# Supplementary material for: Hepatitis, testicular degeneration, and ataxia in DIDO3-deficient mice with altered mRNA processing
Source: Cell Biosci. 2022 Jun 7;12:84. doi: 10.1186/s13578-022-00804-8 (PMC9172153; doi:10.1186/s13578-022-00804-8)
Supplement: Supplementary file 4 — Additional file 4: List of genes over- or underexpressed in E16 vs. WT livers. [file 13578_2022_804_MOESM4_ESM.xlsx]

## Sheet: edgeR_CDS
DOWN-regulated in E16 vs WT				log2FC >1	padj < 0.05
ID1	logFC	logCPM	LR	PValue	FDR	ID2	genename
uc057cch.1	-5.43465	5.86435	112.408	2.90823e-26	1.40402e-22	uc057cch.1	Prdx2
uc008jgt.2	-3.72599	5.25864	99.6256	1.84108e-23	7.11061e-20	uc008jgt.2	Tor2a
uc012dfy.1	-3.12912	6.20553	73.3468	1.08757e-17	3.00028e-14	uc012dfy.1	Orm3
uc007btc.2	-2.62396	5.37951	69.6893	6.94232e-17	1.67579e-13	uc007btc.2	Fbxo36
uc008qxv.2	-2.66562	7.00294	69.2155	8.82722e-17	1.89403e-13	uc008qxv.2	Gstm3
uc008agb.2	-4.00885	5.01371	64.5842	9.2495e-16	1.78617e-12	uc008agb.2	Gtf2h5
uc007tce.1	-5.43115	4.00505	59.7977	1.05126e-14	1.69175e-11	uc007tce.1	Sh2d4b
uc008mkt.2	-2.60351	4.72136	57.5657	3.2688e-14	4.85568e-11	uc008mkt.2	1700037H04Rik
uc009gyx.1	-2.29307	7.314	43.6492	3.92841e-11	5.05743e-08	uc009gyx.1	Saa3
uc009qub.2	-5.35449	7.17397	39.3085	3.61855e-10	4.36736e-07	uc009qub.2	Gm3776
uc009quf.1	-5.15105	8.31648	39.1287	3.96764e-10	4.50701e-07	uc009quf.1	Gsta2
uc009qtz.1	-6.72879	8.89502	37.7746	7.94076e-10	8.51911e-07	uc009qtz.1	Gsta1
uc011xea.1	-4.77273	3.22871	33.7396	6.30065e-09	5.7939e-06	uc011xea.1	Gcc2
uc008ntm.2	-3.92143	3.79711	33.0364	9.04497e-09	7.53144e-06	uc008ntm.2	Wisp2
uc008jfl.1	-2.71467	6.66189	32.1653	1.41595e-08	1.09374e-05	uc008jfl.1	Lcn2
uc012fbi.1	-2.63454	4.13727	31.2251	2.29781e-08	1.58475e-05	uc012fbi.1	Tomm40
uc009rwx.1	-3.40249	3.93248	30.9218	2.68631e-08	1.7888e-05	uc009rwx.1	Ubp1
uc009fuv.1	-2.7251	9.75398	28.5254	9.2477e-08	5.5807e-05	uc009fuv.1	Cyp2a5
uc007dxa.1	-1.89826	4.84152	28.3405	1.01744e-07	5.95387e-05	uc007dxa.1	9130409I23Rik
uc007wfx.1	-4.22577	5.60881	27.0672	1.96508e-07	0.00010541	uc007wfx.1	Ly6d
uc009bhi.1	-3.86242	5.68712	26.3612	2.83168e-07	0.000133372	uc009bhi.1	Cald1
uc011xgs.1	-1.59667	6.55814	25.6611	4.06942e-07	0.000187106	uc011xgs.1	Gstt2
uc008nsx.2	-2.00391	4.67405	25.5028	4.41743e-07	0.000198384	uc008nsx.2	Hnf4aos
uc008xyn.1	-1.66321	5.38066	23.9733	9.76801e-07	0.000355906	uc008xyn.1	Sult1b1
uc008xyd.1	-1.38704	7.81971	23.8969	1.01633e-06	0.000363452	uc008xyd.1	Ugt2b35
uc009qty.2	-1.76086	8.44201	23.6485	1.15634e-06	0.000398752	uc009qty.2	Gsta4
uc008new.2	-1.78525	6.29379	22.6293	1.96463e-06	0.000632316	uc008new.2	Srxn1
uc007wgp.1	-2.4415	3.56076	21.4952	3.54717e-06	0.00112294	uc007wgp.1	Ly6c2
uc007ycn.2	-2.98919	3.57268	21.0317	4.51746e-06	0.00140704	uc007ycn.2	Abat
uc007itp.1	-4.04922	3.40565	19.65	9.30033e-06	0.00252956	uc007itp.1	BC049762
uc008okp.2	-3.35295	2.68179	19.3019	1.11594e-05	0.00299304	uc008okp.2	Col20a1
uc007ovv.1	-1.90996	5.55144	19.1338	1.21868e-05	0.00318027	uc007ovv.1	Ifi27l2b
uc009cnw.2	-2.86334	4.23588	19.0965	1.24271e-05	0.00319972	uc009cnw.2	Cd207
uc007epm.1	-1.72022	5.52099	19.0359	1.28281e-05	0.00325951	uc007epm.1	Raet1d
uc009bue.1	-2.38558	4.70446	18.9	1.37756e-05	0.0034548	uc009bue.1	Zfp467
uc009nbe.2	-1.96604	6.29042	18.8287	1.42999e-05	0.00349551	uc009nbe.2	Ces2c
uc009ktt.1	-2.49915	3.02622	18.7716	1.47348e-05	0.00355681	uc009ktt.1	Ccl25
uc008fwt.1	-1.62371	4.1684	18.5551	1.65067e-05	0.00388732	uc008fwt.1	1810055G02Rik
uc008ssx.1	-1.6348	5.8533	18.5168	1.68409e-05	0.00391826	uc008ssx.1	Aldh1b1
uc012hou.1	-1.56461	4.61031	18.3286	1.85892e-05	0.00427352	uc012hou.1	Tceal8
uc008cmi.2	-4.17495	4.1102	18.2334	1.95425e-05	0.00443983	uc008cmi.2	Ubd
uc009fnh.2	-1.29601	5.74108	17.9304	2.29135e-05	0.00497171	uc009fnh.2	Cblc
uc007ymg.1	-2.99908	2.71738	17.625	2.69023e-05	0.00572765	uc007ymg.1	Car15
uc007dky.1	-1.6705	6.79255	17.3071	3.18004e-05	0.00644522	uc007dky.1	Mgst3
uc008rln.1	-5.95259	4.49055	16.9416	3.85478e-05	0.007298	uc008rln.1	Ube2d3
uc007crj.2	-2.39502	3.3639	16.9558	3.82601e-05	0.007298	uc007crj.2	Adora1
uc008wel.2	-1.10164	6.28929	16.8964	3.9476e-05	0.00740117	uc008wel.2	Ssu72
uc007xzb.1	-1.52679	4.62627	16.4373	5.02856e-05	0.00903036	uc007xzb.1	Cluap1
uc009nhq.1	-3.02045	5.15251	16.3149	5.36398e-05	0.0094438	uc009nhq.1	Nqo1
uc008ans.2	-4.31937	2.68656	16.2415	5.57586e-05	0.00970049	uc008ans.2	Gm3448
uc008qxw.1	-1.55433	6.68509	16.1901	5.72917e-05	0.00970492	uc008qxw.1	Gstm2
uc057aet.2	-3.2467	5.16175	16.1398	5.88353e-05	0.00975501	uc057aet.2	Clec7a
uc012egw.1	-2.2732	7.05888	16.0011	6.3306e-05	0.0103602	uc012egw.1	Cyp3a41b
uc008txd.2	-1.97473	4.16201	15.5969	7.83843e-05	0.0122071	uc008txd.2	Mier1
uc008jyp.1	-1.17747	5.31007	15.384	8.77273e-05	0.0133394	uc008jyp.1	Phospho2
uc007wgm.2	-2.38129	7.36217	15.32	9.07519e-05	0.0136915	uc007wgm.2	Ly6a
uc007wgt.2	-1.72118	5.32542	15.2902	9.21956e-05	0.0136953	uc007wgt.2	9030619P08Rik
uc007roc.2	-1.22478	5.33837	15.2499	9.41832e-05	0.0137786	uc007roc.2	Hexb
uc009lyc.1	-2.30611	2.95527	15.2239	9.5485e-05	0.013864	uc009lyc.1	Yjefn3
uc009nfz.1	-2.91169	3.01511	15.2086	9.6263e-05	0.0138726	uc009nfz.1	Smpd3
uc007idr.4	-1.36025	7.3725	15.1883	9.73066e-05	0.0139192	uc007idr.4	Ugp2
uc056zel.2	-3.85108	2.29525	15.1456	9.95285e-05	0.0140292	uc056zel.2	Col11a2
uc007ckv.1	-1.51979	4.90116	14.9695	0.000109266	0.0151801	uc007ckv.1	Acmsd
uc007kqc.1	-2.72832	2.65029	14.8347	0.000117354	0.0156291	uc007kqc.1	Dusp14
uc007zzr.1	-1.44519	8.74204	14.7735	0.000121225	0.015925	uc007zzr.1	Cbr1
uc008fpy.1	-3.75023	5.80928	14.539	0.000137289	0.0175575	uc008fpy.1	BC031181
uc008ave.1	-2.01633	3.58431	14.3738	0.00014987	0.018916	uc008ave.1	Ccnf
uc007uma.1	-2.9608	3.02314	14.3248	0.000153825	0.0191646	uc007uma.1	1700092C10Rik
uc008hij.2	-1.33365	4.13952	14.0971	0.00017361	0.0210855	uc008hij.2	4931408D14Rik
uc008ojs.2	-3.42379	3.35226	14.0317	0.000179755	0.0212885	uc008ojs.2	Dido1
uc009nbf.2	-2.19104	5.37575	14.0053	0.000182295	0.0213351	uc009nbf.2	Ces2d-ps
uc007yza.2	-1.96216	4.79406	13.9745	0.000185304	0.0214357	uc007yza.2	Tfrc
uc009ocm.1	-4.33915	2.47653	13.8476	0.000198253	0.022199	uc009ocm.1	Mmp12
uc011yid.1	-1.58789	4.32046	13.8467	0.000198342	0.022199	uc011yid.1	Jmjd6
uc008roy.1	-1.07613	4.95596	13.831	0.000200005	0.022199	uc008roy.1	Gbp2
uc008ivp.2	-1.33202	5.24818	13.7176	0.000212456	0.0230491	uc008ivp.2	Egfl7
uc008umn.2	-3.78847	2.17473	13.3818	0.00025408	0.0268117	uc008umn.2	Zmynd12
uc007fvz.2	-1.95388	4.44091	13.363	0.000256633	0.0269339	uc007fvz.2	Sumo3
uc007wyn.1	-2.10311	3.28864	13.3164	0.000263095	0.0273152	uc007wyn.1	Cenpm
uc009mgi.2	-1.89849	3.3035	13.01	0.000309824	0.0308402	uc009mgi.2	Tmem38a
uc009muq.2	-1.24188	8.75654	12.8479	0.000337863	0.0332881	uc009muq.2	Ces1g
uc008xyo.2	-1.13379	6.93066	12.8371	0.00033982	0.033311	uc008xyo.2	Sult1d1
uc008anz.2	-3.4314	2.7508	12.7542	0.000355217	0.0341273	uc008anz.2	Gm3417
uc009agj.1	-1.05812	7.02814	12.7117	0.000363372	0.034738	uc009agj.1	Cox19
uc007mud.1	-4.20504	4.52467	12.6691	0.000371758	0.0349328	uc007mud.1	Stra13
uc011wqs.1	-2.89548	2.43162	12.679	0.000369779	0.0349328	uc011wqs.1	Epb41l5
uc008ycv.2	-1.43836	4.24431	12.6465	0.000376263	0.0349328	uc008ycv.2	Cxcl9
uc007kln.1	-1.04752	4.74891	12.6556	0.000374436	0.0349328	uc007kln.1	Rnf135
uc012ciz.1	-2.7436	5.39398	12.5912	0.000387565	0.0354705	uc012ciz.1	Slpi
uc009jun.2	-5.59158	2.97816	12.5583	0.00039445	0.0357616	uc009jun.2	Cd2bp2
uc007rrg.3	-1.45063	5.34472	12.4139	0.000426154	0.0379238	uc007rrg.3	Ak6
uc007fzj.2	-3.04515	2.3769	12.1581	0.000488763	0.0413969	uc007fzj.2	Gzmm
uc008sch.2	-2.12924	2.80202	12.0818	0.000509177	0.0423433	uc008sch.2	Atp6v0d2
uc007kpi.2	-1.84814	4.10024	12.0755	0.0005109	0.0423433	uc007kpi.2	Ccl5
uc009tch.2	-1.20686	4.41279	11.9846	0.000536433	0.0438943	uc009tch.2	Aifm1
uc007zzs.2	-4.45186	5.48304	11.8233	0.000584934	0.0459173	uc007zzs.2	Cbr3
uc008isx.2	-1.57171	5.57741	11.8266	0.000583915	0.0459173	uc008isx.2	Tmem141
uc007qjp.1	-2.60699	2.47585	11.8152	0.000587487	0.045931	uc007qjp.1	Omd
uc008dsz.2	-1.07947	6.28695	11.6876	0.000629188	0.0484674	uc008dsz.2	Abcg5
uc009mfm.1	-3.11382	6.50465	11.6778	0.000632504	0.0484694	uc009mfm.1	Cib3
uc009qzj.2	-2.35467	4.03575	11.6465	0.000643228	0.048521	uc009qzj.2	Bcl2a1b
uc009qnu.1	-1.75239	3.11074	11.5974	0.000660454	0.0492434	uc009qnu.1	Fam81a
UP-regulated in E16 vs WT				log2FC >1	padj < 0.05
ID1	logFC	logCPM	LR	PValue	FDR	ID2	genename
uc009jsn.1	6.27447	4.67723	136.33	1.69016e-31	3.26387e-27	uc009jsn.1	Mapk3
uc008yoz.4	5.00258	5.82131	133.491	7.06117e-31	6.81791e-27	uc008yoz.4	Slc26a1
uc008taw.3	5.84572	9.86783	124.33	7.13527e-29	4.59297e-25	uc008taw.3	Mup11
uc008rpt.2	3.84977	4.48507	87.9003	6.88386e-21	2.21557e-17	uc008rpt.2	Sh3glb1
uc008eci.2	2.95789	4.48133	63.1048	1.96e-15	3.44087e-12	uc008eci.2	Ttc39c
uc011xqj.1	5.54973	3.25292	56.2885	6.258e-14	8.63202e-11	uc011xqj.1	Ormdl2
uc008ecj.2	1.90223	8.48687	35.99	1.98328e-09	2.01574e-06	uc008ecj.2	Ttc39c
uc007wmg.1	2.37009	4.63681	33.8922	5.82527e-09	5.62459e-06	uc007wmg.1	C030006K11Rik
uc008vuc.2	3.34962	4.85056	33.2737	8.00591e-09	7.02737e-06	uc008vuc.2	Mad2l2
uc012hbz.1	1.98335	4.58127	32.9698	9.36018e-09	7.53144e-06	uc012hbz.1	Ubp1
uc008avo.2	2.72122	6.90758	32.0222	1.52423e-08	1.13209e-05	uc008avo.2	Abca3
uc009iap.2	1.94118	4.27924	31.818	1.69313e-08	1.21097e-05	uc009iap.2	Man2a2
uc008ory.1	2.18026	3.93531	29.6243	5.24423e-08	3.37571e-05	uc008ory.1	Cp
uc008orm.2	1.95912	7.45676	28.7506	8.23262e-08	5.12839e-05	uc008orm.2	Cyp7b1
uc008gjv.2	1.82669	4.76647	27.6647	1.44274e-07	8.19434e-05	uc008gjv.2	Vegfb
uc007vco.2	1.99941	6.96013	27.3363	1.7097e-07	9.43314e-05	uc007vco.2	C6
uc012dfi.2	2.60887	9.75366	26.9123	2.12895e-07	0.000111114	uc012dfi.2	Mup14
uc008glt.1	1.42652	5.79019	26.645	2.44483e-07	0.000124242	uc008glt.1	Slc22a28
uc009haz.2	2.58602	3.6988	26.3632	2.8288e-07	0.000133372	uc009haz.2	E2f8
uc009ffd.2	1.7117	5.236	26.3901	2.78963e-07	0.000133372	uc009ffd.2	Ube2m
uc029uur.1	2.29842	10.5139	25.3205	4.85532e-07	0.000213093	uc029uur.1	Mup12
uc012dff.2	2.3383	6.35935	25.205	5.15494e-07	0.000221216	uc012dff.2	Mup10
uc007kqs.2	1.49342	4.99402	25.1118	5.41014e-07	0.00022712	uc007kqs.2	Dhrs11
uc009rjd.1	1.77867	4.22568	24.8296	6.26289e-07	0.000257325	uc009rjd.1	Ppm1m
uc009ghu.2	1.9538	3.76614	24.6348	6.92897e-07	0.000278761	uc009ghu.2	Fxyd1
uc012dfh.1	2.24344	10.1744	24.2112	8.633e-07	0.000340228	uc012dfh.1	Mup13
uc033glw.1	2.26773	4.20872	24.147	8.92561e-07	0.000344725	uc033glw.1	Grk6
uc012dey.1	3.19206	10.607	24.0756	9.26274e-07	0.000350731	uc012dey.1	Mup7
uc008bfe.2	2.45128	3.25188	24.0014	9.62648e-07	0.000355906	uc008bfe.2	Ggnbp1
uc009ejz.3	1.32548	6.23497	23.7005	1.12554e-06	0.000395186	uc009ejz.3	Smim10l1
uc009hbb.1	1.86171	5.37996	23.5986	1.18674e-06	0.000402056	uc009hbb.1	AK158295
uc012dfn.1	2.45456	10.8603	22.9979	1.62177e-06	0.000539967	uc012dfn.1	Mup18
uc007xdo.2	1.53391	5.50078	22.8747	1.72915e-06	0.00056596	uc007xdo.2	Ttc38
uc009olv.2	1.52059	4.36915	20.7918	5.12018e-06	0.00156946	uc009olv.2	Carm1
uc008taj.3	2.13068	10.414	20.7018	5.36667e-06	0.00161931	uc008taj.3	Mup2
uc008vmt.1	1.50596	4.996	20.6175	5.60812e-06	0.00166613	uc008vmt.1	Klhdc7a
uc009okd.2	1.60651	4.25818	20.5344	5.85696e-06	0.00171369	uc009okd.2	Raver1
uc009qrf.2	2.17313	3.73816	20.182	7.04134e-06	0.00202948	uc009qrf.2	Gm16551
uc008tas.3	2.03695	11.7709	19.9182	8.08263e-06	0.00229535	uc008tas.3	Mup10
uc009maw.1	2.38689	4.86679	19.828	8.47335e-06	0.00237143	uc009maw.1	Isyna1
uc012acf.1	2.01148	5.74961	19.794	8.62509e-06	0.00237942	uc012acf.1	Comt
uc007mum.1	1.63779	4.2278	19.2225	1.16336e-05	0.00307748	uc007mum.1	Rfng
uc008iqb.1	1.30723	6.26439	18.8355	1.42493e-05	0.00349551	uc008iqb.1	Nsmf
uc029uus.1	1.99306	11.6535	18.618	1.59709e-05	0.00380758	uc029uus.1	Gm2083
uc012dfa.1	2.25758	9.74621	18.2093	1.97912e-05	0.00444404	uc012dfa.1	Mup8
uc008hcr.2	1.68259	3.81423	18.1578	2.03335e-05	0.00451335	uc008hcr.2	Plpp6
uc008dcx.2	1.58143	3.86024	18.0044	2.20397e-05	0.00483646	uc008dcx.2	Vmac
uc008god.1	1.35767	4.36406	17.6188	2.69907e-05	0.00572765	uc008god.1	Eml3
uc008jbo.1	1.36296	6.77817	17.5165	2.84824e-05	0.00595164	uc008jbo.1	Ccbl1
uc009gpk.1	1.31802	7.51504	17.5045	2.86626e-05	0.00595164	uc009gpk.1	Aspdh
uc008ayl.1	1.28629	6.1473	17.3221	3.155e-05	0.00644522	uc008ayl.1	Fahd1
uc008dps.2	1.16424	5.76703	17.2927	3.20409e-05	0.00644522	uc008dps.2	Prkd3
uc009grt.2	1.80356	3.44738	17.2193	3.33039e-05	0.00663023	uc009grt.2	Fuz
uc009ffc.2	1.34252	6.97888	17.1353	3.48096e-05	0.00685773	uc009ffc.2	Chmp2a
uc029rqe.1	1.29528	5.54796	17.1164	3.51569e-05	0.00685773	uc029rqe.1	AK192600
uc007wse.2	1.3337	6.29204	17.0866	3.57127e-05	0.00689649	uc007wse.2	Gcat
uc008pzr.2	1.711	3.5593	16.8218	4.10597e-05	0.00755147	uc008pzr.2	Pbxip1
uc012gcj.2	1.1973	5.00226	16.8279	4.09266e-05	0.00755147	uc012gcj.2	Dlc1
uc007xdr.1	1.89176	3.30098	16.7347	4.29866e-05	0.00783126	uc007xdr.1	Trmu
uc009fvs.3	2.94197	5.19101	16.4291	5.05038e-05	0.00903036	uc009fvs.3	Ltbp4
uc008hty.2	6.719	5.9825	16.3095	5.37941e-05	0.0094438	uc008hty.2	Wbp1l
uc007hpe.1	1.85315	3.86588	16.1934	5.71936e-05	0.00970492	uc007hpe.1	AK020256
uc007xyw.1	1.28749	6.12049	16.2201	5.63937e-05	0.00970492	uc007xyw.1	Naa60
uc008pfv.2	2.20284	3.02126	16.1312	5.91029e-05	0.00975501	uc008pfv.2	Smad9
uc008bce.2	1.13658	6.18427	16.1326	5.90583e-05	0.00975501	uc008bce.2	Jmjd8
uc009rjt.3	1.53598	4.16749	15.9287	6.57721e-05	0.0106733	uc009rjt.3	Pcbp4
uc008zdr.1	1.19645	4.53014	15.9065	6.65511e-05	0.0107097	uc008zdr.1	Gatc
uc009ftj.2	3.05958	2.8999	15.7612	7.18625e-05	0.0113945	uc009ftj.2	Exosc5
uc008tya.2	1.47411	8.73577	15.7579	7.19865e-05	0.0113945	uc008tya.2	C8a
uc007vcc.2	2.01546	7.44501	15.716	7.35988e-05	0.011555	uc007vcc.2	Ghr
uc008ytb.2	2.54006	3.01099	15.4792	8.34174e-05	0.012887	uc008ytb.2	Srrd
uc009tnh.2	1.38499	5.02476	15.4037	8.68184e-05	0.0133059	uc009tnh.2	Naa10
uc009jti.1	1.36589	5.66818	15.3038	9.15326e-05	0.0136953	uc009jti.1	Tmem219
uc007wjr.1	1.2568	4.42572	15.2661	9.33793e-05	0.0137652	uc007wjr.1	Gpaa1
uc009luf.3	1.87443	4.68139	15.165	9.85134e-05	0.0139882	uc009luf.3	Palld
uc033fhz.1	2.12714	3.4505	15.0974	0.000102103	0.0142878	uc033fhz.1	Tcf24
uc029uuw.1	4.9258	8.48528	14.9341	0.000111333	0.0153568	uc029uuw.1	Mup16
uc008gly.1	1.37939	6.78661	14.9098	0.000112774	0.0154452	uc008gly.1	Slc22a30
uc008gdx.1	1.23447	6.75518	14.8766	0.000114778	0.0155211	uc008gdx.1	Rnaseh2c
uc012cwt.1	1.18202	4.95459	14.874	0.000114936	0.0155211	uc012cwt.1	Slc35a3
uc007mqz.2	1.2195	4.49574	14.8568	0.000115992	0.0155549	uc007mqz.2	Rptor
uc009gew.1	2.20177	2.89214	14.7998	0.000119546	0.015812	uc009gew.1	Hspb6
uc009myv.1	1.38274	4.07718	14.7563	0.000122336	0.0159616	uc009myv.1	Setd6
uc007tzq.1	1.06269	4.92768	14.7437	0.000123157	0.0159616	uc007tzq.1	Ipo4
uc007yve.2	1.1759	5.07831	14.5569	0.000135987	0.017507	uc007yve.2	Il1rap
uc008cdu.1	1.2507	5.32775	14.3343	0.000153054	0.0191646	uc008cdu.1	Skiv2l
uc008nrf.1	2.14109	4.9773	14.2987	0.000155975	0.0193079	uc008nrf.1	Zhx3
uc012arq.1	1.28501	4.0778	14.2571	0.000159457	0.0196133	uc012arq.1	Vars2
uc012dfl.1	1.76786	7.04267	14.1657	0.00016739	0.0204587	uc012dfl.1	Gm2083
uc029uuv.1	2.18975	10.3712	14.0254	0.000180361	0.0212885	uc029uuv.1	Mup15
uc008obo.2	1.86822	3.26932	14.0354	0.000179397	0.0212885	uc008obo.2	Tshz2
uc008oqr.1	1.74451	4.43679	14.0209	0.000180794	0.0212885	uc008oqr.1	Car3
uc008hni.2	1.24709	4.62825	14.0542	0.00017762	0.0212885	uc008hni.2	Marveld1
uc008nge.1	1.92953	3.06224	13.9738	0.000185374	0.0214357	uc008nge.1	Mcts2
uc007yvd.2	1.00587	6.27628	13.9492	0.000187818	0.021589	uc007yvd.2	Il1rap
uc008avl.2	2.82734	2.67378	13.8787	0.000194991	0.022199	uc008avl.2	Abca3
uc007ubc.1	1.47595	4.19543	13.8485	0.000198159	0.022199	uc007ubc.1	Sdr39u1
uc007ceo.3	1.35376	4.07966	13.8289	0.000200229	0.022199	uc007ceo.3	D2hgdh
uc007unf.1	1.30093	4.12983	13.8201	0.000201171	0.022199	uc007unf.1	Ccar2
uc007neq.1	1.8218	3.39473	13.7752	0.000206037	0.0226067	uc007neq.1	Cys1
uc009bec.2	1.21771	4.51032	13.7489	0.00020894	0.0227957	uc009bec.2	Tspan33
uc011xha.2	1.28157	4.18126	13.5895	0.000227449	0.0245378	uc011xha.2	Lss
uc008qys.2	1.42886	3.77689	13.5671	0.000230188	0.0246954	uc008qys.2	Sort1
uc033gyq.1	1.26623	6.27791	13.4119	0.000250032	0.0265295	uc033gyq.1	Gm20319
uc007xzy.1	1.22497	4.12407	13.4176	0.00024927	0.0265295	uc007xzy.1	Coro7
uc009nsj.1	1.56116	5.45086	13.3387	0.000259988	0.0271385	uc009nsj.1	Zfpm1
uc008cga.1	1.24854	9.67664	13.2238	0.000276421	0.0285452	uc008cga.1	Apom
uc012evi.1	2.64362	7.40794	13.1884	0.000281684	0.028934	uc012evi.1	Slco1a1
uc009ncb.2	1.81015	3.11411	13.1645	0.00028531	0.028998	uc009ncb.2	Hsf4
uc009fnk.2	1.43091	6.11354	13.1033	0.000294778	0.0296482	uc009fnk.2	Bcl3
uc007pvq.3	1.22632	5.74312	13.1057	0.000294396	0.0296482	uc007pvq.3	Cmah
uc029tvl.1	1.34245	4.12891	13.0181	0.0003085	0.0308402	uc029tvl.1	AB345268
uc008zrs.1	1.41898	6.16902	12.8752	0.000332968	0.032974	uc008zrs.1	Aacs
uc007crs.1	3.28777	3.80952	12.789	0.00034866	0.0339874	uc007crs.1	Tmem183a
uc029uuq.2	1.92663	10.3435	12.7806	0.000350241	0.0339874	uc029uuq.2	Mup9
uc057agg.1	2.95304	12.3938	12.7595	0.000354205	0.0341273	uc057agg.1	Apoe
uc007zas.1	1.63645	3.46597	12.659	0.000373757	0.0349328	uc007zas.1	Kalrn
uc008tzq.1	1.16977	6.9694	12.6501	0.000375537	0.0349328	uc008tzq.1	Dio1
uc007gin.2	6.3017	7.15804	12.6212	0.000381394	0.0352397	uc007gin.2	Aes
uc008zrf.2	2.9318	3.37596	12.5954	0.000386702	0.0354705	uc008zrf.2	Scarb1
uc012dmu.1	2.00852	3.10778	12.5697	0.000392052	0.0357119	uc012dmu.1	Extl1
uc008iho.1	1.68772	3.32626	12.5467	0.000396904	0.035816	uc008iho.1	Kin
uc008rni.1	1.39901	5.04364	12.3479	0.000441479	0.0391073	uc008rni.1	Adh6-ps1
uc008wdw.2	2.24502	4.17421	12.323	0.000447422	0.0394528	uc008wdw.2	Slc35e2
uc056zlr.1	1.61008	3.27531	12.3128	0.000449867	0.0394881	uc056zlr.1	AK039609
uc009jtl.1	2.44698	2.52261	12.303	0.000452229	0.0395158	uc009jtl.1	Tmem219
uc007mkc.1	1.44652	5.01789	12.2944	0.00045431	0.0395188	uc007mkc.1	Mrpl38
uc009fne.3	1.02319	5.78375	12.2619	0.000462306	0.0400341	uc009fne.3	Pvrl2
uc009rrz.2	1.18493	4.64349	12.2231	0.000472015	0.0406924	uc009rrz.2	Plxnb1
uc009mph.1	1.06888	4.82115	12.2136	0.000474433	0.040719	uc009mph.1	Wdr83
uc008tbv.2	2.25629	7.16899	12.1714	0.000485289	0.0413969	uc008tbv.2	Mup21
uc007zjc.1	1.43577	3.58205	12.162	0.000487727	0.0413969	uc007zjc.1	Phldb2
uc007dtf.1	1.99195	2.84757	12.1318	0.000495704	0.0416238	uc007dtf.1	Grem2
uc007qoj.2	1.53986	3.37263	12.1316	0.000495753	0.0416238	uc007qoj.2	Arl10
uc007gkf.1	1.36998	5.07392	12.1078	0.000502113	0.0419754	uc007gkf.1	Slc41a2
uc009cih.1	1.35967	6.46812	12.0348	0.000522159	0.0430915	uc009cih.1	Tmem150a
uc007tch.2	1.07282	4.88408	12.0079	0.000529743	0.0435313	uc007tch.2	Tspan14
uc009lhw.1	2.73496	3.12673	11.9496	0.000546586	0.0439796	uc009lhw.1	Prosc
uc007xvj.1	2.06455	4.22148	11.9497	0.00054657	0.0439796	uc007xvj.1	Myg1
uc033imq.1	1.45891	6.80881	11.9566	0.000544534	0.0439796	uc033imq.1	Mlxipl
uc009krq.1	1.00024	4.91212	11.9544	0.000545188	0.0439796	uc009krq.1	Mcoln1
uc008qqb.1	3.73161	6.38073	11.9144	0.000557014	0.0446328	uc008qqb.1	Hsd3b5
uc057beu.1	1.01426	6.40282	11.874	0.000569236	0.0454236	uc057beu.1	Fam213a
uc009nbo.1	2.79663	2.29648	11.8413	0.000579324	0.0458497	uc009nbo.1	Ces4a
uc007gra.2	2.60808	6.43449	11.8474	0.000577434	0.0458497	uc007gra.2	Igf1
uc009mun.1	1.15849	9.28148	11.7646	0.000603693	0.0470077	uc009mun.1	Ces1d
uc007wyi.1	1.09474	5.52948	11.6853	0.000629968	0.0484674	uc007wyi.1	Srebf2
uc007xgl.2	1.61466	7.00718	11.6625	0.000637741	0.048521	uc007xgl.2	Tymp
uc007jdl.1	1.24377	4.09799	11.6596	0.000638714	0.048521	uc007jdl.1	2310033P09Rik
uc008cac.1	1.13756	4.33511	11.6482	0.000642662	0.048521	uc008cac.1	Zbtb22
uc008ivv.2	2.07755	6.79181	11.6351	0.000647174	0.0486287	uc008ivv.2	Agpat2
uc012esl.1	1.03489	6.07406	11.6094	0.000656185	0.0491147	uc012esl.1	Lpcat3
uc008tyi.2	1.19868	5.93682	11.5802	0.000666561	0.0495075	uc008tyi.2	Pcsk9
NON-significant in E16 vs WT
uc008isc.1	1.33936	5.20954	11.4891	0.000700042	0.0517951	uc008isc.1	Abca2
uc029tbm.1	2.63967	2.34486	11.4385	0.000719392	0.0524233	uc029tbm.1	Ggnbp1
uc008hpb.1	1.59354	3.23743	11.4543	0.000713269	0.0524233	uc008hpb.1	Cpn1
uc007dyk.1	1.42505	3.51827	11.4464	0.000716337	0.0524233	uc007dyk.1	Susd4
uc007wim.1	1.39375	4.20817	11.423	0.000725423	0.0524669	uc007wim.1	Nrbp2
uc033jpj.1	1.65875	3.50178	11.3557	0.000752155	0.0539958	uc033jpj.1	Zbtb33
uc007nfi.2	-1.90347	4.91533	11.4239	0.000725041	0.0524669	uc007nfi.2	Rsad2
uc008mhl.2	-1.16298	4.84673	11.362	0.000749628	0.0539958	uc008mhl.2	Slc20a1
uc008ujk.3	0.990911	5.94361	14.4137	0.000146728	0.0186412	uc008ujk.3	St3gal3
uc008ezy.2	0.962286	5.9017	13.1758	0.00028358	0.0289747	uc008ezy.2	Gm4951
uc033hhd.1	0.990231	5.8286	12.4245	0.000423727	0.0379238	uc033hhd.1	Gm4951
uc008usg.1	0.958043	5.39731	12.4149	0.000425929	0.0379238	uc008usg.1	Mrps15
uc007eut.2	0.925433	5.1313	11.4433	0.000717508	0.0524233	uc007eut.2	Tspyl1
uc008lix.1	1.50533	4.22108	11.2401	0.000800503	0.0569505	uc008lix.1	Abtb2
uc009plp.2	1.6114	3.40434	11.2054	0.000815582	0.0574807	uc009plp.2	Fdx1
uc007xuu.1	1.7399	9.07816	11.1902	0.000822321	0.0577449	uc007xuu.1	Csad
uc029wof.1	1.38554	4.19522	11.1536	0.000838704	0.0584701	uc029wof.1	4930413G21Rik
uc008tbo.3	1.87367	10.5234	11.109	0.000859116	0.0593407	uc008tbo.3	Gm2083
uc007bwy.2	1.10479	4.952	11.1148	0.000856402	0.0593407	uc007bwy.2	Ngef
uc007fxu.2	0.940294	5.18206	11.0215	0.000900634	0.0618937	uc007fxu.2	Pdxk
uc007zxh.2	0.997283	5.37959	10.8642	0.000980412	0.0664306	uc007zxh.2	Ifnar2
uc009fgy.2	1.23554	4.32402	10.8424	0.000992044	0.0665758	uc009fgy.2	Kptn
uc009nnv.3	1.22787	8.74466	10.8492	0.000988362	0.0665758	uc009nnv.3	Nudt7
uc008vhn.1	0.983701	6.22642	10.8345	0.000996255	0.0665758	uc008vhn.1	Lypla2
uc009cmo.1	1.24845	5.77237	10.8214	0.00100335	0.0668128	uc009cmo.1	Wbp1
uc008nkk.1	1.187	6.74577	10.814	0.00100734	0.0668477	uc008nkk.1	Trp53inp2
uc009prs.2	1.65427	5.26129	10.7875	0.00102185	0.0675787	uc009prs.2	Hykk
uc008nrg.1	5.03197	2.46633	10.7512	0.00104212	0.068684	uc008nrg.1	Zhx3
uc008pxp.1	1.0668	7.71138	10.7395	0.00104873	0.0688846	uc008pxp.1	Pklr
uc012amr.1	2.10987	2.60484	10.6652	0.00109168	0.0702713	uc012amr.1	Hs3st6
uc056ylg.1	1.81703	2.87035	10.6701	0.0010888	0.0702713	uc056ylg.1	Pigl
uc012dcy.2	1.68431	3.00992	10.6744	0.00108626	0.0702713	uc012dcy.2	Unc13b
uc008jgd.2	1.56967	4.2976	10.5585	0.00115652	0.0739525	uc008jgd.2	St6galnac6
uc007juf.2	0.833634	6.10362	10.4688	0.00121409	0.0766186	uc007juf.2	0610010K14Rik
uc029snf.1	2.4347	2.49478	10.4288	0.00124066	0.077535	uc029snf.1	AB353040
uc008geq.2	1.2096	4.44192	10.3589	0.0012885	0.0797508	uc008geq.2	Pcnx3
uc012art.1	0.948275	5.27233	10.3458	0.00129766	0.0800612	uc012art.1	Dhx16
uc008czu.1	1.60262	3.0842	10.3181	0.00131731	0.0810146	uc008czu.1	Sult1c2
uc012dfm.2	1.72646	8.78633	10.3024	0.00132858	0.0812951	uc012dfm.2	Mup17
uc007ybk.1	1.08768	4.32978	10.2521	0.0013653	0.0831713	uc007ybk.1	Rogdi
uc056ycl.1	2.2738	2.44684	10.2317	0.00138046	0.0838303	uc056ycl.1	AK158015
uc008zqv.2	1.34601	4.4085	10.1979	0.00140604	0.0845859	uc008zqv.2	Ncor2
uc009rgd.1	1.51918	5.68764	10.1823	0.00141792	0.0847724	uc009rgd.1	Slco2a1
uc009rbf.1	1.60583	7.83777	10.1253	0.00146244	0.08647	uc009rbf.1	Paqr9
uc008iwh.2	0.939749	5.92125	10.1119	0.00147318	0.08647	uc008iwh.2	Surf1
uc008ejr.1	0.963309	6.03293	10.0697	0.0015073	0.0882044	uc008ejr.1	Stard4
uc012ceh.2	1.2187	4.27827	10.063	0.00151279	0.0882581	uc012ceh.2	Lzts3
uc008bxb.3	0.946989	6.74537	10.045	0.00152765	0.0888569	uc008bxb.3	Pglyrp2
uc009fku.1	1.06418	4.1567	10.0181	0.0015501	0.0897151	uc009fku.1	Qpctl
uc012chs.2	1.18989	6.06463	9.93646	0.00162037	0.0925766	uc012chs.2	2900097C17Rik
uc008xdz.1	3.26413	2.75525	9.8798	0.00167103	0.0946315	uc008xdz.1	Acox3
uc009kqe.2	1.3836	3.91555	9.88467	0.00166661	0.0946315	uc009kqe.2	Shank2
uc007kem.1	1.04901	4.60096	9.81779	0.00172832	0.0975894	uc007kem.1	Myo1c
uc007hge.1	1.3429	5.41798	9.76139	0.00178215	0.0997539	uc007hge.1	Avpr1a
uc008zgu.2	2.18464	4.10162	9.74869	0.00179451	0.100155	uc008zgu.2	Tbx3
uc009ghi.1	1.28915	4.47986	9.73513	0.00180779	0.100317	uc009ghi.1	AK154275
uc007mkd.1	0.966256	5.90407	9.68549	0.00185729	0.101962	uc007mkd.1	Mrpl38
uc009dkt.2	1.12186	6.38989	9.52861	0.00202294	0.108328	uc009dkt.2	Cxcl12
uc008iqz.1	1.09951	4.37208	9.52159	0.00203069	0.108328	uc008iqz.1	Tmem203
uc007bfl.1	1.05832	4.11757	9.52184	0.00203041	0.108328	uc007bfl.1	Nrp2
uc007wsd.1	1.02673	6.76849	9.52977	0.00202165	0.108328	uc007wsd.1	H1f0
uc009fnb.2	0.82471	5.44871	9.50021	0.00205449	0.108995	uc009fnb.2	Tomm40
uc007ibo.1	1.90411	8.25433	9.42338	0.00214237	0.112728	uc007ibo.1	Egfr
uc009iaz.1	1.42966	3.86052	9.39212	0.0021792	0.113961	uc009iaz.1	Crtc3
uc009ekl.2	1.22519	5.14912	9.3885	0.0021835	0.113961	uc009ekl.2	Lrp6
uc007owl.1	2.30301	12.7794	9.35675	0.00222166	0.115029	uc007owl.1	Serpina1e
uc009lzg.2	1.13382	5.42064	9.3643	0.00221253	0.115029	uc009lzg.2	Slc25a42
uc008von.1	1.24703	4.07795	9.3511	0.00222852	0.115067	uc008von.1	Spen
uc033jaj.1	4.17342	4.07504	9.29541	0.00229729	0.11583	uc033jaj.1	Thrsp
uc007gdh.2	1.32392	3.99128	9.30675	0.00228311	0.11583	uc007gdh.2	Tcf3
uc033itd.1	1.23931	4.57242	9.29597	0.00229658	0.11583	uc033itd.1	Nat8f1
uc008tbt.2	1.21793	12.7069	9.30582	0.00228426	0.11583	uc008tbt.2	Mup3
uc008axk.2	0.844058	5.2685	9.30286	0.00228797	0.11583	uc008axk.2	Slc9a3r2
uc007vno.2	1.02149	5.30989	9.2824	0.00231367	0.116352	uc007vno.2	Ubr5
uc009rtx.3	1.30866	6.59704	9.26476	0.00233605	0.116869	uc009rtx.3	Scap
uc007okx.1	3.57867	2.84682	9.2294	0.0023816	0.117926	uc007okx.1	Sel1l
uc008bdd.2	1.20481	3.69006	9.23276	0.00237722	0.117926	uc008bdd.2	Rab11fip3
uc008jby.1	0.977772	4.49987	9.23162	0.00237871	0.117926	uc008jby.1	Dolk
uc009kbm.2	1.07354	6.10682	9.18008	0.00244664	0.120528	uc009kbm.2	Acadsb
uc009ezx.2	1.20554	7.26555	9.16651	0.00246485	0.120809	uc009ezx.2	Epn1
uc007wlh.2	0.907444	4.82982	9.17071	0.00245919	0.120809	uc007wlh.2	Cyhr1
uc033gqc.1	1.62063	3.81308	9.13755	0.00250417	0.121502	uc033gqc.1	TRNA_Pro
uc009fsa.3	1.19513	4.18267	9.13867	0.00250263	0.121502	uc009fsa.3	Cic
uc009rac.1	0.911394	4.6843	9.1457	0.00249303	0.121502	uc009rac.1	Tbc1d2b
uc008oln.1	1.0688	5.83967	9.09998	0.00255613	0.122182	uc008oln.1	Helz2
uc009dkb.2	0.79532	6.09186	9.10682	0.00254659	0.122182	uc009dkb.2	March8
uc007owq.2	3.03543	6.90928	9.09499	0.00256311	0.122186	uc007owq.2	Serpina4-ps1
uc007cjl.1	3.32672	7.13058	9.06041	0.00261203	0.123933	uc007cjl.1	Marco
uc007mtz.2	0.999364	5.79683	9.01379	0.0026795	0.12624	uc007mtz.2	Notum
uc009cix.1	1.2963	8.65948	8.87624	0.00288906	0.133791	uc009cix.1	Retsat
uc009tnn.2	1.55738	3.33632	8.8434	0.00294151	0.134241	uc009tnn.2	Irak1
uc008brp.1	1.23695	4.0959	8.86398	0.00290852	0.134241	uc008brp.1	Brpf3
uc012cbk.2	1.14326	3.8183	8.84546	0.00293819	0.134241	uc012cbk.2	Inafm2
uc009ahw.3	1.10931	3.82954	8.85716	0.00291941	0.134241	uc009ahw.3	Ttyh3
uc009nxv.2	0.843039	5.2038	8.83972	0.00294745	0.134241	uc009nxv.2	Gnpat
uc008esz.1	1.22267	3.65946	8.83039	0.00296255	0.134611	uc008esz.1	Nr3c1
uc029qwt.1	1.03861	3.91636	8.81673	0.00298482	0.134862	uc029qwt.1	Gm20300
uc009ryb.1	0.917882	6.81295	8.81416	0.00298902	0.134862	uc009ryb.1	Cmtm6
uc008uzr.1	1.13799	6.17111	8.80257	0.00300806	0.135405	uc008uzr.1	Sdc3
uc008vzi.3	2.45211	2.19508	8.74799	0.00309944	0.138549	uc008vzi.3	Plekhg5
uc009cqk.2	1.30996	8.48515	8.73521	0.00312123	0.138561	uc009cqk.2	Nat8f1
uc012dtq.1	1.03363	7.93809	8.56769	0.00342182	0.148159	uc012dtq.1	Insig1
uc008taq.2	2.86038	9.48253	8.53858	0.00347697	0.15021	uc008taq.2	Mup1
uc007wvt.1	1.28091	3.95205	8.52926	0.00349483	0.150222	uc007wvt.1	Tnrc6b
uc009mbn.2	1.06705	4.5088	8.52625	0.0035006	0.150222	uc009mbn.2	Pik3r2
uc008yzo.1	1.05881	4.20284	8.53398	0.00348576	0.150222	uc008yzo.1	Mmab
uc008gpb.1	1.16282	8.46148	8.50291	0.00354579	0.151246	uc008gpb.1	Fads2
uc007jdh.2	0.978339	4.07006	8.48975	0.00357152	0.151529	uc007jdh.2	2610507I01Rik
uc009fgc.2	0.883451	8.4007	8.4824	0.00358598	0.151529	uc009fgc.2	Sult2a8
uc009grv.1	0.817723	5.0585	8.4841	0.00358264	0.151529	uc009grv.1	Ap2a1
uc007vsk.1	0.767603	6.44864	8.46821	0.00361407	0.152383	uc007vsk.1	Sntb1
uc009kuv.1	1.88802	2.59392	8.44804	0.00365437	0.153746	uc009kuv.1	AK144055
uc008gjr.2	0.947072	4.25501	8.42639	0.00369815	0.15525	uc008gjr.2	Plcb3
uc012glr.1	1.28412	7.91186	8.41493	0.00372151	0.155554	uc012glr.1	Osgin1
uc009exd.1	1.37159	3.15784	8.38344	0.00378655	0.157591	uc009exd.1	Leng9
uc008hpn.1	1.42821	3.4002	8.364	0.00382727	0.158331	uc008hpn.1	Scd3
uc033fsp.1	1.17364	3.52898	8.36016	0.00383536	0.158331	uc033fsp.1	Lin7a
uc007etu.2	1.04316	4.84834	8.36466	0.00382589	0.158331	uc007etu.2	Rnf217
uc007xfw.1	0.875188	4.92053	8.35545	0.00384533	0.158331	uc007xfw.1	Ppp6r2
uc009rqi.1	0.877861	5.46456	8.30467	0.00395432	0.161784	uc009rqi.1	Dalrd3
uc008hng.1	0.763916	5.7687	8.29332	0.00397911	0.162454	uc008hng.1	Pi4k2a
uc008gkh.3	2.15141	2.66868	8.23829	0.00410157	0.165356	uc008gkh.3	Flrt1
uc012bds.1	1.21228	4.4882	8.22554	0.00413049	0.166175	uc012bds.1	Ablim3
uc057bfh.1	1.7982	3.72644	8.22028	0.00414247	0.16631	uc057bfh.1	AK030443
uc008zdi.1	1.39085	5.69695	8.21214	0.00416111	0.166367	uc008zdi.1	Pop5
uc007wjc.2	1.00378	5.58146	8.21417	0.00415645	0.166367	uc007wjc.2	Plec
uc009nzu.1	0.844377	5.81118	8.20503	0.00417743	0.166674	uc009nzu.1	AK050336
uc012bgi.2	1.10359	3.68259	8.18155	0.00423187	0.167707	uc012bgi.2	Ssh3
uc009hrd.2	1.0195	4.06641	8.17944	0.00423677	0.167707	uc009hrd.2	Chd2
uc007hiw.1	1.21673	4.15956	8.15041	0.00430513	0.168517	uc007hiw.1	Mbd6
uc008dtg.2	1.11984	3.61936	8.13702	0.00433706	0.168517	uc008dtg.2	Ppm1b
uc007wkc.2	0.85804	4.6359	8.14179	0.00432567	0.168517	uc007wkc.2	Mroh1
uc008pyr.1	2.00233	2.41914	8.13023	0.00435331	0.168809	uc008pyr.1	AK140090
uc007isd.2	1.14973	4.11885	8.10002	0.00442647	0.170278	uc007isd.2	Maml1
uc007gis.2	1.66167	2.73304	8.02784	0.00460638	0.175451	uc007gis.2	Tle2
uc011zna.2	1.00187	4.63318	8.03378	0.00459129	0.175451	uc011zna.2	Spata13
uc007wig.2	0.950968	4.28386	8.00053	0.00467635	0.177417	uc007wig.2	Scrib
uc007ctt.1	1.36486	3.24846	7.99016	0.00470322	0.177738	uc007ctt.1	Lad1
uc007mqa.2	1.23265	3.68401	7.92305	0.0048809	0.18126	uc007mqa.2	Tbc1d16
uc008vda.1	1.32415	3.16172	7.89433	0.00495901	0.182755	uc008vda.1	Gpatch3
uc033ivz.1	1.83331	4.03904	7.86203	0.00504837	0.184989	uc033ivz.1	Myadm
uc012cha.2	1.04859	5.99329	7.85753	0.00506095	0.185099	uc012cha.2	Map1lc3a
uc009mmi.2	0.914221	4.71972	7.84428	0.00509816	0.185756	uc009mmi.2	Mri1
uc011xhb.1	1.4428	3.20965	7.82845	0.00514302	0.186686	uc011xhb.1	Col18a1
uc008hba.1	0.846347	4.64031	7.82306	0.00515839	0.186892	uc008hba.1	Dock8
uc009mup.2	1.03888	8.72499	7.80775	0.00520227	0.187182	uc009mup.2	Ces1f
uc008enh.2	0.898008	4.91121	7.81306	0.00518701	0.187182	uc008enh.2	Pura
uc007xhk.1	1.48743	4.3381	7.78969	0.00525452	0.188256	uc007xhk.1	Alg10b
uc007jed.2	4.16792	2.43135	7.77132	0.00530823	0.189477	uc007jed.2	Zkscan17
uc008avq.1	2.26234	2.19484	7.72089	0.00545855	0.191307	uc008avq.1	D330041H03Rik
uc009hgv.1	1.2553	7.3498	7.72101	0.00545818	0.191307	uc009hgv.1	1810008I18Rik
uc012aeo.1	1.00783	4.24113	7.72386	0.00544958	0.191307	uc012aeo.1	Tnk2
uc009adm.2	0.767367	5.33326	7.72384	0.00544962	0.191307	uc009adm.2	Agfg2
uc009gya.1	1.17807	6.67569	7.6986	0.00552636	0.193333	uc009gya.1	Abcc6
uc029stz.1	1.68671	2.66254	7.68785	0.00555939	0.194136	uc029stz.1	AK198376
uc007kdw.2	1.08899	6.8258	7.68409	0.00557097	0.194189	uc007kdw.2	Tlcd2
uc008jkb.1	1.50854	3.04562	7.68061	0.00558173	0.194214	uc008jkb.1	Rab14
uc007oia.2	0.944448	5.0753	7.66864	0.00561889	0.194492	uc007oia.2	Irf2bpl
uc007ors.1	0.839483	5.55465	7.6683	0.00561993	0.194492	uc007ors.1	Foxn3
uc009ifm.2	0.880083	4.41613	7.65613	0.00565797	0.194791	uc009ifm.2	Nox4
uc009dgm.2	0.841828	5.20957	7.66037	0.00564468	0.194791	uc009dgm.2	Il17rc
uc009kwr.3	1.01714	7.23413	7.62248	0.00576452	0.196878	uc009kwr.3	F7
uc007enr.1	3.1514	1.91059	7.61188	0.00579849	0.197486	uc007enr.1	Map7
uc007hhj.2	0.984926	4.76811	7.59126	0.00586518	0.199406	uc007hhj.2	Ctdsp2
uc033ifc.1	1.65122	2.71684	7.55582	0.00598167	0.201737	uc033ifc.1	Ahdc1
uc009ghh.2	0.828989	5.97389	7.5533	0.00599003	0.201737	uc009ghh.2	Usf2
uc007fwo.2	0.791338	5.13352	7.54483	0.00601824	0.202119	uc007fwo.2	Pfkl
uc008bai.2	0.897397	4.63311	7.53189	0.00606164	0.203223	uc008bai.2	Ube2i
uc012brl.1	1.07504	4.21817	7.48981	0.00620491	0.205176	uc012brl.1	Arhgap21
uc011yeb.1	1.01873	6.82191	7.49475	0.0061879	0.205176	uc011yeb.1	Grb7
uc009nbt.2	0.936206	4.56716	7.47091	0.00627039	0.206634	uc009nbt.2	D230025D16Rik
uc007mkb.2	1.31426	3.1148	7.44806	0.0063505	0.206994	uc007mkb.2	Trim65
uc007uvh.2	1.24584	4.49076	7.4481	0.00635034	0.206994	uc007uvh.2	Klf12
uc033inn.1	1.17582	4.54529	7.44543	0.00635977	0.206994	uc033inn.1	Tnrc18
uc008caw.1	0.807374	6.10572	7.45861	0.00631338	0.206994	uc008caw.1	Slc39a7
uc008jxm.3	1.3295	3.85115	7.43411	0.00639989	0.207121	uc008jxm.3	B3galt1
uc007jwc.2	1.04805	4.11452	7.37727	0.00660534	0.212239	uc007jwc.2	Camta2
uc008vdi.1	1.16397	4.76494	7.35583	0.00668457	0.213664	uc008vdi.1	Arid1a
uc008rne.1	0.740785	5.31731	7.35912	0.00667234	0.213664	uc008rne.1	0610031O16Rik
uc009lqf.2	3.64125	5.37067	7.32985	0.00678188	0.21518	uc009lqf.2	Acsl1
uc009mdm.2	2.10673	2.24854	7.32876	0.006786	0.21518	uc009mdm.2	Ano8
uc033isr.1	1.19197	3.50129	7.3135	0.00684384	0.216304	uc033isr.1	Tet3
uc007yij.2	2.10171	2.39108	7.25495	0.00707057	0.218464	uc007yij.2	Dnm1l
uc007unv.1	1.90695	3.73204	7.26552	0.00702908	0.218464	uc007unv.1	Slc39a14
uc009rma.1	1.1337	3.5201	7.27809	0.00698008	0.218464	uc009rma.1	Nat6
uc011wlp.1	0.962985	5.74752	7.2703	0.00701042	0.218464	uc011wlp.1	Als2
uc012gwk.1	0.836624	5.40637	7.26266	0.0070403	0.218464	uc012gwk.1	Myo1e
uc009erw.2	0.902945	4.46457	7.24996	0.00709026	0.218722	uc009erw.2	Itpr2
uc008jtc.1	0.822771	5.35163	7.24289	0.00711825	0.218948	uc008jtc.1	Pkp4
uc011xjb.1	1.22038	6.74049	7.23354	0.00715538	0.219318	uc011xjb.1	Map2k2
uc008euz.1	1.03841	4.78416	7.23287	0.00715808	0.219318	uc008euz.1	Mcc
uc008yis.2	0.949621	4.88921	7.23048	0.00716761	0.219318	uc008yis.2	Wdfy3
uc007wzl.1	0.967874	5.84656	7.19485	0.00731133	0.222696	uc007wzl.1	Cyp2d37-ps
uc029unz.1	2.3432	2.9268	7.18317	0.00735906	0.223445	uc029unz.1	St7l
uc008zxp.1	0.831144	5.15421	7.16378	0.00743901	0.224531	uc008zxp.1	Dnajc30
uc012cun.1	5.29999	3.86547	7.14359	0.00752325	0.224894	uc012cun.1	Hsd3b3
uc007axr.3	2.80996	4.63198	7.14806	0.00750451	0.224894	uc007axr.3	Myo1b
uc008zhm.1	1.21132	5.11908	7.14394	0.00752176	0.224894	uc008zhm.1	Tpcn1
uc008yse.1	1.16977	3.97157	7.15353	0.00748167	0.224894	uc008yse.1	Mn1
uc012gml.1	0.993372	4.58707	7.14876	0.00750158	0.224894	uc012gml.1	Ankrd11
uc008hpa.1	0.979251	8.28188	7.14041	0.00753661	0.224945	uc008hpa.1	Cpn1
uc029rmi.2	1.07583	5.20899	7.11905	0.00762691	0.22659	uc029rmi.2	Chd3
uc008rdw.1	2.03025	2.89323	7.07032	0.00783712	0.230364	uc008rdw.1	Tmem56
uc007eci.1	1.06151	6.55387	7.07024	0.00783747	0.230364	uc007eci.1	Ppp2r5a
uc008yzt.1	2.42355	2.57523	7.0605	0.0078802	0.230468	uc008yzt.1	Fam222a
uc008bwc.3	1.54212	2.73154	7.06094	0.00787825	0.230468	uc008bwc.3	Brd4
uc008cui.1	0.970619	6.28389	7.05931	0.00788543	0.230468	uc008cui.1	2310039H08Rik
uc009lox.1	1.14123	3.71869	7.03873	0.00797656	0.231284	uc009lox.1	Fam149a
uc007mdf.1	1.00202	6.21518	7.03241	0.00800477	0.231407	uc007mdf.1	Abca8a
uc009ngi.2	0.926944	5.81447	7.01537	0.0080813	0.232894	uc009ngi.2	Cdh1
uc007ffz.3	1.38488	7.05585	7.00144	0.0081444	0.233695	uc007ffz.3	DQ716436
uc008uwn.1	1.08051	5.76072	6.99405	0.0081781	0.233802	uc008uwn.1	C77080
uc008gpd.2	1.33622	3.08907	6.98519	0.00821869	0.234195	uc008gpd.2	Fads1
uc012fui.1	0.966526	4.51885	6.95413	0.00836259	0.236789	uc012fui.1	Fbrs
uc007rck.1	1.14334	5.78914	6.9455	0.00840302	0.237238	uc007rck.1	Srd5a1
uc008coz.2	1.4446	2.8406	6.93473	0.00845377	0.237453	uc008coz.2	Adgrf1
uc008mqj.1	1.07636	7.5094	6.93345	0.00845981	0.237453	uc008mqj.1	Rrbp1
uc009mwm.1	0.870716	4.28204	6.91448	0.00855007	0.23929	uc009mwm.1	Cpne2
uc012ctm.2	3.35715	3.60381	6.89886	0.00862509	0.239999	uc012ctm.2	Rorc
uc007fqb.2	0.967362	4.66279	6.89361	0.00865042	0.240357	uc007fqb.2	Bcr
uc007jgn.1	0.835601	4.30881	6.8892	0.00867179	0.240605	uc007jgn.1	Smcr8
uc033jok.1	1.33679	4.92726	6.88514	0.00869153	0.240807	uc033jok.1	Mid1ip1
uc009ihl.2	1.02637	3.70807	6.87969	0.00871809	0.241196	uc009ihl.2	Crebzf
uc009qdw.2	1.082	3.78962	6.86462	0.00879188	0.242517	uc009qdw.2	Zfp609
uc008oli.1	0.836531	6.32796	6.85971	0.00881606	0.242517	uc008oli.1	Ppdpf
uc012fbe.1	0.945196	4.33705	6.79968	0.0091174	0.248353	uc012fbe.1	Mark4
uc007mgz.2	0.934893	6.26074	6.797	0.00913111	0.248353	uc007mgz.2	Fads6
uc029wyj.1	0.881743	5.7207	6.79958	0.00911793	0.248353	uc029wyj.1	AK154309
uc007yao.2	0.864173	4.57155	6.79396	0.00914668	0.248427	uc007yao.2	Ubald1
uc009mnc.2	1.0657	5.83505	6.77139	0.00926307	0.250367	uc009mnc.2	Nfix
uc007iip.3	2.7419	2.07719	6.76338	0.00930476	0.250955	uc007iip.3	Cpeb4
uc008fxt.1	1.52799	3.11009	6.75976	0.00932363	0.251055	uc008fxt.1	Unc93b1
uc056ycn.1	0.949023	3.99176	6.74042	0.00942523	0.251936	uc056ycn.1	Inpp4a
uc007dms.2	1.51083	5.96633	6.7224	0.00952096	0.252996	uc007dms.2	Fcgr2b
uc009ada.2	1.06978	5.40683	6.71216	0.00957577	0.253284	uc009ada.2	Mospd3
uc008jhf.1	0.805882	4.64764	6.71078	0.00958318	0.253284	uc008jhf.1	Slc2a8
uc008cas.2	0.846288	4.31035	6.70525	0.00961295	0.253601	uc008cas.2	Ring1
uc007qbh.1	1.01772	5.32029	6.68959	0.00969775	0.254794	uc007qbh.1	Slc22a23
uc007xfh.2	1.06135	3.46567	6.67803	0.00976085	0.255409	uc007xfh.2	Tubgcp6
uc009ukz.2	3.05694	2.31989	6.65848	0.00986848	0.257527	uc009ukz.2	Tsc22d3
uc008gpa.1	1.23987	8.20855	6.64977	0.00991687	0.257745	uc008gpa.1	AK192544
uc011yje.1	0.881437	8.68087	6.65209	0.00990397	0.257745	uc011yje.1	Pcyt2
uc007qca.1	1.34029	3.22197	6.63318	0.0100096	0.257997	uc007qca.1	AK141540
uc009pbj.1	1.23362	6.00796	6.63579	0.00999496	0.257997	uc009pbj.1	Pvrl1
uc009mdn.1	1.08777	3.73545	6.6418	0.0099613	0.257997	uc009mdn.1	Gtpbp3
uc029tvj.1	0.993249	4.35511	6.63132	0.0100201	0.257997	uc029tvj.1	AB345258
uc008iwu.2	0.798468	4.80325	6.63998	0.00997149	0.257997	uc008iwu.2	Cacfd1
uc009tau.2	4.68387	2.88671	6.62235	0.0100707	0.258925	uc009tau.2	Xiap
uc008usz.2	0.701062	5.77936	6.62018	0.0100829	0.258925	uc008usz.2	Map7d1
uc008nkl.1	1.2044	3.1644	6.60489	0.0101699	0.260356	uc008nkl.1	Trp53inp2
uc009iok.1	0.819227	4.63185	6.60735	0.0101558	0.260356	uc009iok.1	Arap1
uc012auh.1	0.817436	5.80297	6.60328	0.0101791	0.260356	uc012auh.1	Tmem63b
uc033fpg.1	1.73869	2.47048	6.57458	0.0103446	0.261814	uc033fpg.1	Gja1
uc029wqg.2	1.45961	2.76569	6.58035	0.0103111	0.261814	uc029wqg.2	Zfp358
uc057cbx.1	2.11466	3.69078	6.54997	0.0104886	0.26427	uc057cbx.1	BC052545
uc007lft.2	1.24712	3.37347	6.54427	0.0105222	0.26427	uc007lft.2	Cdk12
uc009lla.1	1.20701	4.75313	6.53296	0.0105894	0.26427	uc009lla.1	Mfhas1
uc012dle.2	1.04393	4.0252	6.54407	0.0105234	0.26427	uc012dle.2	Ago1
uc009snu.3	0.836804	4.12715	6.52934	0.0106109	0.26427	uc009snu.3	Wdr13
uc008nyi.2	0.811503	4.5477	6.53741	0.0105629	0.26427	uc008nyi.2	Ncoa3
uc008fes.2	1.55351	2.74769	6.51341	0.0107064	0.264433	uc008fes.2	Nedd4l
uc007ghy.1	1.07901	6.18739	6.50778	0.0107404	0.264433	uc007ghy.1	Nfic
uc007fxm.1	0.87794	4.38964	6.52189	0.0106555	0.264433	uc007fxm.1	Trappc10
uc012dmk.1	1.9297	2.27474	6.49519	0.0108167	0.265414	uc012dmk.1	Sytl1
uc007cnt.2	1.05839	6.51511	6.48847	0.0108576	0.265744	uc007cnt.2	Pm20d1
uc008gnj.2	2.20263	3.01399	6.46216	0.0110196	0.268347	uc008gnj.2	Bscl2
uc007xaz.2	1.86343	2.31715	6.45047	0.0110923	0.269438	uc007xaz.2	1700001L05Rik
uc009aun.2	0.846676	4.32665	6.42971	0.0112227	0.270902	uc009aun.2	Stard13
uc008ejt.2	1.69261	4.88329	6.4255	0.0112493	0.271205	uc008ejt.2	Nrep
uc007coc.1	1.10506	4.8362	6.42181	0.0112727	0.271431	uc007coc.1	Elk4
uc008bee.2	1.46635	5.92245	6.41123	0.0113401	0.271775	uc008bee.2	Dusp1
uc033hjf.1	0.963784	3.7596	6.40352	0.0113894	0.272204	uc033hjf.1	Mir6993
uc007jah.2	1.26056	6.17211	6.39428	0.0114489	0.272613	uc007jah.2	Larp1
uc007hmx.2	0.980979	5.72756	6.39178	0.011465	0.272661	uc007hmx.2	Smarcc2
uc009ftu.1	0.933852	6.26072	6.38517	0.0115078	0.272839	uc009ftu.1	Hnrnpul1
uc007qfc.2	0.918555	4.12788	6.387	0.0114959	0.272839	uc007qfc.2	Smim13
uc007rlo.1	0.753596	4.74918	6.38034	0.0115391	0.272839	uc007rlo.1	Arsb
uc033jjh.1	2.46525	1.92688	6.36379	0.0116473	0.274002	uc033jjh.1	Mir7082
uc033jbj.1	1.36807	2.85646	6.36338	0.0116499	0.274002	uc033jbj.1	Gvin1
uc008bch.1	0.788593	5.4071	6.36135	0.0116633	0.274002	uc008bch.1	Rhot2
uc009aio.1	1.16885	4.02571	6.34766	0.0117536	0.274787	uc009aio.1	Foxk1
uc029sng.1	1.83069	3.72574	6.34103	0.0117976	0.275483	uc029sng.1	AB353040
uc008rsc.1	1.13736	3.54292	6.32854	0.011881	0.275763	uc008rsc.1	Adgrl2
uc008iai.2	0.739075	4.51946	6.3306	0.0118672	0.275763	uc008iai.2	Atrnl1
uc007bqu.2	1.06347	4.07412	6.29918	0.0120794	0.27783	uc007bqu.2	Wdfy1
uc009puj.1	1.2464	3.04944	6.28368	0.0121855	0.278808	uc009puj.1	Neil1
uc009lon.2	0.985788	4.16629	6.25951	0.0123528	0.280312	uc009lon.2	Fat1
uc009bnf.2	0.756897	5.84971	6.26845	0.0122907	0.280312	uc009bnf.2	Mgam
uc011yqr.1	1.10821	3.27116	6.24866	0.0124287	0.281373	uc011yqr.1	AK010878
uc029uoz.1	3.17271	1.76647	6.24114	0.0124816	0.282239	uc029uoz.1	AK207571
uc009czl.2	0.863758	4.10726	6.19553	0.0128073	0.287769	uc009czl.2	Magi1
uc009fkg.2	2.19549	2.84613	6.18123	0.0129112	0.288242	uc009fkg.2	Sympk
uc009lrs.2	1.36388	3.14724	6.18562	0.0128793	0.288242	uc009lrs.2	Tenm3
uc009tnm.2	0.944945	4.66134	6.18837	0.0128592	0.288242	uc009tnm.2	Hcfc1
uc011xjg.1	0.828096	4.14321	6.17549	0.0129532	0.288844	uc011xjg.1	4930404N11Rik
uc007nfe.2	0.893669	7.64073	6.16528	0.0130282	0.288848	uc007nfe.2	Id2
uc007kzc.1	0.833862	5.49302	6.16555	0.0130262	0.288848	uc007kzc.1	Acsf2
uc009tnp.2	0.651823	5.24085	6.16185	0.0130534	0.289077	uc009tnp.2	Irak1
uc012djw.2	1.13505	3.21132	6.15821	0.0130804	0.289341	uc012djw.2	Szt2
uc009gsu.1	1.13934	3.6386	6.13466	0.0132557	0.290992	uc009gsu.1	Prr12
uc008wpy.2	0.961147	3.64514	6.13618	0.0132443	0.290992	uc008wpy.2	5031425E22Rik
uc007niq.2	1.42542	2.99852	6.11449	0.0134078	0.291283	uc007niq.2	Atxn7l1
uc007jfw.2	0.855507	4.52312	6.11427	0.0134095	0.291283	uc007jfw.2	Gid4
uc009kuz.1	1.64922	4.59598	6.11101	0.0134343	0.291369	uc009kuz.1	Irs2
uc011yjd.1	0.901798	7.56462	6.10544	0.0134766	0.291382	uc011yjd.1	Gcgr
uc009diz.1	1.17546	3.73883	6.08746	0.0136144	0.291796	uc009diz.1	Raf1
uc008wyb.1	1.02235	3.58913	6.09695	0.0135415	0.291796	uc008wyb.1	Ift172
uc008gia.2	1.00528	3.49372	6.09012	0.013594	0.291796	uc008gia.2	Cdc42bpg
uc009agn.1	1.47848	3.05722	6.06216	0.0138109	0.292436	uc009agn.1	Gpr146
uc012fah.1	0.944701	4.12507	6.06576	0.0137827	0.292436	uc012fah.1	Zc3h4
uc029uib.1	1.32509	3.20645	6.0409	0.0139781	0.294685	uc029uib.1	Snx21
uc012cse.2	0.811869	4.8273	6.04421	0.0139519	0.294685	uc012cse.2	Clk2-scamp3
uc007nbs.2	2.73818	4.52213	6.03144	0.0140533	0.295302	uc007nbs.2	Lpin1
uc009dgo.1	0.702494	5.81574	6.03226	0.0140467	0.295302	uc009dgo.1	Creld1
uc007owm.2	0.71673	7.05679	6.02842	0.0140774	0.295487	uc007owm.2	Serpina11
uc008weg.2	0.855267	4.14209	6.01682	0.0141701	0.296789	uc008weg.2	Mib2
uc008cpn.2	1.09076	4.61	6.0026	0.0142848	0.297426	uc008cpn.2	Cyp39a1
uc009dnw.2	1.0529	3.84227	5.99816	0.0143208	0.297647	uc009dnw.2	Mical3
uc009ciu.2	0.867535	4.1201	5.99133	0.0143764	0.298198	uc009ciu.2	Elmod3
uc008vkb.2	0.780055	4.78874	5.97521	0.0145084	0.299329	uc008vkb.2	Eif4g3
uc008awc.1	2.11094	2.06925	5.96597	0.0145846	0.300579	uc008awc.1	BC026600
uc007tbr.2	1.01602	3.66942	5.95786	0.0146518	0.301439	uc007tbr.2	Lrit1
uc007zga.3	1.06969	5.4045	5.95272	0.0146946	0.30188	uc007zga.3	Zbtb20
uc009gjp.2	0.889749	4.26187	5.94499	0.0147592	0.302563	uc009gjp.2	Lrp3
uc007wlo.1	0.826661	4.80834	5.93187	0.0148695	0.303535	uc007wlo.1	Ppp1r16a
uc008hpr.2	1.55814	10.701	5.92626	0.0149169	0.304181	uc008hpr.2	Scd1
uc008aum.1	0.897795	4.75462	5.91842	0.0149834	0.304853	uc008aum.1	Amdhd2
uc008iwe.1	0.887074	4.35697	5.91001	0.0150551	0.305388	uc008iwe.1	Med22
uc029wxt.1	0.661486	5.47313	5.8991	0.0151486	0.306694	uc029wxt.1	Dnm2
uc007grs.2	3.378	4.54194	5.893	0.0152012	0.306967	uc007grs.2	Chpt1
uc009sbw.2	1.81961	2.27253	5.87563	0.0153518	0.30785	uc009sbw.2	Xirp1
uc033ing.1	0.767179	6.40402	5.87514	0.0153562	0.30785	uc033ing.1	Gpr146
uc008lsv.1	0.959975	7.33627	5.86926	0.0154075	0.308327	uc008lsv.1	Ivd
uc008fxe.1	2.4179	3.07619	5.85742	0.0155116	0.309127	uc008fxe.1	Chka
uc007qnf.1	2.40392	1.88771	5.82862	0.0157674	0.310494	uc007qnf.1	Auh
uc007qin.2	1.02951	4.26701	5.83163	0.0157406	0.310494	uc007qin.2	Phf2
uc009gff.2	1.02222	3.93135	5.82818	0.0157715	0.310494	uc009gff.2	Kmt2b
uc007hmm.1	1.01293	4.35109	5.83782	0.0156853	0.310494	uc007hmm.1	Ankrd52
uc009bng.1	0.961512	5.04163	5.83662	0.0156959	0.310494	uc009bng.1	Mgam
uc007vxq.1	0.777699	6.19282	5.83392	0.0157201	0.310494	uc007vxq.1	Sqle
uc008bqk.1	1.86819	3.97082	5.81917	0.0158524	0.311103	uc008bqk.1	Ppard
uc009nrx.2	0.943802	4.51218	5.79911	0.0160343	0.312774	uc009nrx.2	Zcchc14
uc009rqh.1	0.742476	4.60122	5.80046	0.016022	0.312774	uc009rqh.1	Ndufaf3
uc008kll.2	1.71274	2.3552	5.7898	0.0161195	0.313676	uc008kll.2	Olfr1034
uc033hnt.1	1.65854	2.39804	5.7892	0.0161249	0.313676	uc033hnt.1	Olfr1033
uc009twc.1	1.19513	3.45364	5.78206	0.0161905	0.313676	uc009twc.1	P2ry4
uc008sov.2	1.0182	3.50209	5.78083	0.0162019	0.313676	uc008sov.2	Pigo
uc008vvz.2	0.960667	6.05726	5.77986	0.0162109	0.313676	uc008vvz.2	Kif1b
uc008hqf.1	1.15941	7.12667	5.77745	0.0162331	0.313791	uc008hqf.1	Sema4g
uc008vnn.2	0.884271	4.44272	5.76792	0.0163213	0.314279	uc008vnn.2	Atp13a2
uc007sfm.2	0.861639	4.08056	5.77053	0.0162971	0.314279	uc007sfm.2	Ptprg
uc009cyh.2	0.804351	5.9714	5.76636	0.0163358	0.314279	uc009cyh.2	Slc6a6
uc008cgj.2	1.06013	6.03223	5.75021	0.0164866	0.315828	uc008cgj.2	Prrc2a
uc008jen.2	0.979146	5.04913	5.73141	0.0166641	0.315828	uc008jen.2	Prrc2b
uc007gay.1	0.82869	6.67621	5.74095	0.0165738	0.315828	uc007gay.1	Tmem259
uc009qvg.2	0.74057	4.63811	5.74001	0.0165827	0.315828	uc009qvg.2	Myo6
uc009fsj.2	1.19866	3.00794	5.72375	0.0167369	0.316071	uc009fsj.2	Megf8
uc029suy.1	1.16782	4.51599	5.72665	0.0167093	0.316071	uc029suy.1	Kmt2d
uc007ymp.2	0.721796	8.16532	5.72303	0.0167438	0.316071	uc007ymp.2	Slc25a1
uc009abk.2	0.741249	4.89659	5.72027	0.0167702	0.316259	uc009abk.2	Plod3
uc008pxr.1	1.27369	3.13139	5.71365	0.0168335	0.316833	uc008pxr.1	Hcn3
uc007lam.2	1.07566	3.47533	5.70556	0.0169113	0.317062	uc007lam.2	Ngfr
uc007qnh.1	0.876156	4.92537	5.70966	0.0168718	0.317062	uc007qnh.1	Nfil3
uc008gum.2	0.706755	7.67848	5.70754	0.0168922	0.317062	uc008gum.2	Keg1
uc008ceo.1	1.42525	4.78236	5.69253	0.0170373	0.317634	uc008ceo.1	Hspa1b
uc007kea.1	0.955136	3.55498	5.69428	0.0170203	0.317634	uc007kea.1	Scarf1
uc029sxq.1	2.51121	3.56116	5.67619	0.0171966	0.319312	uc029sxq.1	BC023320
uc033itt.1	0.798879	5.13939	5.67675	0.0171912	0.319312	uc033itt.1	Itpr1
uc007jih.2	0.90323	5.36625	5.66375	0.017319	0.320151	uc007jih.2	Ulk2
uc009rfy.1	2.46302	2.78679	5.63618	0.0175935	0.321778	uc009rfy.1	Amotl2
uc009lgn.2	1.19223	3.10752	5.62764	0.0176794	0.321778	uc009lgn.2	Whsc1l1
uc008zgm.1	1.05579	3.60555	5.63486	0.0176068	0.321778	uc008zgm.1	Med13l
uc057ajo.1	0.992255	5.05705	5.63387	0.0176167	0.321778	uc057ajo.1	Srcap
uc008psm.1	0.936424	4.54397	5.63707	0.0175846	0.321778	uc008psm.1	Arhgef11
uc009dol.1	0.913626	5.62299	5.62917	0.017664	0.321778	uc009dol.1	Slc6a12
uc012gln.1	0.888568	4.96024	5.6173	0.017784	0.32277	uc012gln.1	Cmip
uc007tma.2	0.765142	4.97639	5.61358	0.0178218	0.323152	uc007tma.2	Tmem55b
uc007ghf.2	0.947765	4.2433	5.60841	0.0178745	0.323748	uc007ghf.2	Cactin
uc007mzh.2	0.771498	5.11962	5.60706	0.0178882	0.323748	uc007mzh.2	Ldah
uc012doh.1	1.10893	4.41947	5.6009	0.0179513	0.324488	uc012doh.1	Prdm2
uc009jtd.1	0.736529	4.29659	5.59815	0.0179795	0.324488	uc009jtd.1	Ino80e
uc009nox.1	1.26685	2.91631	5.57959	0.018171	0.324606	uc009nox.1	Gan
uc029sve.2	1.10416	3.26735	5.58877	0.018076	0.324606	uc029sve.2	Fignl2
uc009fmh.1	0.914608	6.11025	5.5801	0.0181657	0.324606	uc009fmh.1	Ppp1r37
uc008uzm.3	0.828147	5.07871	5.58221	0.0181438	0.324606	uc008uzm.3	Pum1
uc008xjz.2	0.767559	4.99784	5.58033	0.0181633	0.324606	uc008xjz.2	Adgra3
uc007mil.1	1.01722	4.94054	5.55134	0.0184666	0.326497	uc007mil.1	Tmem94
uc008nkm.2	0.983953	4.01359	5.55091	0.0184711	0.326497	uc008nkm.2	Ncoa6
uc008zeg.1	0.863293	5.22712	5.55404	0.0184381	0.326497	uc008zeg.1	Gcn1l1
uc012apb.1	0.75233	4.22642	5.55764	0.0184002	0.326497	uc012apb.1	Cyp4f17
uc007lqr.2	0.921652	3.60998	5.54636	0.0185192	0.326597	uc007lqr.2	Tmem101
uc008gfv.3	1.33322	2.75809	5.53832	0.0186044	0.327502	uc008gfv.3	Dpf2
uc008ssu.1	1.71519	2.30806	5.5256	0.0187402	0.327805	uc008ssu.1	Shb
uc008qko.2	1.04628	7.49032	5.53488	0.0186411	0.327805	uc008qko.2	Ecm1
uc007hmk.1	0.874085	4.23293	5.52625	0.0187332	0.327805	uc007hmk.1	Coq10a
uc009tmf.2	1.25151	2.86257	5.50896	0.0189193	0.32859	uc009tmf.2	Slc6a8
uc009ezk.1	1.14551	3.21082	5.50391	0.018974	0.32859	uc009ezk.1	Zfp865
uc007ibd.2	0.993742	4.02268	5.51053	0.0189023	0.32859	uc007ibd.2	Cobl
uc033ini.1	0.891099	4.33254	5.506	0.0189513	0.32859	uc033ini.1	Ints1
uc008ixh.2	0.786126	4.83648	5.50554	0.0189563	0.32859	uc008ixh.2	Vav2
uc007lei.1	1.00188	3.81489	5.4897	0.0191288	0.328991	uc007lei.1	Mllt6
uc009qqp.3	0.88855	4.75551	5.49247	0.0190985	0.328991	uc009qqp.3	Ccpg1
uc009avo.1	0.745629	4.308	5.49458	0.0190755	0.328991	uc009avo.1	Casd1
uc007vfk.2	0.633996	6.21231	5.47276	0.0193152	0.331021	uc007vfk.2	Ugt3a1
uc011yrc.1	2.89242	4.99671	5.4647	0.0194044	0.331859	uc011yrc.1	Serpina4-ps1
uc007eru.2	3.31569	2.45937	5.4587	0.0194712	0.331869	uc007eru.2	Epb41l2
uc007xuw.2	0.740318	4.45948	5.44885	0.0195812	0.332662	uc007xuw.2	Zfp740
uc007vdh.1	0.802923	8.84439	5.44658	0.0196066	0.33271	uc007vdh.1	C9
uc009roi.4	0.729931	5.43541	5.43323	0.0197571	0.334674	uc009roi.4	Rnf123
uc008ebc.1	0.683236	5.97297	5.42931	0.0198015	0.334958	uc008ebc.1	Mib1
uc009err.1	0.675902	5.67466	5.42797	0.0198167	0.334958	uc009err.1	Rassf8
uc007gfz.1	0.824535	4.82182	5.42242	0.0198797	0.334989	uc007gfz.1	Zbtb7a
uc008ivf.2	1.27395	2.82532	5.41883	0.0199207	0.335089	uc008ivf.2	Inpp5e
uc008wrm.2	0.704908	4.99979	5.41684	0.0199435	0.335089	uc008wrm.2	Slc4a2
uc008tkf.3	3.29065	4.09823	5.384	0.0203222	0.336344	uc008tkf.3	Nfib
uc008yfb.1	2.39453	4.03235	5.39734	0.0201675	0.336344	uc008yfb.1	Cxcl13
uc008car.2	2.21262	6.28792	5.39865	0.0201523	0.336344	uc008car.2	H2-K1
uc008ecf.2	1.96721	2.0783	5.38692	0.0202883	0.336344	uc008ecf.2	Lama3
uc007ftj.1	1.8226	2.18585	5.38735	0.0202832	0.336344	uc007ftj.1	Derl3
uc012fjv.1	0.776868	4.83157	5.40141	0.0201205	0.336344	uc012fjv.1	Tbc1d17
uc009evq.1	0.737527	5.05733	5.39369	0.0202097	0.336344	uc009evq.1	Mboat7
uc008cyz.3	1.07514	3.16671	5.36565	0.0205372	0.338171	uc008cyz.3	Tbc1d5
uc007cdm.1	1.15565	3.01573	5.36144	0.0205868	0.338341	uc007cdm.1	Sned1
uc009mfq.2	0.848743	4.51742	5.35816	0.0206255	0.338689	uc009mfq.2	Klf2
uc008yua.2	1.00878	5.47147	5.35459	0.0206678	0.338809	uc008yua.2	2900026A02Rik
uc012fax.1	0.779723	4.51967	5.35528	0.0206596	0.338809	uc012fax.1	Dmwd
uc008yzi.2	1.13932	5.47098	5.34482	0.0207839	0.339095	uc008yzi.2	Acacb
uc007irp.2	0.778973	5.42155	5.34915	0.0207324	0.339095	uc007irp.2	Tbc1d9b
uc007ewl.2	0.601232	5.60818	5.34134	0.0208255	0.339202	uc007ewl.2	Mfsd4b1
uc012bhe.2	1.50329	3.99239	5.33506	0.0209006	0.339503	uc012bhe.2	Neat1
uc007uig.2	1.57082	6.393	5.31802	0.021106	0.339657	uc007uig.2	Msra
uc008ggx.1	1.31137	7.32141	5.32534	0.0210175	0.339657	uc008ggx.1	Tm7sf2
uc009omg.2	1.27164	3.14205	5.32077	0.0210727	0.339657	uc009omg.2	Ldlr
uc009rqj.1	0.842763	4.04709	5.31798	0.0211064	0.339657	uc009rqj.1	Wdr6
uc007sks.1	0.837454	4.29873	5.32015	0.0210801	0.339657	uc007sks.1	Ndst2
uc007jvi.1	0.823272	5.45482	5.33064	0.0209537	0.339657	uc007jvi.1	Mink1
uc008tyx.1	0.799657	5.25792	5.33203	0.020937	0.339657	uc008tyx.1	Ssbp3
uc008dmd.2	0.758852	5.87309	5.31463	0.0211471	0.339657	uc008dmd.2	Lpin2
uc007rkt.1	0.668583	5.02091	5.31719	0.0211161	0.339657	uc007rkt.1	Serinc5
uc012gsi.2	1.16004	3.25023	5.30938	0.021211	0.339921	uc012gsi.2	AK077428
uc009sdd.1	0.88326	4.83244	5.29182	0.0214258	0.340491	uc009sdd.1	Trak1
uc007ili.1	0.882462	5.94232	5.29296	0.0214118	0.340491	uc007ili.1	Wwc1
uc009fkn.2	0.844945	4.85538	5.30227	0.0212976	0.340491	uc009fkn.2	Dmpk
uc009eis.1	0.711769	5.50392	5.29861	0.0213424	0.340491	uc009eis.1	Ybx3
uc009qbo.1	0.651674	4.89143	5.29197	0.021424	0.340491	uc009qbo.1	Snapc5
uc009rta.3	0.646236	5.02265	5.29063	0.0214405	0.340491	uc009rta.3	Map4
uc007pvs.1	1.76488	2.22006	5.26154	0.0218017	0.342225	uc007pvs.1	AK172386
uc007een.1	1.29987	4.11766	5.2598	0.0218236	0.342225	uc007een.1	Plxna2
uc008cep.1	1.20498	3.13291	5.26212	0.0217944	0.342225	uc008cep.1	Hspa1a
uc009nid.1	1.08107	3.53465	5.27292	0.0216597	0.342225	uc009nid.1	Zfhx3
uc007jnm.1	0.974029	3.39279	5.27255	0.0216642	0.342225	uc007jnm.1	Ntn1
uc057and.1	0.733216	7.63743	5.26548	0.0217524	0.342225	uc057and.1	Nudt7
uc008tvn.2	0.674914	4.60479	5.25761	0.0218509	0.342225	uc008tvn.2	Ak4
uc009irm.1	0.633461	5.22143	5.25768	0.0218501	0.342225	uc009irm.1	Stim1
uc007vsb.2	1.01989	6.18529	5.25397	0.0218967	0.342387	uc007vsb.2	Deptor
uc008rma.2	2.33344	1.84428	5.24398	0.0220228	0.343814	uc008rma.2	Slc39a8
uc011xmb.1	1.5813	4.33843	5.24197	0.0220483	0.343814	uc011xmb.1	Socs2
uc007uod.2	1.1155	4.81269	5.23485	0.0221387	0.343814	uc007uod.2	Bmp1
uc009pdu.1	1.10503	4.86858	5.23649	0.0221178	0.343814	uc009pdu.1	Bcl9l
uc009nyw.2	1.05547	5.74821	5.2368	0.0221139	0.343814	uc009nyw.2	Irf2bp2
uc012gqe.1	0.959406	4.09499	5.23347	0.0221563	0.343814	uc012gqe.1	Tirap
uc009ptq.1	0.665717	6.34299	5.2327	0.0221661	0.343814	uc009ptq.1	Imp3
uc033glq.1	2.01877	4.25274	5.22549	0.0222582	0.344748	uc033glq.1	Nfil3
uc008jbq.1	0.968183	3.3933	5.22519	0.022262	0.344748	uc008jbq.1	Ccbl1
uc007zbw.1	2.3612	1.82576	5.22111	0.0223142	0.345122	uc007zbw.1	Dtx3l
uc008lhv.1	0.785976	4.72726	5.21913	0.0223397	0.345122	uc008lhv.1	Trim44
uc007ghd.3	0.731242	4.84515	5.21596	0.0223805	0.345416	uc007ghd.3	Pip5k1c
uc011xfr.1	1.59581	5.76801	5.20902	0.02247	0.345476	uc011xfr.1	Arid5b
uc009aum.2	2.8337	1.63616	5.20024	0.0225837	0.345848	uc009aum.2	Stard13
uc011zlu.1	0.992756	4.51541	5.20055	0.0225798	0.345848	uc011zlu.1	Khnyn
uc007xxz.1	0.690337	4.45735	5.19535	0.0226474	0.346107	uc007xxz.1	Zfp385a
uc009lhr.2	0.662428	4.54941	5.19533	0.0226477	0.346107	uc009lhr.2	Erlin2
uc007qxv.1	1.27893	4.38911	5.18842	0.0227379	0.346287	uc007qxv.1	Ptch1
uc008ifp.2	1.02369	5.36939	5.18899	0.0227304	0.346287	uc008ifp.2	Camk1d
uc007qml.2	0.880371	3.72654	5.18963	0.022722	0.346287	uc007qml.2	Secisbp2
uc009ukl.2	0.860598	6.13049	5.19145	0.0226983	0.346287	uc009ukl.2	Cldn2
uc007mut.1	1.22037	8.14135	5.18286	0.0228107	0.346472	uc007mut.1	Fasn
uc008zcz.2	1.06443	5.0383	5.17977	0.0228514	0.346472	uc008zcz.2	Hnf1a
uc007cpu.2	0.835513	4.89892	5.18052	0.0228415	0.346472	uc007cpu.2	Plekha6
uc008oar.1	0.817617	4.92735	5.18418	0.0227934	0.346472	uc008oar.1	Dpm1-adnp
uc009phw.2	0.817367	3.86044	5.18465	0.0227872	0.346472	uc009phw.2	Nxpe2
uc008mqk.1	0.832489	3.95459	5.16523	0.0230434	0.34765	uc008mqk.1	Rrbp1
uc008syo.1	1.04647	4.62762	5.16166	0.0230909	0.347799	uc008syo.1	D630039A03Rik
uc008yyy.1	0.892789	3.92172	5.16042	0.0231073	0.347799	uc008yyy.1	Ssh1
uc033ifl.1	0.823279	4.97637	5.16118	0.0230972	0.347799	uc033ifl.1	Paqr7
uc008yfk.1	1.9118	2.0813	5.14897	0.0232602	0.347886	uc008yfk.1	Fras1
uc056zes.1	0.937047	4.28118	5.1398	0.0233833	0.347886	uc056zes.1	Csnk2b
uc008pvh.2	0.898067	6.07378	5.14239	0.0233485	0.347886	uc008pvh.2	Sema4a
uc007hea.1	0.870086	5.63148	5.13982	0.0233831	0.347886	uc007hea.1	Dyrk2
uc007pct.2	0.825751	5.7411	5.14574	0.0233034	0.347886	uc007pct.2	Cdc42bpb
uc011wwa.1	0.802985	4.48307	5.13662	0.0234263	0.348256	uc011wwa.1	Usp21
uc007pck.1	0.85566	4.21416	5.13394	0.0234624	0.348526	uc007pck.1	Rcor1
uc033iha.1	1.83823	4.72599	5.12002	0.0236514	0.349986	uc033iha.1	Rpl22
uc009nzj.2	0.723155	5.16104	5.12075	0.0236415	0.349986	uc009nzj.2	Pard3
uc008cvg.2	0.969523	4.25134	5.11801	0.0236787	0.350123	uc008cvg.2	AI661453
uc007wky.2	0.611034	5.39066	5.11258	0.0237529	0.350488	uc007wky.2	Cpsf1
uc033hgd.1	1.09418	3.07408	5.10591	0.0238445	0.350694	uc033hgd.1	Pura
uc008fwq.2	1.04487	6.08089	5.10149	0.0239052	0.350905	uc008fwq.2	Lrp5
uc008zoz.1	0.770381	5.85448	5.0952	0.0239921	0.351527	uc008zoz.1	Arl6ip4
uc007gbm.1	0.714628	4.61996	5.09568	0.0239855	0.351527	uc007gbm.1	Sbno2
uc007tkc.2	1.15637	3.69549	5.08492	0.0241348	0.352069	uc007tkc.2	Naa30
uc008sfu.1	1.15466	6.86766	5.08237	0.0241703	0.352267	uc008sfu.1	Pnrc1
uc008bxt.1	0.735457	6.52876	5.07368	0.0242918	0.353503	uc008bxt.1	Cyp4f13
uc007ndk.1	1.30957	3.49958	5.06118	0.0244676	0.354421	uc007ndk.1	Asap2
uc011xfy.1	0.680865	4.92411	5.06263	0.0244471	0.354421	uc011xfy.1	Ipmk
uc007hlj.1	0.859945	4.2634	5.05806	0.0245116	0.354565	uc007hlj.1	Baz2a
uc007bux.2	0.737554	5.97964	5.05522	0.0245519	0.354681	uc007bux.2	2810459M11Rik
uc008pjj.2	1.14839	3.13542	5.04101	0.0247541	0.35647	uc008pjj.2	P2ry1
uc008zng.2	1.1464	4.05893	5.03823	0.0247938	0.356515	uc008zng.2	Setd1b
uc009sdl.2	0.782219	4.73531	5.03692	0.0248126	0.356515	uc009sdl.2	Vipr1
uc029qyp.1	1.82474	4.35378	5.03069	0.024902	0.357268	uc029qyp.1	Arid5b
uc009coy.2	1.52645	3.11125	5.02623	0.0249661	0.357855	uc009coy.2	Cyp26b1
uc007rno.2	1.15186	2.93922	5.02092	0.0250428	0.357855	uc007rno.2	Gcnt4
uc008ujq.1	0.942352	6.96821	5.02368	0.0250029	0.357855	uc008ujq.1	Ptprf
uc009kko.3	0.830687	3.77367	5.01423	0.0251398	0.357855	uc009kko.3	Deaf1
uc009nes.2	0.778084	4.43907	5.0249	0.0249853	0.357855	uc009nes.2	Slc12a4
uc008hbn.1	0.737126	5.86435	5.02247	0.0250204	0.357855	uc008hbn.1	Smarca2
uc007jen.2	0.64106	4.60456	5.01375	0.0251468	0.357855	uc007jen.2	Mprip
uc009ddn.1	0.977429	6.49403	5.00889	0.0252175	0.358424	uc009ddn.1	Bhlhe40
uc009fyw.2	0.96218	4.31486	5.00718	0.0252424	0.358424	uc009fyw.2	Samd4b
uc012cxz.1	1.10024	3.27451	4.99341	0.025444	0.360755	uc012cxz.1	Tet2
uc008eer.2	2.38161	1.78212	4.96604	0.0258497	0.364762	uc008eer.2	Dsg2
uc007mal.1	0.873262	3.85923	4.96189	0.0259119	0.365197	uc007mal.1	Pitpnc1
uc009pca.2	1.16591	3.01735	4.95205	0.0260598	0.365993	uc009pca.2	DQ555840
uc008zin.2	1.12785	4.48165	4.94873	0.0261098	0.366204	uc008zin.2	Ptpn11
uc007fuk.1	1.04731	3.13731	4.93816	0.02627	0.367029	uc007fuk.1	Pcnt
uc007sko.2	0.812657	4.49776	4.93074	0.026383	0.367592	uc007sko.2	Zswim8
uc007aqc.1	1.25417	2.75014	4.92277	0.026505	0.368759	uc007aqc.1	Lman2l
uc008cje.3	1.52507	2.5103	4.91592	0.0266103	0.369958	uc008cje.3	Atat1
uc008vur.2	0.652466	4.97231	4.91101	0.026686	0.370477	uc008vur.2	Mtor
uc009pen.1	1.04532	4.09399	4.90697	0.0267486	0.371079	uc009pen.1	Tmem25
uc008qmj.2	2.16576	1.87593	4.88006	0.0271686	0.371329	uc008qmj.2	Hist2h2be
uc007ave.1	1.55105	2.98491	4.88366	0.0271121	0.371329	uc007ave.1	Tgfbrap1
uc009rlv.1	1.27469	5.3302	4.88297	0.027123	0.371329	uc009rlv.1	Hyal1
uc012cms.1	0.803332	3.92371	4.8769	0.0272185	0.371329	uc012cms.1	Zfp512b
uc009fhm.2	0.784252	4.34162	4.88034	0.0271643	0.371329	uc009fhm.2	Ccdc9
uc007vaa.1	0.734789	4.20983	4.8911	0.0269955	0.371329	uc007vaa.1	Farp1
uc009ftq.2	0.730804	4.74388	4.89478	0.026938	0.371329	uc009ftq.2	Tgfb1
uc009mll.3	0.70417	6.22891	4.88773	0.0270482	0.371329	uc009mll.3	Prkaca
uc007nxp.1	0.831456	3.96755	4.86685	0.0273774	0.372314	uc007nxp.1	Syne2
uc057aqs.1	1.10703	4.87195	4.85844	0.0275112	0.372604	uc057aqs.1	AK047551
uc009abf.2	1.04391	6.7397	4.85965	0.0274919	0.372604	uc009abf.2	Fis1
uc008dug.2	0.855958	3.58911	4.85476	0.0275699	0.372604	uc008dug.2	Prkce
uc007nyk.2	0.744923	4.77621	4.86097	0.0274709	0.372604	uc007nyk.2	Plekhg3
uc007pvb.1	0.755213	7.07769	4.84942	0.0276554	0.373463	uc007pvb.1	Slc17a2
uc029vyd.1	1.29499	2.70914	4.83783	0.0278419	0.375097	uc029vyd.1	AB347200
uc009rqz.1	1.26945	2.70998	4.83708	0.0278541	0.375097	uc009rqz.1	Nckipsd
uc008ziv.2	0.989444	3.90788	4.83886	0.0278253	0.375097	uc008ziv.2	Gm15800
uc008uas.2	0.850367	10.3064	4.80688	0.0283463	0.380428	uc008uas.2	Scp2
uc007obs.2	1.15215	3.32696	4.79509	0.028541	0.382204	uc007obs.2	Slc10a1
uc007iry.2	0.572238	5.8056	4.79143	0.0286017	0.382234	uc007iry.2	Mgat4b
uc008njm.1	0.719838	6.67719	4.78479	0.0287121	0.382386	uc008njm.1	Pxmp4
uc009cqh.2	1.52413	3.20458	4.77279	0.028913	0.383738	uc009cqh.2	Nat8
uc008cay.2	0.600018	5.1764	4.77139	0.0289364	0.383785	uc008cay.2	Rxrb
uc012fzr.1	0.885296	3.52412	4.76658	0.0290174	0.383828	uc012fzr.1	Atp11a
uc007lhj.2	0.833321	4.92265	4.76412	0.0290589	0.383828	uc007lhj.2	Msl1
uc009npd.1	0.703577	6.65103	4.76519	0.0290409	0.383828	uc009npd.1	Sdr42e1
uc008hsp.1	0.684193	5.33951	4.76574	0.0290316	0.383828	uc008hsp.1	Gbf1
uc033hrr.2	2.05516	7.56628	4.75967	0.0291341	0.384296	uc033hrr.2	Gnas
uc009mnn.2	0.568611	5.40546	4.7565	0.0291878	0.384478	uc009mnn.2	Rad23a
uc033jen.1	1.72513	2.83957	4.75129	0.0292763	0.385199	uc033jen.1	Champ1
uc008lsr.2	1.6771	2.20245	4.73495	0.0295558	0.387342	uc008lsr.2	Disp2
uc009jqy.3	0.737702	4.96585	4.73437	0.0295656	0.387342	uc009jqy.3	Spns1
uc009nen.1	0.718901	4.79546	4.73549	0.0295465	0.387342	uc009nen.1	Pskh1
uc007mob.2	1.19934	6.39998	4.73119	0.0296203	0.387428	uc007mob.2	Afmid
uc007mjv.1	0.816262	6.85986	4.73032	0.0296354	0.387428	uc007mjv.1	Wbp2
uc007kcz.1	0.757767	4.19308	4.727	0.0296926	0.387428	uc007kcz.1	Smg6
uc007xri.2	0.645232	4.74134	4.73124	0.0296196	0.387428	uc007xri.2	Letmd1
uc008xoo.3	2.46514	1.92201	4.71338	0.0299287	0.387896	uc008xoo.3	Rbm47
uc012dfe.1	1.69667	4.02689	4.71128	0.0299654	0.387896	uc012dfe.1	Mup1
uc008fau.1	0.967432	6.52565	4.71104	0.0299695	0.387896	uc008fau.1	Ndst1
uc011yyr.1	0.864219	3.79944	4.71263	0.0299418	0.387896	uc011yyr.1	Tmem170b
uc009omm.2	0.742964	5.17349	4.72086	0.0297989	0.387896	uc009omm.2	Kank2
uc008zda.1	0.742201	4.13574	4.71402	0.0299176	0.387896	uc008zda.1	Sppl3
uc012ewz.1	0.743752	7.76056	4.70767	0.0300282	0.388396	uc012ewz.1	Isoc2a
uc007jiw.2	0.823183	5.35448	4.69958	0.03017	0.388667	uc007jiw.2	Ncor1
uc009jvo.1	0.74763	4.98058	4.70149	0.0301365	0.388667	uc009jvo.1	Prr14
uc009ucs.1	0.907892	4.38114	4.69086	0.0303234	0.390124	uc009ucs.1	Hmgn5
uc008oqs.1	1.14798	11.232	4.68059	0.0305052	0.391419	uc008oqs.1	Car3
uc007bnl.2	1.87395	2.02532	4.66967	0.0306998	0.392096	uc007bnl.2	Ihh
uc007wxm.1	0.967957	5.2875	4.67279	0.0306442	0.392096	uc007wxm.1	Tob2
uc009nhg.1	0.814892	8.07811	4.67023	0.0306899	0.392096	uc009nhg.1	Cyb5b
uc012eiu.1	0.679512	5.56642	4.66966	0.0307001	0.392096	uc012eiu.1	Snd1
uc007pls.1	0.609394	5.19851	4.67185	0.0306609	0.392096	uc007pls.1	Ero1lb
uc009qev.2	0.79262	4.03873	4.66804	0.030729	0.392207	uc009qev.2	Herc1
uc007leg.1	1.54279	2.3143	4.65452	0.030972	0.392647	uc007leg.1	E130012A19Rik
uc011wpy.1	1.10982	3.44242	4.65549	0.0309543	0.392647	uc011wpy.1	Rnf152
uc009qah.3	0.801236	5.85919	4.65509	0.0309617	0.392647	uc009qah.3	Anp32a
uc007era.1	0.784612	5.55941	4.65171	0.0310226	0.392647	uc007era.1	Enpp3
uc007ujz.2	0.611665	5.31667	4.65029	0.0310482	0.392647	uc007ujz.2	Ptk2b
uc057bpc.1	1.14445	3.15623	4.64592	0.0311274	0.392877	uc057bpc.1	Spata2
uc008ohy.1	0.661268	4.80274	4.63419	0.031341	0.393909	uc008ohy.1	Lsm14b
uc007otk.2	2.11696	2.36727	4.62394	0.0315287	0.3952	uc007otk.2	Smek1
uc009gux.2	0.675314	4.58603	4.61979	0.031605	0.395801	uc009gux.2	Snrnp70
uc008zpc.3	0.887914	4.48783	4.61797	0.0316387	0.395965	uc008zpc.3	Pitpnm2
uc012afy.2	1.15258	3.99422	4.61632	0.0316692	0.39609	uc012afy.2	Usf3
uc009frx.1	0.726342	4.96684	4.60965	0.0317925	0.39692	uc009frx.1	Gsk3a
uc008kvx.2	1.01577	3.95456	4.60276	0.0319206	0.397633	uc008kvx.2	Lrp4
uc007rwa.1	0.759891	3.99282	4.60383	0.0319006	0.397633	uc007rwa.1	Map3k1
uc008ohw.1	0.865841	3.69571	4.59883	0.0319938	0.39765	uc008ohw.1	Taf4
uc009ghj.2	0.777057	7.83097	4.5957	0.0320522	0.39779	uc009ghj.2	Lsr
uc007cqr.2	0.792009	4.55798	4.58429	0.0322663	0.398908	uc007cqr.2	Zbed6
uc008fzu.2	0.610316	5.27127	4.58433	0.0322656	0.398908	uc008fzu.2	Adrbk1
uc012gpb.1	0.693875	4.20758	4.58219	0.0323059	0.399142	uc012gpb.1	Tyk2
uc056zye.1	0.652452	4.89311	4.57958	0.0323552	0.39924	uc056zye.1	Arhgef10l
uc008get.1	0.833384	5.36012	4.56851	0.0325649	0.400691	uc008get.1	Map3k11
uc056yyx.1	1.33229	3.00139	4.5632	0.0326659	0.401535	uc056yyx.1	AK134122
uc007gxj.2	0.889577	3.42281	4.55869	0.0327521	0.402338	uc007gxj.2	Galnt4
uc012eab.1	0.748386	4.09537	4.55639	0.0327962	0.40245	uc012eab.1	Pkd2
uc007xek.2	0.748135	4.33816	4.54248	0.0330637	0.403494	uc007xek.2	Brd1
uc008dpt.1	0.861439	5.32516	4.53651	0.0331792	0.403924	uc008dpt.1	Prkd3
uc008zyi.1	0.933522	3.77169	4.53158	0.0332749	0.404262	uc008zyi.1	Pom121
uc009elv.1	0.780395	4.38809	4.52866	0.0333317	0.404262	uc009elv.1	Atf7ip
uc008xkl.1	0.765552	5.91464	4.52965	0.0333124	0.404262	uc008xkl.1	Sod3
uc007yxy.2	0.689432	5.56688	4.53067	0.0332926	0.404262	uc007yxy.2	0610012G03Rik
uc029wbk.1	2.24625	1.77937	4.51898	0.0335208	0.405356	uc029wbk.1	DQ713317
uc008gqo.2	0.692514	4.73797	4.51487	0.0336015	0.405356	uc008gqo.2	Vwce
uc008cdr.2	0.567901	5.02862	4.51347	0.033629	0.405375	uc008cdr.2	Dxo
uc008aey.1	0.795703	4.1502	4.51045	0.0336883	0.405459	uc008aey.1	Arid1b
uc009fta.1	3.26824	3.98124	4.50669	0.0337624	0.405717	uc009fta.1	Ceacam1
uc008qsm.1	0.732764	4.05258	4.50736	0.0337494	0.405717	uc008qsm.1	Nras
uc012axu.1	0.8845	5.52953	4.50413	0.0338131	0.405821	uc012axu.1	Pkdcc
uc033hiz.1	0.696155	4.38461	4.49902	0.0339143	0.406782	uc033hiz.1	Nxf1
uc009lec.1	0.884458	4.09327	4.49436	0.0340067	0.406969	uc009lec.1	Kat6a
uc008htu.1	0.707329	5.25726	4.49306	0.0340326	0.406969	uc008htu.1	Sfxn2
uc009pba.1	0.836703	6.35405	4.48646	0.0341644	0.40775	uc009pba.1	Arhgef12
uc009nbl.2	1.05066	10.6908	4.48391	0.0342154	0.40786	uc009nbl.2	Ces3a
uc008gpe.2	0.989962	8.12534	4.47864	0.0343209	0.408056	uc008gpe.2	Fads1
uc008wrv.1	0.678668	4.82974	4.48062	0.0342812	0.408056	uc008wrv.1	Agap3
uc008azv.2	0.637513	5.11231	4.4817	0.0342597	0.408056	uc008azv.2	Clcn7
uc008hpg.2	0.537357	5.87377	4.46863	0.0345227	0.409104	uc008hpg.2	Chuk
uc033iwt.1	2.87546	1.52574	4.46217	0.0346535	0.409543	uc033iwt.1	Fkrp
uc012ada.1	0.719923	4.79154	4.46227	0.0346514	0.409543	uc012ada.1	Clcn2
uc008uiy.1	0.760897	4.90083	4.45744	0.0347495	0.410175	uc008uiy.1	Slc6a9
uc008dap.1	0.569008	6.75762	4.45429	0.0348136	0.410682	uc008dap.1	Mpnd
uc009lfs.2	0.758447	4.77667	4.44281	0.0350484	0.413199	uc009lfs.2	Tacc1
uc009lxq.1	1.00308	3.10689	4.44145	0.0350764	0.413202	uc009lxq.1	Zfp866
uc009dsm.2	1.15099	10.3582	4.43686	0.0351709	0.413633	uc009dsm.2	Ptms
uc009sda.1	1.41363	2.41646	4.4327	0.0352566	0.413962	uc009sda.1	Trak1
uc008vtf.1	1.36589	2.48651	4.4309	0.0352939	0.413962	uc008vtf.1	Fv1
uc012bil.1	0.897776	4.607	4.42217	0.0354749	0.414122	uc012bil.1	Myrf
uc009dno.2	0.952312	3.38768	4.41062	0.0357159	0.414308	uc009dno.2	Cecr2
uc007tnw.3	0.74539	4.35212	4.41195	0.035688	0.414308	uc007tnw.3	Zfp219
uc012ceu.1	0.878221	3.38314	4.40558	0.0358215	0.414966	uc012ceu.1	Plcb1
uc011yzv.1	0.786244	3.99842	4.3973	0.0359959	0.416238	uc011yzv.1	Fam193b
uc007lec.1	0.764712	4.0587	4.39845	0.0359717	0.416238	uc007lec.1	Arhgap23
uc012dow.2	2.67223	1.57921	4.38548	0.0362463	0.416738	uc012dow.2	Vps13d
uc012dtm.1	1.8077	2.02622	4.37993	0.0363645	0.416738	uc012dtm.1	1700096K18Rik
uc012eoy.1	1.25483	2.63461	4.37799	0.036406	0.416738	uc012eoy.1	Zxdc
uc007tjh.1	0.794724	3.99912	4.387	0.0362139	0.416738	uc007tjh.1	Peli2
uc008gng.1	0.717155	5.24163	4.3801	0.0363608	0.416738	uc008gng.1	Hnrnpul2
uc008gic.2	0.699241	4.64801	4.38951	0.0361606	0.416738	uc008gic.2	Men1
uc007mzc.1	0.679253	5.93867	4.38877	0.0361765	0.416738	uc007mzc.1	AK146888
uc029svs.2	1.24556	4.84376	4.36307	0.036726	0.416828	uc029svs.2	Nudt16l1
uc007zlw.2	1.15323	2.79091	4.36786	0.0366231	0.416828	uc007zlw.2	Zbtb11os1
uc007iit.2	0.890668	5.13061	4.36466	0.0366919	0.416828	uc007iit.2	Cpeb4
uc007lnq.2	0.888555	3.75596	4.37651	0.0364376	0.416828	uc007lnq.2	Plekhh3
uc009mcx.1	0.866067	7.2127	4.33573	0.0373204	0.416828	uc009mcx.1	Nr2f6
uc007gds.1	0.848913	4.17627	4.34886	0.0370338	0.416828	uc007gds.1	Rexo1
uc009mjc.2	0.827744	3.79873	4.33336	0.0373724	0.416828	uc009mjc.2	Gab1
uc009eyj.2	0.818636	3.61577	4.37196	0.0365349	0.416828	uc009eyj.2	Suv420h2
uc009evl.2	0.80628	4.0932	4.35772	0.0368415	0.416828	uc009evl.2	Cnot3
uc008pua.2	0.774796	4.24159	4.33152	0.0374129	0.416828	uc008pua.2	Mef2d
uc008ghu.1	0.759662	4.81235	4.37169	0.0365407	0.416828	uc008ghu.1	Atg2a
uc012gls.1	0.637577	4.98907	4.3646	0.036693	0.416828	uc012gls.1	Mbtps1
uc008tyh.2	0.619336	5.29197	4.33171	0.0374086	0.416828	uc008tyh.2	Usp24
uc008ujn.2	0.606663	4.58783	4.35554	0.0368887	0.416828	uc008ujn.2	Kdm4a
uc009nzt.2	0.600519	5.87824	4.33537	0.0373282	0.416828	uc009nzt.2	Nrp1
uc007qol.1	0.588743	7.31414	4.37263	0.0365207	0.416828	uc007qol.1	Higd2a
uc007nds.1	0.579879	5.04628	4.34379	0.0371442	0.416828	uc007nds.1	Iah1
uc033jmu.1	1.46801	4.89272	4.31995	0.037668	0.416953	uc033jmu.1	Nat6
uc007dan.1	1.39225	2.42608	4.32075	0.0376503	0.416953	uc007dan.1	AK044033
uc009llj.1	1.36527	3.35402	4.32213	0.0376197	0.416953	uc009llj.1	Lonrf1
uc007mrp.2	1.32013	2.524	4.32219	0.0376186	0.416953	uc007mrp.2	Cep131
uc007emi.1	0.990298	3.0918	4.31407	0.0377985	0.416953	uc007emi.1	Nhsl1
uc008faa.2	0.890022	4.31408	4.3218	0.037627	0.416953	uc008faa.2	F830016B08Rik
uc007ujt.1	0.807051	8.60982	4.32235	0.0376149	0.416953	uc007ujt.1	Gulo
uc007ebd.1	0.710535	3.98293	4.3137	0.0378067	0.416953	uc007ebd.1	AK142161
uc009cdk.1	0.69183	5.20879	4.31741	0.0377242	0.416953	uc009cdk.1	Gprin3
uc007oap.2	0.55073	5.39729	4.32693	0.0375138	0.416953	uc007oap.2	Actn1
uc008gki.1	0.549762	5.97864	4.31504	0.037777	0.416953	uc008gki.1	Otub1
uc009pgh.3	0.660232	4.80718	4.31061	0.0378755	0.417473	uc009pgh.3	Bace1
uc009izf.1	0.734325	5.42824	4.30054	0.0381004	0.418996	uc009izf.1	Taf10
uc033gfi.1	2.06317	1.84025	4.28873	0.0383659	0.419019	uc033gfi.1	Ankrd9
uc033imx.1	1.4291	2.38025	4.29149	0.0383036	0.419019	uc033imx.1	Trim56
uc007qov.2	0.813794	5.06845	4.28899	0.03836	0.419019	uc007qov.2	Rnf44
uc007qtf.2	0.767631	5.79939	4.28904	0.0383589	0.419019	uc007qtf.2	Hnrnpa0
uc029xeq.2	0.760566	5.70944	4.2879	0.0383845	0.419019	uc029xeq.2	Cgnl1
uc008gms.1	0.648405	6.31047	4.29131	0.0383077	0.419019	uc008gms.1	Tmem223
uc012gey.1	1.76457	3.10908	4.27398	0.0387003	0.420221	uc012gey.1	Ddx49
uc008hwq.1	1.54875	3.06031	4.27468	0.0386843	0.420221	uc008hwq.1	Mxi1
uc007nuq.2	1.45228	3.17555	4.27256	0.0387326	0.420221	uc007nuq.2	Dact1
uc009tuv.2	1.36375	2.45663	4.26715	0.0388561	0.420221	uc009tuv.2	Ar
uc007ogd.1	0.82079	3.91003	4.27494	0.0386783	0.420221	uc007ogd.1	Ylpm1
uc012ams.1	0.802556	3.77305	4.26609	0.0388804	0.420221	uc012ams.1	Meiob
uc009nby.1	0.751292	4.63721	4.26659	0.0388689	0.420221	uc009nby.1	Tradd
uc009nts.1	0.709923	4.07673	4.2672	0.0388549	0.420221	uc009nts.1	Acsf3
uc009jws.1	0.665729	4.67624	4.27662	0.03864	0.420221	uc009jws.1	Orai3
uc007kql.1	0.6514	4.4504	4.26582	0.0388864	0.420221	uc007kql.1	Acaca
uc009cnc.1	0.597271	4.95864	4.27519	0.0386727	0.420221	uc009cnc.1	Dctn1
uc008jim.2	0.560432	5.29749	4.26899	0.0388141	0.420221	uc008jim.2	Mapkap1
uc009osn.1	1.56985	2.26998	4.26189	0.0389765	0.420254	uc009osn.1	AK048946
uc007qqb.1	0.674221	5.61762	4.2603	0.039013	0.420413	uc007qqb.1	Fgfr4
uc007llo.2	0.722025	4.67117	4.25125	0.0392214	0.421319	uc007llo.2	Cnp
uc008yzq.2	1.05081	4.21456	4.24692	0.0393215	0.421386	uc008yzq.2	Mvk
uc009gso.1	0.748285	5.25651	4.24466	0.0393739	0.421607	uc009gso.1	Scaf1
uc009smt.2	0.627353	4.83779	4.24078	0.0394641	0.421848	uc009smt.2	Otud5
uc009rax.1	0.598869	5.01802	4.23942	0.0394956	0.421848	uc009rax.1	1190002N15Rik
uc011ylq.1	1.57609	2.19262	4.23687	0.0395551	0.422248	uc011ylq.1	Mir1938
uc007bkw.2	0.950563	9.58419	4.22206	0.0399017	0.424775	uc007bkw.2	Igfbp2
uc007shk.2	0.672075	4.62143	4.21945	0.0399631	0.425194	uc007shk.2	Thrb
uc007ktd.1	1.05545	3.92477	4.21669	0.0400281	0.425495	uc007ktd.1	Ypel2
uc009stu.2	0.669775	4.92276	4.21638	0.0400354	0.425495	uc009stu.2	Araf
uc033ixp.1	1.17572	4.00585	4.21327	0.0401089	0.42566	uc033ixp.1	Zfp574
uc009lqe.2	0.924036	8.92804	4.21298	0.0401158	0.42566	uc009lqe.2	Acsl1
uc009eme.1	0.889891	6.21122	4.20613	0.0402782	0.425732	uc009eme.1	H2afj
uc009jdt.1	0.869972	5.06334	4.20948	0.0401986	0.425732	uc009jdt.1	St5
uc011zqm.1	0.688673	7.10461	4.2077	0.0402409	0.425732	uc011zqm.1	Ggact
uc009sen.2	0.578213	5.40955	4.20686	0.0402608	0.425732	uc009sen.2	Snrk
uc009bkt.3	1.89735	2.7238	4.18865	0.0406955	0.427765	uc009bkt.3	Luc7l2
uc011ydr.1	0.843788	3.57505	4.19041	0.0406534	0.427765	uc011ydr.1	Tbkbp1
uc008hsk.1	2.08722	6.90333	4.18298	0.0408317	0.427812	uc008hsk.1	Elovl3
uc008wgf.2	0.629175	4.64439	4.18315	0.0408278	0.427812	uc008wgf.2	Agrn
uc009mkx.2	0.570358	5.09517	4.18098	0.0408801	0.427812	uc009mkx.2	Pkn1
uc008duj.2	0.942279	6.8635	4.17834	0.0409438	0.428081	uc008duj.2	Epas1
uc012ebb.1	0.887966	3.6529	4.1728	0.0410778	0.428933	uc012ebb.1	Fbrsl1
uc007xzl.1	0.826116	5.0115	4.168	0.0411944	0.428933	uc007xzl.1	Crebbp
uc008cix.1	0.727241	3.94756	4.16582	0.0412474	0.428933	uc008cix.1	2310061I04Rik
uc007jtf.1	0.627865	5.40485	4.16161	0.0413501	0.429769	uc007jtf.1	Ctdnep1
uc057bqt.1	1.96109	1.8773	4.14598	0.0417335	0.430858	uc057bqt.1	AK030551
uc008xmr.1	1.09024	3.47337	4.1421	0.0418292	0.430858	uc008xmr.1	Klf3
uc012ghn.2	0.975152	5.79708	4.13926	0.0418995	0.430858	uc012ghn.2	Junb
uc008gnu.2	0.837493	4.28062	4.13951	0.0418934	0.430858	uc008gnu.2	Ints5
uc009rqt.1	0.789201	5.98165	4.14983	0.0416386	0.430858	uc009rqt.1	Prkar2a
uc009jwt.1	0.780284	4.05883	4.14362	0.0417916	0.430858	uc009jwt.1	Setd1a
uc009exq.1	0.644383	4.84107	4.15054	0.0416212	0.430858	uc009exq.1	Ppp1r12c
uc008lmq.1	0.625355	5.70277	4.15284	0.0415647	0.430858	uc008lmq.1	Lgr4
uc007yaq.2	0.643619	5.99016	4.12654	0.0422156	0.432939	uc007yaq.2	Mgrn1
uc008klk.1	1.23808	2.59134	4.12232	0.042321	0.43333	uc008klk.1	Olfr1033
uc033hgj.1	1.84204	1.95179	4.11905	0.042403	0.433935	uc033hgj.1	Taf7
uc007wsb.1	0.975753	4.007	4.10487	0.0427598	0.435219	uc007wsb.1	AK131895
uc007lar.3	0.920584	4.6683	4.10802	0.0426803	0.435219	uc007lar.3	AB341653
uc009nan.2	0.681738	4.60507	4.10712	0.042703	0.435219	uc009nan.2	Cmtm4
uc009hdv.1	0.698082	4.46932	4.10139	0.042848	0.435264	uc009hdv.1	Herc2
uc008mkc.1	0.747183	5.02557	4.09901	0.0429082	0.43527	uc008mkc.1	Atrn
uc007hme.2	0.746467	3.90786	4.10006	0.0428818	0.43527	uc007hme.2	Pan2
uc009gkh.3	0.909529	3.41832	4.09214	0.0430831	0.435819	uc009gkh.3	Zfp507
uc009pvb.2	0.877241	3.29525	4.08895	0.0431643	0.435993	uc009pvb.2	Fam219b
uc007cgv.2	0.758336	4.36683	4.08673	0.0432212	0.436302	uc007cgv.2	Phlpp1
uc009lhj.2	0.635789	4.50017	4.07985	0.0433975	0.43743	uc009lhj.2	Hook3
uc007hjx.1	1.0597	8.47738	4.0786	0.0434296	0.43749	uc007hjx.1	Lrp1
uc007tmm.2	1.5072	8.93924	4.06675	0.0437353	0.438284	uc007tmm.2	Rnase4
uc011zxs.2	0.835793	7.02755	4.06728	0.0437215	0.438284	uc011zxs.2	Plxnb2
uc008efa.1	1.28098	6.58692	4.05676	0.0439949	0.438401	uc008efa.1	Rnf125
uc056zey.1	1.2009	2.64173	4.05156	0.0441304	0.438401	uc056zey.1	Pex6
uc007msm.2	0.950358	3.12343	4.06508	0.0437786	0.438401	uc007msm.2	Faap100
uc007lmx.2	0.877101	4.79603	4.05235	0.04411	0.438401	uc007lmx.2	Atp6v0a1
uc007cod.1	0.866514	4.46233	4.06225	0.0438521	0.438401	uc007cod.1	Elk4
uc029tvi.1	0.619635	4.44694	4.06086	0.043888	0.438401	uc029tvi.1	AB345223
uc009ciz.2	0.974523	3.06005	4.04706	0.0442482	0.438668	uc009ciz.2	Tcf7l1
uc012gjf.1	0.971711	3.06205	4.04907	0.0441957	0.438668	uc012gjf.1	Fbxl8
uc007mkt.2	0.583367	4.61593	4.04303	0.0443542	0.439469	uc007mkt.2	Exoc7
uc008dbh.2	0.791918	5.84908	4.0382	0.0444811	0.439842	uc008dbh.2	Dpp9
uc009ngy.2	0.587075	5.08406	4.03546	0.0445535	0.439842	uc009ngy.2	Cog8
uc008ghb.1	0.638969	4.60431	4.02914	0.0447208	0.441064	uc008ghb.1	Vps51
uc007jqe.1	0.85931	3.74158	4.02641	0.044793	0.441326	uc007jqe.1	Kdm6b
uc012aur.1	0.975933	3.3322	4.0229	0.0448864	0.4414	uc012aur.1	Gltscr1l
uc033jab.1	2.39998	2.43645	4.01702	0.0450431	0.441547	uc033jab.1	Klhl25
uc009apn.1	1.83282	2.05671	4.0144	0.0451133	0.441547	uc009apn.1	Uspl1
uc009twz.2	0.803539	4.71995	4.01469	0.0451054	0.441547	uc009twz.2	Foxo4
uc007lfm.1	0.791115	3.91647	4.01618	0.0450656	0.441547	uc007lfm.1	Fbxl20
uc008gob.1	0.774981	5.92812	4.01453	0.0451097	0.441547	uc008gob.1	B3gat3
uc009cyp.2	0.740798	3.88587	4.01271	0.0451585	0.441547	uc009cyp.2	Nr2c2
uc007qni.1	1.27052	4.01045	4.00711	0.0453087	0.44212	uc007qni.1	Nfil3
uc007eiu.1	0.666734	5.32422	4.00747	0.045299	0.44212	uc007eiu.1	Sash1
uc009ahf.2	0.868157	3.47765	4.00549	0.0453523	0.442135	uc009ahf.2	Tmem184a
uc008zrr.1	0.648964	4.19294	4.00368	0.0454012	0.442352	uc008zrr.1	Bri3bp
uc007bhn.2	0.961782	4.86174	3.99671	0.0455891	0.443065	uc007bhn.2	Idh1
uc033hpq.1	1.88666	1.89419	3.99564	0.0456181	0.443124	uc033hpq.1	Tmem87a
uc008bze.2	2.24113	3.08874	3.98955	0.0457832	0.444415	uc008bze.2	Hnrnpm
uc007nps.1	1.31638	4.92921	3.98564	0.0458897	0.444663	uc007nps.1	Foxa1
uc008sug.1	1.14394	4.30859	3.98603	0.0458791	0.444663	uc008sug.1	Gabbr2
uc007jey.2	1.08239	4.71712	3.97456	0.0461924	0.445091	uc007jey.2	Flcn
uc008pwv.2	0.910357	3.24365	3.97476	0.0461872	0.445091	uc008pwv.2	5830417I10Rik
uc007wws.1	0.776017	4.4812	3.9795	0.0460573	0.445091	uc007wws.1	Ep300
uc012cja.1	0.758416	5.49028	3.97473	0.0461879	0.445091	uc012cja.1	Pigt
uc009fwr.2	0.617147	5.15774	3.97536	0.0461707	0.445091	uc009fwr.2	Akt2
uc009fgu.1	1.12655	2.73807	3.97163	0.0462731	0.445453	uc009fgu.1	Gltscr1
uc012gox.1	0.802646	5.204	3.96953	0.0463306	0.445785	uc012gox.1	A230050P20Rik
uc009sto.2	0.801839	3.94957	3.96615	0.0464239	0.446238	uc009sto.2	Cdk16
uc009tff.1	0.692758	4.3867	3.96445	0.0464706	0.446242	uc009tff.1	Cxx1b
uc008efg.1	0.936572	4.87856	3.96283	0.0465156	0.446452	uc008efg.1	Garem
uc007owa.2	1.20759	8.43404	3.95928	0.0466136	0.446611	uc007owa.2	Serpina6
uc009gie.1	0.871336	3.51181	3.95888	0.0466246	0.446611	uc009gie.1	Scn1b
uc008pza.1	0.784212	5.4926	3.96072	0.0465739	0.446611	uc008pza.1	Zbtb7b
uc009fhn.1	1.62437	2.09348	3.95244	0.0468034	0.447436	uc009fhn.1	Ccdc9
uc008wcz.1	0.865711	4.74089	3.94588	0.0469862	0.44821	uc008wcz.1	Ski
uc008ylz.2	0.717303	4.0779	3.94454	0.0470236	0.44821	uc008ylz.2	Tgfbr3
uc007reo.2	1.02141	2.93425	3.94208	0.0470925	0.448645	uc007reo.2	Tppp
uc008iyw.2	0.780489	3.96922	3.93952	0.0471643	0.448886	uc008iyw.2	Tsc1
uc007lkz.2	0.754885	5.11938	3.93685	0.0472393	0.4491	uc007lkz.2	Jup
uc033jcf.1	2.39845	2.48085	3.92848	0.0474748	0.45073	uc033jcf.1	Zfp553
uc007wbz.2	1.31279	2.43402	3.91985	0.0477191	0.451717	uc007wbz.2	Ptk2
uc008zke.1	0.786153	5.40474	3.91705	0.0477987	0.451787	uc008zke.1	Atxn2
uc008tjm.2	0.708396	5.71028	3.91813	0.047768	0.451787	uc008tjm.2	Ptprd
uc008vjz.2	2.92244	1.77099	3.90336	0.0481897	0.453189	uc008vjz.2	Eif4g3
uc007npj.2	0.822305	3.39246	3.90392	0.0481736	0.453189	uc007npj.2	Slc25a21
uc012fta.1	0.62557	4.56247	3.90505	0.0481413	0.453189	uc012fta.1	E130201H02Rik
uc009fqc.1	0.864469	3.7451	3.89944	0.0483021	0.453457	uc009fqc.1	Phldb3
uc009tee.1	0.906627	4.85823	3.88902	0.0486027	0.454952	uc009tee.1	AK086914
uc008tim.2	1.35898	2.36111	3.88066	0.0488455	0.45598	uc008tim.2	C630043F03Rik
uc007gem.1	0.856168	3.42738	3.88024	0.0488576	0.45598	uc007gem.1	Dot1l
uc009jtg.2	0.672324	4.46812	3.87954	0.0488778	0.45598	uc009jtg.2	Taok2
uc007vjw.1	0.78161	3.68322	3.86514	0.0492991	0.457572	uc007vjw.1	Trio
uc011yyw.2	0.77935	3.78157	3.86661	0.0492561	0.457572	uc011yyw.2	Atxn1
uc009qrh.1	2.11346	6.6598	3.85278	0.0496637	0.459339	uc009qrh.1	Onecut1
uc007pnw.1	1.14888	4.89635	3.8391	0.0500703	0.459339	uc007pnw.1	Inhba
uc012gse.1	0.877274	3.33122	3.84179	0.0499901	0.459339	uc012gse.1	Cep164
uc011xfv.1	0.769827	4.51073	3.84733	0.0498252	0.459339	uc011xfv.1	Ccdc6
uc009fkc.1	0.763626	4.76374	3.84587	0.0498686	0.459339	uc009fkc.1	Irf2bp1
uc033jml.1	0.74073	4.39888	3.83933	0.0500636	0.459339	uc033jml.1	Msl2
uc008sxy.2	0.70011	5.92188	3.85168	0.0496963	0.459339	uc008sxy.2	Epb41l4b
uc009qms.1	0.644389	4.75826	3.83831	0.0500941	0.459339	uc009qms.1	Vps13c
uc007pfn.1	0.617507	4.23937	3.8405	0.0500287	0.459339	uc007pfn.1	Brf1
uc011ylc.1	1.67042	2.05485	3.82987	0.0503468	0.460061	uc011ylc.1	Trappc12
uc007ocq.1	0.805094	3.7891	3.83251	0.0502675	0.460061	uc007ocq.1	Pcnx
uc007ouq.1	0.733254	3.94714	3.83419	0.0502172	0.460061	uc007ouq.1	Btbd7
uc007qvh.1	0.711506	3.75835	3.83198	0.0502834	0.460061	uc007qvh.1	Zcchc6
uc009fif.2	0.536518	5.01337	3.82932	0.0503634	0.460061	uc009fif.2	Strn4
uc008bxm.1	0.802188	4.48348	3.82484	0.0504981	0.460203	uc008bxm.1	Zfp871
uc007xgy.2	0.7541	5.42524	3.82712	0.0504296	0.460203	uc007xgy.2	Arsa
uc012cjn.2	0.684095	4.29517	3.81709	0.0507321	0.46103	uc012cjn.2	Slc9a8
uc008dbv.2	0.71281	3.80386	3.81255	0.0508699	0.461558	uc008dbv.2	Kdm4b
uc008gcu.1	0.669497	4.33709	3.80827	0.051	0.461558	uc008gcu.1	Sart1
uc007pfb.1	0.750818	4.87062	3.80117	0.0512167	0.462387	uc007pfb.1	Cep170b
uc009upx.2	0.593106	5.36522	3.80219	0.0511857	0.462387	uc009upx.2	Smc1a
uc009bav.1	0.519598	5.09607	3.79747	0.0513301	0.463089	uc009bav.1	Cped1
uc007twd.1	0.614156	5.96758	3.79133	0.0515186	0.463815	uc007twd.1	Lrp10
uc007wpi.1	0.888756	8.84284	3.78658	0.0516651	0.464264	uc007wpi.1	Tmprss6
uc012aqm.1	0.626404	6.955	3.7791	0.0518966	0.465479	uc012aqm.1	C4a
uc033gvm.1	1.40822	2.28828	3.7701	0.0521764	0.466132	uc033gvm.1	Tob2
uc007egq.2	0.818033	4.36143	3.76797	0.0522431	0.466132	uc007egq.2	Syne1
uc007gfs.2	0.775575	3.5414	3.77485	0.0520286	0.466132	uc007gfs.2	Slc39a3
uc007uho.2	0.687018	4.49445	3.76663	0.0522849	0.466132	uc007uho.2	Gata4
uc007nwm.1	0.648235	5.12668	3.76437	0.0523557	0.466132	uc007nwm.1	Tmem30b
uc009ipc.1	0.684277	3.91952	3.76123	0.0524541	0.466149	uc009ipc.1	Clpb
uc007dwg.1	0.699736	3.82921	3.75586	0.0526227	0.466787	uc007dwg.1	Itpkb
uc033fsw.1	0.670038	4.7313	3.75608	0.0526157	0.466787	uc033fsw.1	Mon2
uc007lhf.2	0.633683	4.84619	3.75637	0.0526068	0.466787	uc007lhf.2	Thra
uc009aaj.2	2.25925	1.68716	3.75084	0.052781	0.466789	uc009aaj.2	Cux1
uc033fjt.1	1.04036	3.3117	3.74193	0.0530632	0.466789	uc033fjt.1	Utp14b
uc011zlg.1	0.999748	2.97422	3.74484	0.0529708	0.466789	uc011zlg.1	Ppp1r3e
uc007yue.2	0.88013	4.21317	3.75401	0.0526808	0.466789	uc007yue.2	Lpp
uc008hlu.1	0.748552	6.33093	3.74545	0.0529513	0.466789	uc008hlu.1	Pik3ap1
uc007ard.1	0.688406	4.58682	3.74962	0.0528194	0.466789	uc007ard.1	Tmem131
uc011yjf.1	0.594964	5.91537	3.744	0.0529975	0.466789	uc011yjf.1	Sirt7
uc008gpc.1	1.56553	2.10464	3.73693	0.0532222	0.467607	uc008gpc.1	Fads2
uc008pzd.1	1.07532	3.22634	3.73688	0.0532236	0.467607	uc008pzd.1	Zbtb7b
uc008vcs.1	0.857846	3.50153	3.72904	0.0534742	0.468743	uc008vcs.1	Slc9a1
uc009kou.2	0.633242	8.50576	3.72941	0.0534622	0.468743	uc009kou.2	Cd81
uc012fjt.2	0.807661	3.6994	3.72768	0.0535177	0.468911	uc012fjt.2	Myh14
uc008ooa.1	0.993094	3.03329	3.72607	0.0535692	0.469024	uc008ooa.1	Zfhx4
uc057awb.1	2.03831	1.75031	3.7226	0.0536807	0.469583	uc057awb.1	Mfsd7b
uc008usv.1	0.60648	5.13941	3.72151	0.0537159	0.469583	uc008usv.1	Thrap3
uc008iwj.1	0.682216	4.13137	3.71845	0.0538144	0.469795	uc008iwj.1	Surf2
uc033hzq.1	1.24072	3.87143	3.70989	0.0540909	0.470261	uc033hzq.1	Pla2g12a
uc008vxr.1	0.731834	4.23519	3.70855	0.0541345	0.470261	uc008vxr.1	Rere
uc009tpd.2	1.75001	3.31076	3.70586	0.0542216	0.470689	uc009tpd.2	Ikbkg
uc008ttl.1	0.81403	8.28691	3.69992	0.0544151	0.47136	uc008ttl.1	Cyp2j5
uc008hio.1	1.22029	6.53563	3.68692	0.0548408	0.472151	uc008hio.1	Hhex
uc008dsq.2	0.844873	5.6223	3.68998	0.0547403	0.472151	uc008dsq.2	Zfp36l2
uc007cbw.2	0.748703	6.14454	3.6909	0.0547102	0.472151	uc007cbw.2	Rnpepl1
uc007amh.2	0.732635	4.37529	3.68978	0.0547467	0.472151	uc007amh.2	Smap1
uc009rpc.1	0.645433	6.86433	3.68507	0.0549016	0.472151	uc009rpc.1	Amt
uc008nwn.1	0.583569	5.92894	3.68551	0.0548871	0.472151	uc008nwn.1	Pltp
uc007ejw.1	0.599018	4.6524	3.68307	0.0549674	0.472187	uc007ejw.1	Utrn
uc008sqm.1	0.998399	5.53981	3.67862	0.0551145	0.473029	uc008sqm.1	Npr2
uc009cgu.2	0.741469	6.0272	3.67493	0.0552366	0.473446	uc009cgu.2	Rmnd5a
uc029srj.1	1.00564	3.52998	3.66876	0.0554414	0.47373	uc029srj.1	DQ541657
uc008ees.3	0.727356	6.4221	3.66944	0.0554188	0.47373	uc008ees.3	Dsg2
uc008qyg.2	1.04643	2.80637	3.66565	0.0555451	0.474406	uc008qyg.2	Amigo1
uc007kkl.1	0.813047	3.99147	3.65997	0.0557346	0.474958	uc007kkl.1	Nf1
uc009sqn.2	0.725936	4.81746	3.6617	0.0556768	0.474958	uc009sqn.2	Mid1ip1
uc007yqe.2	0.630479	4.32718	3.65929	0.0557573	0.474958	uc007yqe.2	Alg3
uc007mtj.1	0.50982	6.22105	3.66057	0.0557146	0.474958	uc007mtj.1	Arhgdia
uc056ynm.1	2.89315	2.22058	3.65776	0.0558087	0.475036	uc056ynm.1	Hnf1b
uc009qbk.2	0.798255	3.69204	3.65439	0.0559216	0.4751	uc009qbk.2	Smad6
uc033gma.1	0.575365	4.42444	3.65516	0.0558957	0.4751	uc033gma.1	Ddx46
uc007fga.1	1.07115	7.13482	3.64875	0.0561114	0.475875	uc007fga.1	Eif4ebp2
uc007gig.1	0.579388	6.276	3.6494	0.0560895	0.475875	uc007gig.1	Ncln
uc008xop.3	1.40761	5.70821	3.64641	0.0561901	0.475916	uc008xop.3	Rbm47
uc008zmc.2	1.37716	2.28603	3.64364	0.0562839	0.476369	uc008zmc.2	Camkk2
uc057aza.1	1.15702	2.59535	3.64021	0.0564	0.476518	uc057aza.1	AK085157
uc033ijd.1	1.08464	5.60515	3.63682	0.0565147	0.476574	uc033ijd.1	Mrfap1
uc008jkt.2	1.1947	2.53332	3.63484	0.0565821	0.476726	uc008jkt.2	Dab2ip
uc008wqa.2	0.72985	4.32063	3.63266	0.0566563	0.476816	uc008wqa.2	Kmt2e
uc008dbk.2	0.630208	4.62664	3.63363	0.0566231	0.476816	uc008dbk.2	Fem1a
uc008ixs.1	1.03985	7.61772	3.62349	0.0569694	0.476888	uc008ixs.1	Rxra
uc056yze.1	0.627343	4.42357	3.62875	0.0567893	0.476888	uc056yze.1	Hsf1
uc007blu.1	1.27505	5.93159	3.61401	0.0572949	0.478349	uc007blu.1	Pnkd
uc007atv.1	1.09887	4.67297	3.60722	0.0575293	0.479174	uc007atv.1	Il1r1
uc011yhq.1	0.831254	4.58927	3.60537	0.0575933	0.47939	uc011yhq.1	Llgl2
uc009txe.1	0.823039	3.60409	3.59391	0.0579915	0.48022	uc009txe.1	Med12
uc007qji.2	0.808983	3.40436	3.59664	0.0578963	0.48022	uc007qji.2	Bicd2
uc008mmi.1	0.766719	3.54138	3.59493	0.0579561	0.48022	uc008mmi.1	Slc23a2
uc009tvi.2	0.70263	4.22368	3.59511	0.0579496	0.48022	uc009tvi.2	Efnb1
uc009tfe.2	0.619656	4.41992	3.59411	0.0579847	0.48022	uc009tfe.2	Cxx1a
uc007jvu.2	0.599764	5.55152	3.59602	0.0579181	0.48022	uc007jvu.2	Rnf167
uc007ztn.2	0.531275	6.75144	3.60023	0.0577717	0.48022	uc007ztn.2	App
uc008vcr.2	0.876411	6.30935	3.59155	0.058074	0.480491	uc008vcr.2	Wdtc1
uc009nzs.1	1.49148	2.13969	3.58492	0.0583061	0.480511	uc009nzs.1	Nrp1
uc007dlp.1	0.559278	5.12276	3.58521	0.0582959	0.480511	uc007dlp.1	Hsd17b7
uc009kkk.2	0.558069	6.12336	3.58945	0.0581474	0.480511	uc009kkk.2	Cdhr5
uc007wju.2	0.485027	5.39169	3.59072	0.0581032	0.480511	uc007wju.2	Sharpin
uc007vjc.1	0.548948	5.06367	3.58299	0.0583741	0.480709	uc007vjc.1	Myo10
uc007imv.2	1.04205	2.77712	3.58064	0.0584568	0.480775	uc007imv.2	Pwwp2a
uc008ert.1	0.93482	5.66154	3.57773	0.058559	0.48141	uc008ert.1	Pcdh1
uc008izu.1	0.661068	5.04234	3.5764	0.0586059	0.481591	uc008izu.1	Rapgef1
uc007laq.1	0.9559	3.93094	3.5711	0.0587934	0.481973	uc007laq.1	Zfp652
uc012gkd.1	0.906964	3.1863	3.57366	0.0587028	0.481973	uc012gkd.1	Nfat5
uc008ctg.1	0.759618	3.83056	3.57015	0.0588271	0.481973	uc008ctg.1	Srf
uc007twv.2	0.657884	5.35503	3.57161	0.0587753	0.481973	uc007twv.2	Acin1
uc007zzv.1	0.653244	4.58834	3.56818	0.0588967	0.482339	uc007zzv.1	Dopey2
uc007bet.2	0.67633	4.90216	3.56706	0.0589366	0.48246	uc007bet.2	Raph1
uc009qux.1	1.0729	2.9271	3.56597	0.0589751	0.482571	uc009qux.1	Tmem30a
uc007reb.1	1.15173	2.69473	3.55692	0.0592978	0.484401	uc007reb.1	Slc12a7
uc007fxp.1	0.749301	6.67808	3.55408	0.0593994	0.484401	uc007fxp.1	Agpat3
uc007zrx.1	0.700826	3.94989	3.55564	0.0593435	0.484401	uc007zrx.1	Nrip1
uc012fpx.1	0.674578	4.37502	3.55095	0.0595115	0.484701	uc012fpx.1	Tpbgl
uc012dgl.2	0.755951	3.56528	3.54545	0.0597089	0.485285	uc012dgl.2	Mpdz
uc007lmi.2	0.680229	5.62823	3.54717	0.0596471	0.485285	uc007lmi.2	Stat5b
uc007gho.1	0.682411	3.91671	3.54362	0.0597747	0.485616	uc007gho.1	Mfsd12
uc033jde.1	2.07416	2.17392	3.53906	0.0599393	0.48587	uc033jde.1	Mir7063
uc007xdk.2	0.93122	6.46497	3.5399	0.059909	0.48587	uc007xdk.2	Ppara
uc011xca.1	0.686854	5.38824	3.53964	0.0599185	0.48587	uc011xca.1	Ptprk
uc008ppd.2	0.794308	11.5317	3.53069	0.0602427	0.486146	uc008ppd.2	Fgg
uc007kpf.1	0.621399	5.15388	3.53094	0.0602337	0.486146	uc007kpf.1	Taf15
uc007bfe.2	1.29807	2.35291	3.52419	0.0604795	0.487649	uc007bfe.2	Pard3b
uc029uoh.1	0.99365	2.84936	3.51094	0.0609647	0.489488	uc029uoh.1	AK153354
uc009ibt.1	0.760927	5.16255	3.51019	0.0609926	0.489488	uc009ibt.1	Pde8a
uc009oso.1	0.696414	4.03169	3.5121	0.0609222	0.489488	uc009oso.1	4930581F22Rik
uc011zxu.1	1.79053	4.71459	3.50751	0.0610914	0.48972	uc011zxu.1	Sbf1
uc009joy.2	0.773877	4.36249	3.50476	0.0611926	0.489928	uc009joy.2	Rbbp6
uc009phh.1	0.490983	5.25309	3.50398	0.0612217	0.489928	uc009phh.1	Zpr1
uc008fpk.1	0.85257	3.30394	3.50232	0.0612828	0.490034	uc008fpk.1	Mbd1
uc007ida.1	1.72111	1.91586	3.49564	0.0615307	0.491381	uc007ida.1	Cep68
uc007jpe.1	0.657172	4.16326	3.49504	0.0615531	0.491381	uc007jpe.1	Vamp2
uc007cgz.2	0.539771	4.57893	3.49583	0.0615234	0.491381	uc007cgz.2	Vps4b
uc007mnj.2	0.827379	3.65677	3.49193	0.0616688	0.491493	uc007mnj.2	Tnrc6c
uc011xbs.2	0.816764	3.83273	3.49252	0.0616466	0.491493	uc011xbs.2	Enpp1
uc007zgf.1	1.45687	2.21021	3.48665	0.0618658	0.492291	uc007zgf.1	AK082948
uc056yow.1	1.05602	6.642	3.48494	0.0619296	0.492291	uc056yow.1	Taco1
uc009gjk.1	0.570886	5.25171	3.48446	0.0619474	0.492291	uc009gjk.1	Cebpg
uc009kae.1	0.867097	3.87693	3.48108	0.0620741	0.492706	uc009kae.1	Tacc2
uc008ptc.2	0.667054	7.44334	3.48103	0.0620763	0.492706	uc008ptc.2	Hdgf
uc007lrg.1	0.646556	4.66957	3.48151	0.0620581	0.492706	uc007lrg.1	Atxn7l3
uc008vxi.2	0.784651	7.87623	3.46721	0.0625967	0.494804	uc008vxi.2	H6pd
uc007mse.2	1.04914	2.73842	3.46191	0.0627979	0.495178	uc007mse.2	Bahcc1
uc008jwa.2	0.85134	4.87979	3.45615	0.0630168	0.495891	uc008jwa.2	Cobll1
uc007zki.1	0.877196	5.23203	3.45314	0.0631318	0.496392	uc007zki.1	AK018679
uc009inq.1	0.684746	4.16544	3.45003	0.0632505	0.496516	uc009inq.1	Fam168a
uc007aqg.2	1.09467	2.65032	3.44703	0.0633656	0.497218	uc007aqg.2	Cnnm4
uc009mau.1	0.795627	5.19219	3.4453	0.0634321	0.497258	uc009mau.1	Ell
uc007jwg.2	0.671352	4.17006	3.4428	0.0635278	0.497299	uc007jwg.2	Inca1
uc007jrk.2	0.660971	5.19394	3.442	0.0635587	0.497319	uc007jrk.2	Polr2a
uc012dii.1	2.61057	1.46016	3.435	0.0638287	0.497373	uc012dii.1	Mir761
uc008tty.2	1.21932	3.96263	3.43062	0.0639982	0.497373	uc008tty.2	Nfia
uc008fph.2	0.994354	3.27429	3.42969	0.0640343	0.497373	uc008fph.2	Mbd1
uc009gng.1	0.915025	4.12979	3.43278	0.0639144	0.497373	uc009gng.1	Siglece
uc009ibp.2	0.780773	4.20416	3.43951	0.0636547	0.497373	uc009ibp.2	Zfp592
uc011xft.2	0.748112	4.84206	3.43006	0.0640198	0.497373	uc011xft.2	Rhobtb1
uc009alt.1	0.624946	4.54731	3.43962	0.0636504	0.497373	uc009alt.1	Trrap
uc009jvc.1	0.584365	4.94108	3.44005	0.0636338	0.497373	uc009jvc.1	Zfp768
uc007hyi.2	0.582856	6.51175	3.43213	0.0639395	0.497373	uc007hyi.2	Ogdh
uc008daz.1	0.532705	6.13342	3.42929	0.0640496	0.497373	uc008daz.1	Plin5
uc008wyd.1	0.525929	5.15502	3.43354	0.063885	0.497373	uc008wyd.1	Fndc4
uc007qrx.1	0.515924	4.91334	3.43365	0.0638806	0.497373	uc007qrx.1	B230219D22Rik
uc011wmc.1	0.887268	3.09359	3.42615	0.0641715	0.497677	uc011wmc.1	Ino80d
uc012epq.1	0.711951	3.71229	3.42529	0.0642048	0.497736	uc012epq.1	Foxp1
uc007whz.1	0.937517	3.38211	3.42218	0.064326	0.498017	uc007whz.1	Mapk15
uc009adt.2	1.1431	2.55911	3.41881	0.0644573	0.498093	uc009adt.2	Tsc22d4
uc009jrk.2	0.686233	4.95562	3.41806	0.0644867	0.498121	uc009jrk.2	Sh2b1
uc012gnz.1	0.52838	5.29106	3.41706	0.0645258	0.498224	uc012gnz.1	Arhgap42
uc033jpn.1	1.89617	1.77999	3.41551	0.0645866	0.498494	uc033jpn.1	Dcaf12l1
uc008opr.1	0.738703	5.46822	3.41114	0.0647577	0.499415	uc008opr.1	Slc10a5
uc009eyr.1	0.666454	5.15715	3.40664	0.0649346	0.499582	uc009eyr.1	Tmem238
uc007lmc.2	0.608106	4.13616	3.4026	0.0650936	0.500407	uc007lmc.2	Kat2a
uc007qsf.2	0.52876	6.45218	3.39978	0.0652049	0.501017	uc007qsf.2	H2afy
uc009mdp.2	0.644838	6.67004	3.39672	0.0653262	0.501537	uc009mdp.2	Plvap
uc007cbg.3	0.871713	3.12028	3.39071	0.0655646	0.502428	uc007cbg.3	Hdac4
uc009dro.1	0.848147	5.29203	3.39115	0.0655474	0.502428	uc009dro.1	Atn1
uc009gjl.2	0.993764	8.68753	3.38962	0.0656082	0.502473	uc009gjl.2	Cebpa
uc008gzz.1	0.927528	6.41345	3.38926	0.0656226	0.502473	uc008gzz.1	Klf9
uc007gsi.2	1.4806	3.34825	3.38684	0.0657187	0.502725	uc007gsi.2	Nr1h4
uc057agz.1	1.2704	2.35939	3.38686	0.0657182	0.502725	uc057agz.1	Kcnc3
uc012eqz.1	1.10902	2.65004	3.38411	0.0658278	0.502725	uc012eqz.1	Hnrnpf
uc007gsh.2	0.738922	6.36318	3.38386	0.0658376	0.502725	uc007gsh.2	Nr1h4
uc009jxo.1	0.731999	3.97678	3.38451	0.0658119	0.502725	uc009jxo.1	Fus
uc033gre.1	1.06987	4.3673	3.38212	0.0659072	0.503057	uc033gre.1	Gjb2
uc008nvb.1	1.24751	2.72079	3.37993	0.0659949	0.503295	uc008nvb.1	Pigt
uc008pxj.1	0.693523	4.16558	3.37731	0.0661	0.503732	uc008pxj.1	Ash1l
uc029sxh.1	1.43339	2.21669	3.37511	0.0661883	0.50392	uc029sxh.1	Gm15713
uc008zlz.3	0.983388	2.86512	3.37552	0.0661717	0.50392	uc008zlz.3	Camkk2
uc007qcm.3	0.747011	8.10046	3.37342	0.066256	0.504125	uc007qcm.3	Nrn1
uc007zyj.1	0.802652	3.60606	3.37148	0.0663341	0.504417	uc007zyj.1	Itsn1
uc009rmr.1	0.869556	4.16522	3.36738	0.0664994	0.505181	uc009rmr.1	Gnat1
uc007lmj.2	1.60861	2.27278	3.36673	0.0665257	0.505182	uc007lmj.2	Stat5b
uc011zaz.1	0.485336	6.24229	3.36073	0.0667684	0.506627	uc011zaz.1	Habp4
uc007tgx.2	0.68714	3.76684	3.35984	0.0668045	0.506638	uc007tgx.2	Ddhd1
uc008nhk.1	2.52663	1.47102	3.35367	0.0670552	0.50713	uc008nhk.1	Plagl2
uc009bme.2	0.879117	3.11444	3.34912	0.0672409	0.507568	uc009bme.2	Braf
uc007qhn.1	0.806433	3.29801	3.34945	0.0672273	0.507568	uc007qhn.1	Kif13a
uc009fgr.2	0.777763	4.77248	3.34848	0.0672671	0.507568	uc009fgr.2	Gltscr2
uc007mwl.2	0.641888	6.04344	3.348	0.0672868	0.507568	uc007mwl.2	Rab10
uc009uqw.1	0.592455	4.47225	3.34726	0.0673168	0.507597	uc009uqw.1	Ubqln2
uc008yzn.1	0.680913	5.30402	3.34602	0.0673679	0.507783	uc008yzn.1	Ube3b
uc007rrv.1	1.47599	2.24907	3.34157	0.0675502	0.507888	uc007rrv.1	Pik3r1
uc033jqo.1	1.0019	2.77478	3.33798	0.0676976	0.507888	uc033jqo.1	Zfp275
uc008iga.1	0.680708	4.90081	3.33389	0.067866	0.507888	uc008iga.1	Dhtkd1
uc009fic.1	0.638851	4.06923	3.33847	0.0676775	0.507888	uc009fic.1	Fkrp
uc008bqg.2	0.5565	4.44307	3.33834	0.067683	0.507888	uc008bqg.2	Zfp523
uc007zai.1	0.661522	4.22524	3.32997	0.068028	0.508393	uc007zai.1	Heg1
uc007czh.1	0.543772	4.75221	3.33025	0.0680163	0.508393	uc007czh.1	Rgl1
uc009nqu.2	0.852668	3.12872	3.32891	0.0680721	0.508526	uc009nqu.2	6430548M08Rik
uc007kvl.2	0.704553	3.63166	3.32464	0.0682491	0.509061	uc007kvl.2	Msi2
uc008uwk.3	0.489908	5.25697	3.32354	0.0682947	0.509204	uc008uwk.3	Yars
uc008upr.2	0.562911	5.0235	3.3227	0.0683296	0.509268	uc008upr.2	Macf1
uc009qqr.1	1.07355	2.64421	3.31867	0.0684973	0.509927	uc009qqr.1	AK034716
uc009nfs.2	1.54659	2.02698	3.31269	0.0687467	0.510751	uc009nfs.2	Slc7a6os
uc008sjo.2	0.635918	5.61647	3.31189	0.0687805	0.510751	uc008sjo.2	Galt
uc007hwm.2	0.850894	8.24183	3.30656	0.0690037	0.510758	uc007hwm.2	Xbp1
uc008upm.1	0.837267	3.16248	3.30427	0.0690999	0.510758	uc008upm.1	Macf1
uc007wxe.1	0.712778	4.44689	3.30575	0.0690378	0.510758	uc007wxe.1	Zc3h7b
uc007qyq.2	1.22937	3.43951	3.2984	0.0693473	0.511273	uc007qyq.2	Cdc14b
uc029wwj.1	1.0866	2.64232	3.29791	0.0693682	0.511273	uc029wwj.1	DQ550749
uc007mxs.2	0.725914	3.71114	3.29955	0.0692988	0.511273	uc007mxs.2	Ncoa1
uc008eli.1	0.636318	4.08905	3.30021	0.069271	0.511273	uc008eli.1	Fam53c
uc009act.1	0.622978	7.4369	3.30013	0.0692743	0.511273	uc009act.1	Gnb2
uc009nmm.1	0.495879	5.60843	3.29732	0.0693929	0.511273	uc009nmm.1	Ldhd
uc008bvh.2	0.740622	3.46659	3.29361	0.06955	0.512039	uc008bvh.2	Pknox1
uc009pvk.2	0.570561	6.24009	3.29222	0.0696087	0.512158	uc009pvk.2	Csk
uc008qml.3	0.828941	8.21175	3.28038	0.0701128	0.514027	uc008qml.3	Hist2h2aa2
uc008bsz.1	0.626041	4.99769	3.2755	0.0703215	0.51448	uc008bsz.1	Pim1
uc007ewm.2	0.764272	5.35159	3.27194	0.0704744	0.514708	uc007ewm.2	Slc16a10
uc012gio.1	0.747582	3.58383	3.27013	0.0705521	0.514708	uc012gio.1	Nlrc5
uc007agb.1	0.621227	5.47323	3.26794	0.0706461	0.515199	uc007agb.1	Pcmtd1
uc011wje.1	0.590058	5.18473	3.25851	0.0710537	0.517224	uc011wje.1	Fam168b
uc007mua.2	0.508466	6.71994	3.25602	0.0711616	0.517785	uc007mua.2	Aspscr1
uc012avv.1	0.674251	5.07693	3.25441	0.0712317	0.517888	uc012avv.1	Safb
uc009rzu.1	0.646189	5.13101	3.25117	0.0713725	0.518343	uc009rzu.1	Golga4
uc008qbt.2	0.644974	4.71875	3.24608	0.0715945	0.518784	uc008qbt.2	Crtc2
uc009ccm.1	0.625127	3.99751	3.24615	0.0715915	0.518784	uc009ccm.1	Pyurf
uc008dsh.2	1.88743	2.65552	3.23761	0.0719654	0.519832	uc008dsh.2	Mta3
uc008wgs.2	0.871695	3.05235	3.23861	0.0719215	0.519832	uc008wgs.2	Klhl17
uc008gnw.2	0.64574	7.08999	3.22881	0.0723534	0.521544	uc008gnw.2	Ganab
uc008pce.2	0.556878	5.51241	3.22686	0.0724394	0.521679	uc008pce.2	Pgrmc2
uc007yev.1	1.89616	3.05344	3.22427	0.072554	0.522016	uc007yev.1	Txndc11
uc009mkw.2	1.76014	1.84951	3.21778	0.0728425	0.522102	uc009mkw.2	Pkn1
uc008bvr.1	0.955047	4.08043	3.20943	0.0732149	0.522102	uc008bvr.1	Sik1
uc012dbf.1	0.920204	2.92185	3.2143	0.0729974	0.522102	uc012dbf.1	Bach2
uc007hwh.1	0.713101	3.59679	3.21474	0.0729776	0.522102	uc007hwh.1	Kremen1
uc008zkh.2	0.68701	4.21923	3.22167	0.0726695	0.522102	uc008zkh.2	Sh2b3
uc008sya.2	0.579509	4.66819	3.21478	0.0729759	0.522102	uc008sya.2	Ptpn3
uc033gsx.1	1.1451	2.51871	3.20583	0.0733764	0.522248	uc033gsx.1	Ggact
uc007qxu.1	0.988557	3.63973	3.20502	0.0734126	0.522248	uc007qxu.1	Ptch1
uc008bzo.1	0.936186	2.88403	3.20295	0.0735057	0.522248	uc008bzo.1	AK133808
uc009eob.1	0.61039	4.14618	3.20641	0.0733501	0.522248	uc009eob.1	Plekha5
uc009moz.2	0.541284	4.80664	3.20639	0.0733512	0.522248	uc009moz.2	Tnpo2
uc007aim.2	0.695181	4.61871	3.19541	0.0738455	0.523506	uc007aim.2	Ncoa2
uc008hpd.2	0.59011	5.45773	3.1935	0.0739315	0.523731	uc008hpd.2	Erlin1
uc008fef.1	1.10243	4.91753	3.1864	0.0742534	0.525433	uc008fef.1	Onecut2
uc007cqk.1	0.809885	3.30167	3.18495	0.0743193	0.525456	uc007cqk.1	Sox13
uc008awv.1	0.741163	3.63956	3.18301	0.0744078	0.525755	uc008awv.1	Pkd1
uc007wlx.2	0.971814	3.38387	3.17828	0.0746233	0.526635	uc007wlx.2	Lrrc14
uc007ykr.2	0.540998	4.66283	3.17788	0.0746414	0.526635	uc007ykr.2	Pi4ka
uc007kir.2	0.659209	6.28686	3.17719	0.0746732	0.526667	uc007kir.2	2610507B11Rik
uc007bgy.1	0.985881	2.77081	3.1764	0.0747092	0.526728	uc007bgy.1	Fzd5
uc009cma.2	0.776543	7.2567	3.17142	0.0749373	0.527719	uc009cma.2	Aup1
uc008cbj.2	0.670751	5.90919	3.17118	0.0749481	0.527719	uc008cbj.2	Brd2
uc008ecm.1	1.21778	2.3625	3.16676	0.0751516	0.528689	uc008ecm.1	Cabyr
uc012fyh.2	0.69623	5.76953	3.16684	0.0751479	0.528689	uc012fyh.2	Insr
uc008ofd.2	0.682186	8.42795	3.16591	0.0751904	0.52877	uc008ofd.2	Ctsz
uc007gcz.1	1.13746	2.48908	3.16238	0.0753532	0.529144	uc007gcz.1	Mex3d
uc007clb.1	1.03638	3.19151	3.1634	0.0753062	0.529144	uc007clb.1	Ccnt2
uc033iwh.1	1.68651	1.86224	3.15838	0.0755383	0.529669	uc033iwh.1	Zfp865
uc029uwk.1	1.48082	2.04286	3.15025	0.0759154	0.529669	uc029uwk.1	AB351889
uc008yrs.1	0.954839	6.03689	3.14931	0.0759591	0.529669	uc008yrs.1	Ulk1
uc008iam.2	0.811623	6.73314	3.14893	0.0759765	0.529669	uc008iam.2	Gfra1
uc008axn.1	0.673185	5.87101	3.15049	0.0759042	0.529669	uc008axn.1	Zfp598
uc008sgs.2	0.62893	4.64982	3.1564	0.07563	0.529669	uc008sgs.2	Mob3b
uc008wtz.1	0.588544	4.3058	3.15084	0.0758881	0.529669	uc008wtz.1	Rbm33
uc009krj.1	0.56142	4.51091	3.15659	0.0756209	0.529669	uc009krj.1	Arhgef18
uc008iek.1	0.554083	5.31358	3.15277	0.075798	0.529669	uc008iek.1	Fam107b
uc008vch.2	0.745352	3.59897	3.14769	0.0760347	0.529692	uc008vch.2	AK199358
uc008ayh.1	0.732007	9.36166	3.14504	0.0761583	0.529718	uc008ayh.1	Msrb1
uc009bqz.2	0.663773	3.77988	3.14136	0.0763301	0.530029	uc009bqz.2	Zyx
uc007pzj.2	1.35253	5.37932	3.13888	0.0764463	0.530374	uc007pzj.2	Foxq1
uc007xiq.1	0.922992	2.89223	3.13567	0.0765971	0.5309	uc007xiq.1	Gxylt1
uc007edy.1	0.707752	4.93758	3.13354	0.0766971	0.5309	uc007edy.1	Irf6
uc008jbf.2	0.656366	4.18859	3.13224	0.076758	0.5309	uc008jbf.2	Zer1
uc007fdt.3	0.619322	4.40413	3.13302	0.0767213	0.5309	uc007fdt.3	Mcu
uc009ley.2	0.584621	5.1984	3.13511	0.0766232	0.5309	uc009ley.2	Ido2
uc008bwj.1	0.580456	4.40975	3.13245	0.0767484	0.5309	uc008bwj.1	Akap8l
uc008nuy.1	1.95805	2.14266	3.13031	0.076849	0.531104	uc008nuy.1	Dbndd2
uc007hba.1	0.707031	6.71835	3.12561	0.0770709	0.532067	uc007hba.1	Tmem19
uc033irn.1	1.58315	5.95355	3.11839	0.0774132	0.532097	uc033irn.1	Repin1
uc012ane.1	1.30251	2.24091	3.12006	0.0773341	0.532097	uc012ane.1	Gm17801
uc008uoc.1	1.17713	2.57944	3.12197	0.0772432	0.532097	uc008uoc.1	Rlf
uc007ksk.1	0.734548	4.13267	3.1181	0.077427	0.532097	uc007ksk.1	Med13
uc008xbg.3	0.63526	4.58844	3.12242	0.0772221	0.532097	uc008xbg.3	Fgfr3
uc009eyb.1	0.564057	6.54961	3.12017	0.0773289	0.532097	uc009eyb.1	Ppp6r1
uc007gwv.1	0.611223	4.25894	3.11745	0.0774578	0.532119	uc007gwv.1	Eea1
uc057bha.1	0.763038	3.33421	3.11387	0.0776285	0.532342	uc057bha.1	AK169115
uc029uzq.1	0.708896	3.62049	3.11611	0.0775214	0.532342	uc029uzq.1	Serinc2
uc007hck.1	0.668692	3.76886	3.11369	0.077637	0.532342	uc007hck.1	Rab3ip
uc009gtg.2	2.17431	1.88155	3.10042	0.0782722	0.532608	uc009gtg.2	Fcgrt
uc012afr.1	1.11634	3.59225	3.10495	0.0780545	0.532608	uc012afr.1	Mir568
uc009lov.1	0.917025	3.13497	3.09981	0.0783014	0.532608	uc009lov.1	Fam149a
uc057amk.1	0.887162	3.1489	3.10236	0.0781787	0.532608	uc057amk.1	Aktip
uc008psa.2	0.832164	7.97851	3.10239	0.0781774	0.532608	uc008psa.2	Cd5l
uc009rzz.2	0.824004	3.13548	3.10578	0.0780149	0.532608	uc009rzz.2	Ctdspl
uc029syr.1	0.774561	3.3258	3.10452	0.0780751	0.532608	uc029syr.1	Sod1
uc008qmm.4	0.712937	6.7398	3.10903	0.0778594	0.532608	uc008qmm.4	Hist2h3c1
uc012aut.1	0.692325	5.28226	3.10127	0.0782314	0.532608	uc012aut.1	Ubr2
uc033htb.1	1.00133	2.70541	3.09252	0.078653	0.532907	uc033htb.1	Spry1
uc009czu.1	0.580633	4.98089	3.09092	0.0787302	0.533085	uc009czu.1	Lrig1
uc008xfo.2	1.43041	2.08039	3.08668	0.0789356	0.533914	uc008xfo.2	Evc
uc009aah.2	1.07857	2.55684	3.08492	0.0790212	0.533995	uc009aah.2	Sh2b2
uc008jmq.1	0.684836	3.83802	3.08039	0.0792415	0.534487	uc008jmq.1	Rc3h2
uc008exa.1	0.603274	4.72978	3.07467	0.0795207	0.535807	uc008exa.1	Prr16
uc033hlc.1	0.647917	4.0698	3.07254	0.079625	0.535949	uc033hlc.1	Ablim1
uc009dtk.1	0.55827	6.24037	3.07261	0.0796214	0.535949	uc009dtk.1	Chd4
uc007atg.3	0.820525	4.05898	3.07023	0.079738	0.536084	uc007atg.3	Tbc1d8
uc012fpt.1	0.620913	3.91896	3.07105	0.0796981	0.536084	uc012fpt.1	Lrrc32
uc007ouc.2	0.711485	4.818	3.06728	0.0798832	0.536378	uc007ouc.2	Rin3
uc008uft.1	1.23762	2.31109	3.06349	0.0800696	0.537253	uc008uft.1	Faah
uc008ovl.2	0.778031	3.34789	3.06171	0.0801574	0.537253	uc008ovl.2	Phc3
uc029vba.1	0.64224	4.68762	3.06035	0.0802243	0.537361	uc029vba.1	Icmt
uc033jsq.1	0.497926	5.64912	3.05589	0.0804451	0.538094	uc033jsq.1	Hnrnph2
uc007xnp.1	0.570422	5.81776	3.0536	0.0805584	0.538105	uc007xnp.1	Arf3
uc008mnr.2	0.512568	4.82551	3.05366	0.0805552	0.538105	uc008mnr.2	Bmp2
uc007dpr.2	1.29654	5.43385	3.04826	0.0808238	0.538947	uc007dpr.2	Dcaf8
uc008cdk.2	0.875024	9.79143	3.04846	0.0808136	0.538947	uc008cdk.2	C4b
uc009pxo.1	1.81023	1.75517	3.04711	0.0808809	0.539141	uc009pxo.1	Adpgk
uc007yoo.1	0.808645	4.56944	3.03852	0.0813098	0.540693	uc007yoo.1	2510002D24Rik
uc012fsu.1	0.47676	7.00563	3.03581	0.081446	0.541226	uc012fsu.1	Acsm5
uc008fon.2	0.438548	5.88562	3.03612	0.0814304	0.541226	uc008fon.2	Mbd2
uc009ese.1	0.469434	5.81243	3.03382	0.0815458	0.541517	uc009ese.1	Tm7sf3
uc007unk.1	1.07081	4.71728	3.03172	0.0816516	0.542033	uc007unk.1	Sorbs3
uc007edz.1	1.78083	1.76986	3.02552	0.0819641	0.542066	uc007edz.1	Irf6
uc009sxn.1	1.20426	2.42756	3.02609	0.0819354	0.542066	uc009sxn.1	Lonrf3
uc007tye.3	0.882709	2.94246	3.02818	0.0818299	0.542066	uc007tye.3	Ap1g2
uc012ckn.1	0.647613	6.28832	3.02579	0.0819506	0.542066	uc012ckn.1	Fam210b
uc009mpk.1	0.547942	6.78452	3.03047	0.0817143	0.542066	uc009mpk.1	Man2b1
uc007yqv.2	0.838354	7.812	3.02397	0.0820425	0.542391	uc007yqv.2	Eif4g1
uc009fmf.1	0.854753	3.24333	3.02217	0.0821338	0.542444	uc009fmf.1	AK195979
uc012bwo.1	0.657485	8.41023	3.02159	0.0821629	0.542444	uc012bwo.1	Abcb11
uc008cwm.2	0.632703	4.41065	3.01924	0.0822821	0.542674	uc008cwm.2	Foxp4
uc007pfa.2	0.981238	2.72103	3.01102	0.0827003	0.542765	uc007pfa.2	Zbtb42
uc007crc.3	0.797533	5.63837	3.01081	0.0827107	0.542765	uc007crc.3	Prelp
uc008agh.2	0.752184	4.04325	3.00943	0.0827812	0.542765	uc008agh.2	Tulp4
uc008wsv.1	0.725055	3.95337	3.01146	0.0826776	0.542765	uc008wsv.1	Kmt2c
uc033gge.1	0.59757	5.25168	3.0133	0.0825842	0.542765	uc033gge.1	Mta1
uc008zvn.3	0.540429	6.18135	3.01367	0.082565	0.542765	uc008zvn.3	Gtf2i
uc008alj.1	0.471556	5.9924	3.01768	0.0823611	0.542765	uc008alj.1	Mrpl18
uc009jhe.2	1.36609	3.89788	3.00473	0.0830218	0.542799	uc009jhe.2	Arntl
uc033fvy.1	0.834078	3.67379	3.00406	0.0830562	0.542799	uc033fvy.1	Mir6922
uc008obu.2	0.686299	3.68855	3.00079	0.0832239	0.543319	uc008obu.2	Zfp217
uc008hgv.2	1.25032	4.09992	2.99363	0.0835926	0.54415	uc008hgv.2	Pank1
uc009jgn.2	0.848297	3.79615	2.99259	0.0836461	0.54415	uc009jgn.2	Mical2
uc007lht.2	0.844575	3.07489	2.99441	0.0835524	0.54415	uc007lht.2	Wipf2
uc012byp.1	0.616835	4.79477	2.99179	0.0836874	0.54415	uc012byp.1	Tnks1bp1
uc008kvc.2	0.59026	7.33938	2.99581	0.0834801	0.54415	uc008kvc.2	Nr1h3
uc007nfa.1	0.549564	4.87055	2.99467	0.0835387	0.54415	uc007nfa.1	Kidins220
uc007kva.2	0.588609	6.85932	2.9897	0.0837957	0.544259	uc007kva.2	Dynll2
uc007dgr.1	0.673501	4.80028	2.9851	0.0840339	0.544852	uc007dgr.1	Prrc2c
uc009ady.1	0.616141	4.55682	2.98477	0.0840513	0.544852	uc009ady.1	Mepce
uc008bwb.3	0.778609	5.0032	2.98337	0.084124	0.54514	uc008bwb.3	Brd4
uc008qpn.1	1.04172	2.58485	2.98212	0.0841888	0.545377	uc008qpn.1	Notch2
uc008wxi.1	1.73991	1.85344	2.97379	0.0846231	0.545831	uc008wxi.1	Gtf3c2
uc007eyo.1	1.24795	2.27407	2.97356	0.0846354	0.545831	uc007eyo.1	Foxo3
uc009pby.1	1.17252	3.37139	2.97947	0.084327	0.545831	uc009pby.1	DQ695529
uc011yvf.1	1.07353	6.17699	2.97161	0.0847373	0.545831	uc011yvf.1	Adssl1
uc007ymx.1	0.993019	2.68717	2.96957	0.0848444	0.545831	uc007ymx.1	Zdhhc8
uc007xwm.2	0.892051	3.42007	2.96984	0.0848305	0.545831	uc007xwm.2	Atf7
uc008sik.1	0.77235	3.87179	2.97329	0.0846496	0.545831	uc008sik.1	Ubap2
uc008qiq.2	0.685653	3.67186	2.97031	0.0848058	0.545831	uc008qiq.2	Gabpb2
uc007ycq.1	0.648783	3.6573	2.97023	0.0848096	0.545831	uc007ycq.1	Tmem186
uc007hfs.1	0.469746	6.10183	2.97748	0.0844306	0.545831	uc007hfs.1	Rassf3
uc007oxr.2	1.0179	2.90186	2.96823	0.0849145	0.545867	uc007oxr.2	Syne3
uc008wfg.1	0.540535	4.45869	2.96716	0.0849708	0.545872	uc008wfg.1	Cptp
uc007hfm.2	0.920382	2.83276	2.9647	0.0851005	0.546405	uc007hfm.2	Tbc1d30
uc008ctw.2	0.489733	6.11135	2.96449	0.0851114	0.546405	uc008ctw.2	Klhdc3
uc008fxd.2	1.61405	3.08577	2.95744	0.0854833	0.5472	uc008fxd.2	Chka
uc007xxw.1	1.19806	6.78689	2.95766	0.0854714	0.5472	uc007xxw.1	Copz1
uc012cek.1	0.888703	2.90996	2.9557	0.0855753	0.5472	uc012cek.1	A730017L22Rik
uc007qcw.2	0.781592	3.46267	2.9585	0.0854271	0.5472	uc007qcw.2	Rreb1
uc007qqd.1	0.631771	4.88287	2.95936	0.0853818	0.5472	uc007qqd.1	Nsd1
uc012hkf.2	0.625109	6.87005	2.95736	0.0854876	0.5472	uc012hkf.2	Bgn
uc007oar.2	0.527357	4.64762	2.95658	0.0855288	0.5472	uc007oar.2	Dcaf5
uc009ncl.1	0.500588	4.85501	2.95588	0.0855659	0.5472	uc009ncl.1	E2f4
uc008oeg.2	0.932419	3.0261	2.95302	0.0857175	0.547639	uc008oeg.2	AK046417
uc008fxf.1	1.93591	2.28635	2.93629	0.0866096	0.548546	uc008fxf.1	Chka
uc033iwe.1	1.54354	3.82314	2.94346	0.0862256	0.548546	uc033iwe.1	Tmem238
uc008dvr.2	0.846334	3.13575	2.94917	0.0859216	0.548546	uc008dvr.2	Ston1
uc057ahh.1	0.823401	4.57753	2.93845	0.0864938	0.548546	uc057ahh.1	Nav2
uc008eke.2	0.744125	3.97466	2.94461	0.0861644	0.548546	uc008eke.2	Apc
uc008vln.2	0.692533	3.91557	2.93648	0.086599	0.548546	uc008vln.2	Otud3
uc007wlt.1	0.682285	3.68145	2.9461	0.0860851	0.548546	uc007wlt.1	Mfsd3
uc007vjo.2	0.610794	4.86951	2.93935	0.0864456	0.548546	uc007vjo.2	Ank
uc009nwz.2	0.567987	5.51718	2.93875	0.0864775	0.548546	uc009nwz.2	Galnt2
uc033ihv.1	0.52129	5.34063	2.94298	0.0862513	0.548546	uc033ihv.1	Reln
uc007ryw.2	0.798368	5.76662	2.93522	0.0866669	0.548549	uc007ryw.2	Nnt
uc007gca.2	0.710681	5.65009	2.93406	0.086729	0.548583	uc007gca.2	Midn
uc012cob.1	1.4927	1.97053	2.91726	0.0876364	0.54869	uc012cob.1	Tnik
uc007cnu.3	0.954092	2.76312	2.91842	0.0875736	0.54869	uc007cnu.3	Slc41a1
uc009peq.1	0.830892	3.21594	2.91681	0.0876609	0.54869	uc009peq.1	Kmt2a
uc008ysw.2	0.821903	4.9704	2.92343	0.087302	0.54869	uc008ysw.2	Tpst2
uc008caf.1	0.705308	7.57995	2.91918	0.0875322	0.54869	uc008caf.1	Tapbp
uc007czp.2	0.670388	4.54412	2.91597	0.0877065	0.54869	uc007czp.2	Smg7
uc012hen.1	0.663193	3.6495	2.91651	0.0876774	0.54869	uc012hen.1	Hdac6
uc008ppp.1	0.634735	3.90181	2.92017	0.0874788	0.54869	uc008ppp.1	D930015E06Rik
uc009juo.3	0.624089	3.9556	2.91882	0.0875517	0.54869	uc009juo.3	Tbc1d10b
uc008jcl.1	0.612353	4.77884	2.91611	0.0876988	0.54869	uc008jcl.1	Crat
uc007kgl.2	0.607873	3.95259	2.92588	0.0871698	0.54869	uc007kgl.2	Ssh2
uc008jbd.1	0.551607	4.73182	2.91513	0.0877522	0.54869	uc008jbd.1	Zdhhc12
uc008wfb.2	0.462056	5.14526	2.92041	0.0874657	0.54869	uc008wfb.2	Dvl1
uc008quo.3	0.614248	4.23608	2.91239	0.0879013	0.549146	uc008quo.3	Mov10
uc007mer.2	0.556352	4.30115	2.91171	0.0879387	0.549146	uc007mer.2	Cog1
uc008mlb.2	0.487769	4.87245	2.9114	0.0879555	0.549146	uc008mlb.2	Ap5s1
uc007thd.3	0.830008	3.02076	2.90799	0.0881416	0.549263	uc007thd.3	Bmp4
uc007mnx.2	0.560364	6.41114	2.90767	0.0881591	0.549263	uc007mnx.2	Syngr2
uc007jsp.1	0.621314	4.10792	2.90672	0.0882113	0.549322	uc007jsp.1	Gps2
uc008elt.1	1.42097	4.12658	2.89539	0.0888333	0.549341	uc008elt.1	Egr1
uc033iyn.1	1.28437	2.5422	2.90528	0.0882901	0.549341	uc033iyn.1	Hpn
uc007zyt.2	1.13498	2.40154	2.89841	0.0886671	0.549341	uc007zyt.2	Slc5a3
uc012est.2	0.974533	2.69256	2.89256	0.0889892	0.549341	uc012est.2	Iffo1
uc009gph.2	0.839794	3.0775	2.89476	0.0888678	0.549341	uc009gph.2	Syt3
uc008ylg.2	0.818477	3.69366	2.89251	0.0889922	0.549341	uc008ylg.2	Lrrc8d
uc008bwq.2	0.778596	3.7122	2.89282	0.088975	0.549341	uc008bwq.2	Wiz
uc007lyy.1	0.768937	6.07831	2.89684	0.0887534	0.549341	uc007lyy.1	Ern1
uc009dif.2	0.641658	5.04764	2.90596	0.0882528	0.549341	uc009dif.2	Vgll4
uc008pra.2	0.637711	5.26618	2.90456	0.0883292	0.549341	uc008pra.2	Sh3d19
uc007hng.1	0.520448	4.65235	2.89954	0.088605	0.549341	uc007hng.1	Esyt1
uc007jto.2	0.504314	8.79832	2.89302	0.0889641	0.549341	uc007jto.2	Acadvl
uc009ekt.1	0.487253	5.37525	2.89624	0.0887862	0.549341	uc009ekt.1	Crebl2
uc007csy.2	0.509186	5.74104	2.89086	0.0890831	0.549612	uc007csy.2	Rnpep
uc008xch.2	0.679369	3.93768	2.88973	0.0891459	0.549711	uc008xch.2	Fam193a
uc009pcw.1	0.526326	5.37846	2.88924	0.0891732	0.549711	uc009pcw.1	Dpagt1
uc007lru.1	0.873347	3.03125	2.88716	0.0892881	0.550165	uc007lru.1	Slc25a39
uc009jse.2	0.478407	5.27907	2.88667	0.0893152	0.550165	uc009jse.2	Sgf29
uc007zbo.1	0.548688	4.92466	2.88606	0.089349	0.550197	uc007zbo.1	Dirc2
uc007pkr.2	0.610807	5.76165	2.88388	0.0894701	0.550767	uc007pkr.2	Larp4b
uc029tma.1	2.3504	1.44964	2.88278	0.0895311	0.550838	uc029tma.1	AK171952
uc009upn.2	0.640482	5.76436	2.88265	0.0895387	0.550838	uc009upn.2	Huwe1
uc007atd.2	2.08273	2.55564	2.87863	0.0897624	0.55175	uc007atd.2	Npas2
uc009mbx.2	1.34004	2.12229	2.87565	0.0899286	0.55175	uc009mbx.2	Kcnn1
uc007enm.2	0.813147	4.93048	2.87759	0.0898204	0.55175	uc007enm.2	Map3k5
uc007zje.2	0.812036	5.80024	2.87642	0.0898859	0.55175	uc007zje.2	Plcxd2
uc008yqj.1	0.512625	7.61381	2.87435	0.0900012	0.55175	uc008yqj.1	Pxmp2
uc007oxq.2	0.88164	5.11741	2.8705	0.090217	0.552599	uc007oxq.2	Clmn
uc008ixm.2	0.63249	4.65392	2.86983	0.0902542	0.552599	uc008ixm.2	Brd3
uc033gsf.1	1.8576	1.68636	2.86655	0.0904383	0.552857	uc033gsf.1	TRNA_Glu
uc011zyl.1	0.882327	2.98295	2.86468	0.0905435	0.552857	uc011zyl.1	Amigo2
uc011you.2	0.740448	3.30963	2.86498	0.090527	0.552857	uc011you.2	Elmsan1
uc009lkv.1	0.652091	4.20873	2.86546	0.0904996	0.552857	uc009lkv.1	Tnks
uc008ibe.1	0.549186	4.46082	2.86772	0.090373	0.552857	uc008ibe.1	Shtn1
uc009kiw.1	0.492986	4.94738	2.86262	0.0906596	0.553153	uc009kiw.1	Athl1
uc009alg.1	0.617174	4.10958	2.86154	0.0907206	0.55335	uc009alg.1	Lmtk2
uc009gev.1	0.736577	3.27502	2.85798	0.0909216	0.554051	uc009gev.1	Hspb6
uc009sye.2	0.838909	3.14084	2.85666	0.0909964	0.554157	uc009sye.2	Upf3b
uc008bcy.1	0.667356	4.0182	2.85083	0.0913266	0.555753	uc008bcy.1	Capn15
uc009jnb.3	0.86625	3.02982	2.84691	0.09155	0.556038	uc009jnb.3	Eef2k
uc007llm.2	0.6027	7.89877	2.84446	0.0916895	0.556447	uc007llm.2	Acly
uc008ufs.2	0.631287	6.48922	2.84076	0.0919006	0.557312	uc008ufs.2	Faah
uc012enj.1	0.803705	3.1289	2.83261	0.0923679	0.557934	uc012enj.1	BC054353
uc008jbu.2	0.590128	5.257	2.83568	0.0921916	0.557934	uc008jbu.2	Lrrc8a
uc007vsp.1	0.542948	4.50788	2.83373	0.0923037	0.557934	uc007vsp.1	Zhx2
uc008aou.2	0.576597	4.35714	2.83183	0.0924128	0.558031	uc008aou.2	Chd1
uc009uxq.2	2.09091	1.55346	2.82937	0.0925544	0.558711	uc009uxq.2	Arhgap6
uc012epa.1	0.683941	4.685	2.82831	0.0926156	0.558731	uc012epa.1	Iqsec1
uc029xng.1	2.58582	1.34942	2.82628	0.0927328	0.559117	uc029xng.1	AK179207
uc009onf.1	0.640702	4.531	2.8247	0.0928243	0.559117	uc009onf.1	Rgl3
uc007gzh.2	0.855243	2.94178	2.82374	0.09288	0.559139	uc007gzh.2	Syt1
uc009fzq.3	0.548594	4.11566	2.82363	0.0928859	0.559139	uc009fzq.3	Sars2
uc009gxu.1	0.531726	4.47045	2.82099	0.0930388	0.559362	uc009gxu.1	Tmem143
uc008vit.1	0.848524	3.14612	2.81073	0.0936355	0.561585	uc008vit.1	Zbtb40
uc007ujg.2	0.744913	4.70478	2.81156	0.0935875	0.561585	uc007ujg.2	Zfp395
uc009gac.2	0.855393	2.93064	2.80922	0.0937241	0.561734	uc009gac.2	Lgals4
uc007yjo.2	0.551045	4.48285	2.80836	0.0937739	0.561858	uc007yjo.2	Ppm1f
uc011xiv.1	0.618491	4.62792	2.80674	0.0938691	0.56208	uc011xiv.1	Sf3a2
uc007tvu.1	0.472733	5.31968	2.8072	0.0938423	0.56208	uc007tvu.1	Oxa1l
uc008xwa.2	1.10482	2.42416	2.80581	0.0939235	0.562092	uc008xwa.2	Rest
uc008vna.2	0.472166	4.86132	2.80571	0.0939294	0.562092	uc008vna.2	Rcc2
uc008ibc.1	1.46666	1.97264	2.80377	0.0940427	0.562385	uc008ibc.1	Shtn1
uc007oal.1	0.858482	7.06911	2.80312	0.0940811	0.562385	uc007oal.1	Zfp36l1
uc012dnd.1	0.556734	5.01446	2.80189	0.0941531	0.562385	uc012dnd.1	Pithd1
uc007lfs.2	1.1743	2.31585	2.8001	0.0942586	0.562841	uc007lfs.2	Cdk12
uc008zdm.2	0.672261	7.05277	2.79806	0.0943785	0.563075	uc008zdm.2	Rnf10
uc007cqm.1	0.574932	5.08736	2.79285	0.0946857	0.563301	uc007cqm.1	Zc3h11a
uc009tom.2	0.458291	5.56889	2.78994	0.0948577	0.564151	uc009tom.2	Gdi1
uc007vmx.2	0.666675	6.55946	2.78661	0.0950552	0.564933	uc007vmx.2	Pabpc1
uc007ceq.2	0.982233	2.89215	2.78421	0.0951974	0.565356	uc007ceq.2	D2hgdh
uc008kuh.2	0.652541	3.5618	2.78404	0.0952075	0.565356	uc008kuh.2	Slc39a13
uc009njn.2	1.32324	2.10724	2.77787	0.0955751	0.56563	uc009njn.2	Phlpp2
uc008ntr.2	0.55961	4.08995	2.77904	0.0955052	0.56563	uc008ntr.2	Tomm34
uc009nff.1	0.557266	6.27735	2.77702	0.095626	0.565758	uc009nff.1	Esrp2
uc007lmp.2	0.699478	6.73731	2.77558	0.0957118	0.565959	uc007lmp.2	Stat3
uc007hpb.1	0.763901	3.16759	2.77353	0.0958349	0.566389	uc007hpb.1	Itga7
uc007rxh.1	1.26706	2.17893	2.77095	0.0959891	0.566563	uc007rxh.1	Snx18
uc011zmg.1	0.608251	3.9978	2.77068	0.0960053	0.566563	uc011zmg.1	Lats2
uc033jjl.1	0.601078	3.86933	2.77088	0.0959935	0.566563	uc033jjl.1	Dock6
uc007mue.2	0.734029	3.30667	2.76575	0.0963015	0.567385	uc007mue.2	Lrrc45
uc009qyo.2	0.652337	3.65479	2.7645	0.0963766	0.567385	uc009qyo.2	Syncrip
uc007kjg.2	0.527639	5.90551	2.76411	0.0964005	0.567385	uc007kjg.2	Slc46a1
uc009ptt.1	0.526993	4.40187	2.76541	0.0963222	0.567385	uc009ptt.1	Ptpn9
uc007lcr.2	0.620722	6.18752	2.76259	0.0964921	0.567405	uc007lcr.2	Nfe2l1
uc012ggr.1	0.573894	6.45628	2.76272	0.0964838	0.567405	uc012ggr.1	Tecr
uc007qry.2	0.484476	7.00695	2.76196	0.09653	0.567408	uc007qry.2	Txndc15
uc011yod.1	1.61073	1.83028	2.75951	0.0966776	0.56761	uc011yod.1	Plekhg3
uc009nqz.2	0.805391	3.53207	2.76005	0.0966453	0.56761	uc009nqz.2	Gse1
uc008tid.2	0.748201	3.47804	2.75909	0.0967033	0.56761	uc008tid.2	Tle1
uc009fin.1	0.463026	6.20039	2.75665	0.0968511	0.568133	uc009fin.1	Calm3
uc008cud.1	0.632299	6.5762	2.75416	0.097002	0.568672	uc008cud.1	Pex6
uc009ror.2	0.609782	7.60242	2.75266	0.0970927	0.569031	uc009ror.2	Mst1
uc007kzi.2	0.706256	4.653	2.74962	0.0972773	0.569076	uc007kzi.2	Xylt2
uc007pgr.1	1.74124	1.72916	2.74733	0.0974168	0.56972	uc007pgr.1	Ighd
uc007gsk.2	1.12966	2.59075	2.74416	0.0976104	0.569989	uc007gsk.2	Slc17a8
uc011ygo.1	0.729274	5.53847	2.74085	0.0978128	0.570999	uc011ygo.1	Mir3064
uc008vpd.1	0.721552	7.24326	2.73911	0.0979194	0.571129	uc008vpd.1	Ddi2
uc009dmj.2	0.654558	3.62236	2.73318	0.0982834	0.572017	uc009dmj.2	Fbxl14
uc009qeg.1	1.897	1.63034	2.73066	0.0984387	0.572159	uc009qeg.1	Csnk1g1
uc008uip.2	0.581849	4.00276	2.73229	0.0983383	0.572159	uc008uip.2	Rnf220
uc009gpq.2	0.573587	6.55234	2.7299	0.0984857	0.572159	uc009gpq.2	Emc10
uc007cwn.2	0.572735	8.013	2.73017	0.0984688	0.572159	uc007cwn.2	Gm4788
uc056yqt.1	1.37593	2.03538	2.72395	0.0988528	0.573429	uc056yqt.1	AK083075
uc008nrn.2	0.799962	3.03995	2.72163	0.0989971	0.574094	uc008nrn.2	Chd6
uc007cvo.2	1.93491	1.76383	2.70811	0.0998392	0.574401	uc007cvo.2	Nek7
uc033fti.1	1.69576	1.75287	2.70736	0.0998861	0.574401	uc033fti.1	Zc3h10
uc033gck.1	1.5586	1.86042	2.71631	0.0993277	0.574401	uc033gck.1	BC068281
uc007nuw.2	1.22103	2.21201	2.71297	0.0995356	0.574401	uc007nuw.2	Daam1
uc057biu.1	1.16309	2.76302	2.70908	0.0997788	0.574401	uc057biu.1	Rnaset2b
uc033gbx.1	1.06532	3.88028	2.70558	0.0999976	0.574401	uc033gbx.1	Mir6936
uc011wmx.2	0.866391	5.80757	2.71694	0.099288	0.574401	uc011wmx.2	Tns1
uc012esh.1	0.780658	3.13548	2.71592	0.0993516	0.574401	uc012esh.1	Foxj2
uc008atf.1	0.775193	3.10757	2.7065	0.0999403	0.574401	uc008atf.1	9530082P21Rik
uc008ewa.2	0.755374	3.21003	2.71375	0.0994869	0.574401	uc008ewa.2	Sema6a
uc009fhw.1	0.682157	5.81789	2.70545	0.100006	0.574401	uc009fhw.1	Arhgap35
uc029rpv.1	0.666067	3.45043	2.71245	0.0995681	0.574401	uc029rpv.1	Slc25a19
uc007mac.1	0.632234	3.89764	2.7072	0.0998961	0.574401	uc007mac.1	Bptf
uc007mfw.2	0.618445	5.87433	2.71703	0.0992827	0.574401	uc007mfw.2	Gprc5c
uc009qyl.2	0.514331	4.25318	2.70495	0.100037	0.574401	uc009qyl.2	Snx14
uc007lqs.1	0.496907	4.53498	2.70511	0.100027	0.574401	uc007lqs.1	Lsm12
uc007pok.2	0.423671	5.24485	2.70908	0.0997786	0.574401	uc007pok.2	Vps41
uc008jhr.1	0.596067	3.97576	2.7016	0.100248	0.574658	uc008jhr.1	Angptl2
uc008usm.2	0.58476	4.94063	2.6975	0.100506	0.575412	uc008usm.2	Stk40
uc009mln.1	0.650213	4.18272	2.69485	0.100673	0.5762	uc009mln.1	Samd1
uc009pgk.2	0.504197	4.7085	2.68982	0.100991	0.577337	uc009pgk.2	Rnf214
uc007jae.1	0.472001	5.27964	2.6899	0.100986	0.577337	uc007jae.1	Sap30l
uc008mko.1	0.561863	4.45337	2.68718	0.101159	0.577952	uc008mko.1	Siglec1
uc009nlp.2	0.614466	4.14973	2.68435	0.101338	0.578636	uc009nlp.2	Exosc6
uc007jgh.2	0.503081	5.54471	2.68083	0.101563	0.579401	uc007jgh.2	Flii
uc008kxb.2	0.451107	5.03573	2.67905	0.101677	0.579709	uc008kxb.2	Dgkz
uc007mqi.3	0.66444	6.43728	2.67446	0.10197	0.579984	uc007mqi.3	Gaa
uc009jfe.2	0.589135	4.34403	2.67505	0.101932	0.579984	uc009jfe.2	Sbf2
uc012dmm.1	0.416048	5.65458	2.67499	0.101936	0.579984	uc012dmm.1	Nudc
uc008bpv.2	0.661119	3.50507	2.67148	0.102161	0.580414	uc008bpv.2	Anks1
uc007oae.1	0.650891	4.24009	2.66941	0.102294	0.580488	uc007oae.1	Zfyve26
uc009nwv.1	0.574225	4.97961	2.67025	0.10224	0.580488	uc009nwv.1	Abcb10
uc007qmq.2	1.18029	5.98353	2.6662	0.102501	0.580654	uc007qmq.2	Gadd45g
uc007xha.2	0.736222	3.19874	2.6682	0.102371	0.580654	uc007xha.2	Shank3
uc007xhs.3	0.587772	5.01215	2.66631	0.102493	0.580654	uc007xhs.3	Kif21a
uc012gwa.1	0.82914	2.9384	2.6633	0.102687	0.581012	uc012gwa.1	Tln2
uc009gbs.1	0.940952	2.67767	2.66024	0.102885	0.58111	uc009gbs.1	Sipa1l3
uc009orv.2	0.766204	3.14904	2.66098	0.102838	0.58111	uc009orv.2	Arhgap32
uc008qcb.1	0.714019	3.73492	2.66152	0.102803	0.58111	uc008qcb.1	Gatad2b
uc009big.2	1.30003	2.09763	2.65659	0.103122	0.581766	uc009big.2	Cnot4
uc007vfm.1	0.702933	8.25394	2.65691	0.103101	0.581766	uc007vfm.1	Ugt3a2
uc012ckx.1	0.57907	5.11579	2.65487	0.103233	0.581884	uc012ckx.1	Nelfcd
uc007uix.2	0.512086	4.72415	2.65554	0.10319	0.581884	uc007uix.2	Extl3
uc008aci.2	0.818626	3.41983	2.6528	0.103367	0.582296	uc008aci.2	Brwd1
uc007lug.1	0.623895	4.33603	2.65191	0.103425	0.582296	uc007lug.1	Plekhm1
uc009icj.2	0.865455	3.33788	2.64912	0.103607	0.582524	uc009icj.2	Homer2
uc012dod.1	0.856113	4.29564	2.64654	0.103775	0.582875	uc012dod.1	Rsc1a1
uc007wuh.3	0.497823	6.10397	2.64656	0.103774	0.582875	uc007wuh.3	Sun2
uc008elq.1	0.556915	4.31799	2.64263	0.104031	0.583489	uc008elq.1	Kdm3b
uc009qoy.2	1.61083	1.95534	2.64074	0.104155	0.583736	uc009qoy.2	Polr2m
uc007xqq.2	0.701544	3.30308	2.64048	0.104172	0.583736	uc007xqq.2	Dip2b
uc007dxf.2	0.534169	5.52532	2.64011	0.104196	0.583736	uc007dxf.2	Wdr26
uc007ods.3	0.846278	2.87777	2.63731	0.10438	0.584257	uc007ods.3	Papln
uc008bvl.2	0.963712	9.21256	2.63499	0.104533	0.584758	uc008bvl.2	Cbs
uc008wwl.1	0.677631	4.16262	2.63365	0.104621	0.584758	uc008wwl.1	Emilin1
uc009jru.1	0.639382	5.2027	2.63527	0.104514	0.584758	uc009jru.1	Atxn2l
uc009jub.1	0.537295	6.00605	2.63392	0.104603	0.584758	uc009jub.1	Maz
uc007lea.1	0.740717	3.19737	2.63197	0.104732	0.585206	uc007lea.1	Socs7
uc008pay.3	0.811792	2.97248	2.62808	0.104988	0.585624	uc008pay.3	Spry1
uc008wvh.1	0.638497	4.72457	2.62862	0.104953	0.585624	uc008wvh.1	Ept1
uc007ail.2	1.27617	2.11391	2.62433	0.105237	0.585793	uc007ail.2	Ncoa2
uc009aaq.2	1.14847	2.29754	2.62511	0.105185	0.585793	uc009aaq.2	Cux1
uc057bqe.1	0.952012	2.7817	2.6236	0.105285	0.585793	uc057bqe.1	AK077979
uc008ddu.2	0.761004	7.6794	2.62305	0.105322	0.585793	uc008ddu.2	Slc25a23
uc029unc.1	0.680358	4.94081	2.62423	0.105243	0.585793	uc029unc.1	Fdps
uc007hma.1	0.475388	5.59445	2.6268	0.105073	0.585793	uc007hma.1	Stat2
uc007zgc.1	1.2704	2.23122	2.62071	0.105477	0.586489	uc007zgc.1	Zbtb20
uc007hjj.2	0.691112	6.58818	2.61988	0.105532	0.586543	uc007hjj.2	Inhbc
uc057bbs.1	1.15228	2.28573	2.61316	0.10598	0.587536	uc057bbs.1	BC025195
uc009rul.2	0.798131	3.00024	2.61492	0.105863	0.587536	uc009rul.2	Nbeal2
uc007bbu.2	0.651313	4.62681	2.61449	0.105891	0.587536	uc007bbu.2	Clk1
uc008uvn.1	0.784754	3.13119	2.61017	0.10618	0.587791	uc008uvn.1	Zfp362
uc011zho.1	0.686977	6.21132	2.61019	0.106179	0.587791	uc011zho.1	Zcchc24
uc009pgu.2	0.752137	6.58522	2.60895	0.106262	0.587948	uc009pgu.2	Sidt2
uc012flg.2	0.725421	3.20658	2.6084	0.106299	0.587948	uc012flg.2	Fancf
uc009jqq.2	0.600914	3.96489	2.60811	0.106318	0.587948	uc009jqq.2	Xpo6
uc033gsh.1	1.32734	2.05438	2.60531	0.106506	0.588819	uc033gsh.1	TRNA_Glu
uc007fxj.1	0.540231	7.59958	2.60259	0.106689	0.589418	uc007fxj.1	D10Jhu81e
uc008htk.1	0.754752	3.11946	2.60137	0.106771	0.589609	uc008htk.1	Tmem180
uc008btq.1	0.473006	6.23958	2.6001	0.106857	0.589634	uc008btq.1	Zfand3
uc007inh.2	0.588107	4.35043	2.59878	0.106946	0.589731	uc007inh.2	Rnf145
uc008vcd.1	0.736474	3.42535	2.59588	0.107142	0.590234	uc008vcd.1	Ahdc1
uc009drp.1	1.61992	5.44574	2.59401	0.107269	0.590436	uc009drp.1	Grcc10
uc008rxz.2	0.777771	3.58717	2.59138	0.107447	0.590973	uc008rxz.2	Chd7
uc007cnd.1	0.67598	3.44965	2.58785	0.107687	0.591885	uc007cnd.1	Rassf5
uc007wbm.1	0.548371	4.06166	2.58758	0.107705	0.591885	uc007wbm.1	Trappc9
uc007has.1	0.46364	6.42975	2.58661	0.107771	0.591912	uc007has.1	Atxn7l3b
uc008ies.2	0.948136	2.62873	2.58169	0.108106	0.592454	uc008ies.2	Frmd4a
uc009ilu.1	0.621787	3.66661	2.58156	0.108115	0.592454	uc009ilu.1	Arrb1
uc008cah.1	0.427132	6.04492	2.58293	0.108021	0.592454	uc008cah.1	Pfdn6
uc007sjh.1	0.940673	2.64645	2.5786	0.108317	0.593226	uc007sjh.1	Fam149b
uc008sqj.1	0.654807	4.46479	2.57707	0.108422	0.593283	uc008sqj.1	Rgp1
uc007hbv.2	0.521448	5.77531	2.57584	0.108507	0.593283	uc007hbv.2	Ptprb
uc009rxh.3	0.983531	2.55581	2.57214	0.10876	0.594303	uc009rxh.3	Tmppe
uc007kqa.3	0.700626	3.43264	2.57128	0.108819	0.594459	uc007kqa.3	Synrg
uc012ekv.1	0.585573	7.24796	2.56716	0.109104	0.595053	uc012ekv.1	Gstk1
uc007mfb.2	0.489498	5.44011	2.56702	0.109113	0.595053	uc007mfb.2	Cdc42ep4
uc008feo.1	1.36994	1.98762	2.5647	0.109273	0.595203	uc008feo.1	Nedd4l
uc011xjd.1	0.913898	2.83411	2.56172	0.10948	0.595203	uc011xjd.1	Snord37
uc009iau.2	0.825829	7.70732	2.56172	0.109479	0.595203	uc009iau.2	Furin
uc008cqr.1	0.574029	4.13339	2.56257	0.10942	0.595203	uc008cqr.1	Aars2
uc009rga.1	0.474424	5.15625	2.56333	0.109368	0.595203	uc009rga.1	Ryk
uc007mhn.2	0.46611	5.0144	2.56249	0.109426	0.595203	uc007mhn.2	Kctd2
uc007wod.2	1.788	2.07585	2.55733	0.109784	0.595425	uc007wod.2	Myh9
uc008vju.2	0.751452	7.41796	2.55659	0.109835	0.595425	uc008vju.2	Ece1
uc008wxh.1	0.599688	4.49281	2.55628	0.109857	0.595425	uc008wxh.1	Gtf3c2
uc009adu.2	0.584422	4.24061	2.55799	0.109738	0.595425	uc009adu.2	Tsc22d4
uc008guo.2	0.499225	5.22769	2.5558	0.10989	0.595425	uc008guo.2	Zfp91Cntf
uc011xlz.1	0.49874	4.70374	2.5578	0.109752	0.595425	uc011xlz.1	Fgd6
uc009mzx.2	0.429092	5.68719	2.55604	0.109873	0.595425	uc009mzx.2	Cdh5
uc009mlv.2	0.714443	3.28754	2.55292	0.11009	0.595998	uc009mlv.2	Rfx1
uc008jng.2	0.55426	4.1484	2.55286	0.110095	0.595998	uc008jng.2	Dennd1a
uc011zyg.2	0.904978	3.46388	2.55019	0.110281	0.596205	uc011zyg.2	Ano6
uc008reg.1	0.516173	8.16527	2.54776	0.110451	0.596753	uc008reg.1	Abcd3
uc008edx.3	0.501217	5.93388	2.54696	0.110506	0.596753	uc008edx.3	Cdh2
uc008pkv.1	0.568781	4.38943	2.54561	0.110601	0.597097	uc008pkv.1	Ccnl1
uc007byw.1	0.735638	3.1472	2.54288	0.110793	0.597385	uc007byw.1	Agap1
uc007dys.1	0.72103	7.20891	2.53872	0.111085	0.597385	uc007dys.1	C130074G19Rik
uc012hbl.3	0.67898	4.58508	2.5412	0.11091	0.597385	uc012hbl.3	Tmie
uc012bly.1	0.609369	3.97255	2.53927	0.111046	0.597385	uc012bly.1	Pyroxd2
uc007lhy.1	0.593103	4.28671	2.53869	0.111087	0.597385	uc007lhy.1	Rara
uc012dyg.1	0.516388	4.13862	2.53787	0.111144	0.597385	uc012dyg.1	Cox18
uc007xcr.1	0.496963	4.89525	2.54113	0.110915	0.597385	uc007xcr.1	5031439G07Rik
uc008vnw.2	0.438788	6.60159	2.54122	0.110909	0.597385	uc008vnw.2	Szrd1
uc008heu.1	0.669407	6.92315	2.5363	0.111255	0.597584	uc008heu.1	A1cf
uc008kwn.2	0.41079	5.58715	2.53675	0.111223	0.597584	uc008kwn.2	Atg13
uc009jtm.1	0.748792	3.10298	2.53467	0.11137	0.597804	uc009jtm.1	Kctd13
uc033gyc.1	0.913664	4.88128	2.53265	0.111513	0.597841	uc033gyc.1	Dgcr2
uc008tyl.1	0.88409	9.07775	2.51773	0.112572	0.600372	uc008tyl.1	Dhcr24
uc009iom.1	0.87694	4.30541	2.52142	0.112309	0.600372	uc009iom.1	Arap1
uc009eef.1	0.850691	11.3189	2.51796	0.112556	0.600372	uc009eef.1	Pzp
uc008amr.1	0.538387	4.8694	2.51924	0.112465	0.600372	uc008amr.1	Mllt4
uc009blk.2	0.517944	4.12671	2.5191	0.112475	0.600372	uc009blk.2	Slc37a3
uc012fxz.1	0.511098	4.63195	2.52221	0.112253	0.600372	uc012fxz.1	Ppfia1
uc007eoo.1	0.450927	5.72839	2.51769	0.112576	0.600372	uc007eoo.1	Hbs1l
uc011yff.2	0.841435	6.20691	2.51369	0.112861	0.600788	uc011yff.2	Rab5c
uc008vde.1	0.520597	4.79221	2.50942	0.113168	0.601537	uc008vde.1	Zdhhc18
uc009mlc.2	0.475453	5.38931	2.50778	0.113285	0.601665	uc009mlc.2	Adgre5
uc008zgs.2	1.10483	2.32165	2.50575	0.113432	0.601726	uc008zgs.2	AW549542
uc009qai.1	0.567901	4.0395	2.50459	0.113515	0.601726	uc009qai.1	AK028224
uc008gof.1	0.42787	5.71077	2.50343	0.113599	0.601839	uc008gof.1	Mta2
uc033ius.1	1.15058	2.25115	2.5011	0.113767	0.602541	uc033ius.1	Mir7045
uc008qhc.2	0.705445	3.23826	2.50073	0.113794	0.602541	uc008qhc.2	Pogz
uc009qrk.2	1.33546	5.04876	2.50029	0.113825	0.602545	uc009qrk.2	Fam214a
uc008gik.2	0.670461	5.66758	2.49294	0.114358	0.603926	uc008gik.2	Sf1
uc007dbq.1	1.58754	2.98534	2.48933	0.114621	0.6046	uc007dbq.1	Qsox1
uc008iqf.1	0.479388	6.45189	2.4867	0.114812	0.605167	uc008iqf.1	Entpd8
uc008pmg.1	0.740427	3.54211	2.48483	0.114949	0.605298	uc008pmg.1	Ppm1l
uc009iao.2	1.67927	1.8324	2.48103	0.115227	0.605567	uc009iao.2	Man2a2
uc007dtl.2	1.82733	1.60974	2.47795	0.115453	0.606294	uc007dtl.2	Rgs7
uc009tcg.1	0.449693	6.39655	2.47764	0.115476	0.606294	uc009tcg.1	Aifm1
uc007wbo.1	0.820531	2.87977	2.47592	0.115602	0.606627	uc007wbo.1	Peg13
uc009cde.1	1.80158	1.62628	2.47244	0.115858	0.607148	uc009cde.1	Herc3
uc008yrg.1	0.546011	4.61369	2.47254	0.11585	0.607148	uc008yrg.1	Ep400
uc009bez.3	0.545637	5.48143	2.47115	0.115953	0.607148	uc009bez.3	Ube2h
uc008ssa.2	1.08854	2.55553	2.47017	0.116025	0.607363	uc008ssa.2	Zcchc7
uc009mge.2	0.592767	4.44745	2.4689	0.116119	0.607691	uc009mge.2	Slc35e1
uc007kig.2	2.09572	4.6972	2.46536	0.116381	0.607932	uc007kig.2	Traf4
uc033iea.1	0.612515	3.69423	2.46547	0.116373	0.607932	uc033iea.1	Mir7226
uc012ddo.2	0.687669	6.54693	2.4643	0.116459	0.607959	uc012ddo.2	Stra6l
uc008hkr.1	0.478049	4.67772	2.46313	0.116546	0.607959	uc008hkr.1	Sorbs1
uc007ayl.3	0.66536	3.34588	2.46189	0.116638	0.6081	uc007ayl.3	Mfsd6
uc056ywu.1	0.922692	2.63828	2.45995	0.116783	0.608359	uc056ywu.1	AK043157
uc007ftc.1	0.468143	5.96779	2.45138	0.117421	0.610535	uc007ftc.1	Mif
uc057bmd.1	1.09172	2.31703	2.44832	0.117651	0.610977	uc057bmd.1	AK149313
uc009pjq.1	0.470173	4.9467	2.44771	0.117696	0.610977	uc009pjq.1	Bco2
uc008yud.2	1.24724	2.09028	2.44197	0.118128	0.611409	uc008yud.2	Sgsm1
uc029uoc.1	1.04566	2.39551	2.44201	0.118125	0.611409	uc029uoc.1	A630076J17Rik
uc007jfn.2	0.842502	7.30051	2.44396	0.117978	0.611409	uc007jfn.2	Srebf1
uc009jio.2	0.791891	2.94604	2.44308	0.118044	0.611409	uc009jio.2	Sox6
uc009neb.1	0.691052	3.61865	2.44311	0.118042	0.611409	uc009neb.1	Gfod2
uc009bhz.1	0.521408	4.71881	2.44359	0.118006	0.611409	uc009bhz.1	Wdr91
uc007uir.1	0.659942	3.59784	2.43789	0.118436	0.612338	uc007uir.1	Hmbox1
uc009omi.2	0.626906	6.84172	2.43195	0.118885	0.612796	uc009omi.2	Ldlr
uc008wid.1	0.606273	4.00412	2.43179	0.118897	0.612796	uc008wid.1	Akap9
uc007gks.1	0.533871	4.81051	2.43067	0.118982	0.612875	uc007gks.1	Tcp11l2
uc011wky.2	0.829073	3.02352	2.42875	0.119128	0.613064	uc011wky.2	Pgap1
uc008ddr.2	0.598477	5.41123	2.4284	0.119154	0.613064	uc008ddr.2	Khsrp
uc011xba.1	0.517101	4.17392	2.42809	0.119178	0.613064	uc011xba.1	Map7
uc007pwi.1	0.589448	7.11817	2.42566	0.119363	0.613527	uc007pwi.1	BC005537
uc007owo.1	1.10304	2.28396	2.42467	0.119439	0.613752	uc007owo.1	Serpina9
uc009gcv.2	0.676177	3.32059	2.41953	0.119831	0.614785	uc009gcv.2	Zfp568
uc009jha.2	0.836196	2.81709	2.41633	0.120076	0.615391	uc009jha.2	Tead1
uc007uaq.1	1.24872	2.08518	2.41245	0.120374	0.616328	uc007uaq.1	Ltb4r2
uc008uqh.2	1.03198	2.4096	2.4125	0.12037	0.616328	uc008uqh.2	DQ548219
uc009lhx.2	0.67603	3.2829	2.41317	0.120318	0.616328	uc009lhx.2	Adgra2
uc009lyg.3	0.458065	5.35479	2.41194	0.120413	0.616328	uc009lyg.3	Gatad2a
uc009kgy.1	1.30008	2.96184	2.40751	0.120754	0.616368	uc009kgy.1	Echs1
uc033fym.1	1.28917	2.04223	2.41125	0.120466	0.616368	uc033fym.1	Mir7653
uc009mbp.2	0.755222	4.19101	2.40972	0.120584	0.616368	uc009mbp.2	Mast3
uc007mfx.2	0.640741	3.90735	2.40904	0.120636	0.616368	uc007mfx.2	Gprc5c
uc008vfq.2	0.560666	4.68915	2.40721	0.120778	0.616368	uc008vfq.2	Tmem57
uc008nem.2	1.61818	1.91835	2.4056	0.120902	0.616392	uc008nem.2	Psmf1
uc007cgq.3	0.687424	4.56409	2.40582	0.120885	0.616392	uc007cgq.3	Zcchc2
uc008pii.2	1.25501	2.06881	2.39835	0.121463	0.616771	uc008pii.2	Med12l
uc007rqc.1	0.663575	3.47871	2.39868	0.121438	0.616771	uc007rqc.1	Bdp1
uc007dvw.2	0.634176	3.77034	2.39917	0.121399	0.616771	uc007dvw.2	Cdc42bpa
uc007qio.1	0.61095	6.91442	2.39869	0.121437	0.616771	uc007qio.1	Fam120a
uc007xvd.2	0.598261	3.60137	2.39877	0.121431	0.616771	uc007xvd.2	Rarg
uc008xma.2	0.571956	3.72219	2.3989	0.121421	0.616771	uc008xma.2	Arap2
uc008zqs.1	0.509495	4.41971	2.40199	0.121181	0.616771	uc008zqs.1	Zfp664
uc008xby.1	0.48201	6.50712	2.40173	0.121201	0.616771	uc008xby.1	Mxd4
uc007qdk.2	0.522909	5.54344	2.39673	0.121589	0.617158	uc007qdk.2	Dsp
uc007zpk.2	0.649613	3.47802	2.39365	0.121829	0.617167	uc007zpk.2	Crybg3
uc008jdp.2	0.517111	4.04517	2.39442	0.121769	0.617167	uc008jdp.2	Gpr107
uc009lfl.2	0.42126	5.98337	2.39432	0.121777	0.617167	uc009lfl.2	Adam9
uc009hwx.2	0.611477	4.89745	2.38923	0.122174	0.617781	uc009hwx.2	Akap13
uc008gkr.2	0.475572	4.34511	2.38923	0.122174	0.617781	uc008gkr.2	Mark2
uc007oyz.2	0.403551	5.52573	2.39017	0.1221	0.617781	uc007oyz.2	Papola
uc008hue.1	0.661569	3.35436	2.38268	0.122687	0.619348	uc008hue.1	Cnnm2
uc009geo.1	0.486117	8.14184	2.38359	0.122615	0.619348	uc009geo.1	Prodh2
uc009ifx.2	0.724863	4.42678	2.38187	0.12275	0.619398	uc009ifx.2	Fzd4
uc007lqy.1	1.20515	2.58796	2.37576	0.123232	0.619738	uc007lqy.1	Hdac5
uc008pjg.1	1.19725	2.13691	2.37586	0.123224	0.619738	uc008pjg.1	Mbnl1
uc012cai.1	0.801449	3.45752	2.37796	0.123059	0.619738	uc012cai.1	Caprin1
uc008gei.2	0.609158	3.70712	2.37557	0.123247	0.619738	uc008gei.2	Sipa1
uc009exc.1	0.559524	4.23196	2.37861	0.123007	0.619738	uc009exc.1	Leng8
uc012frq.2	0.545028	5.73491	2.37638	0.123183	0.619738	uc012frq.2	Tpp1
uc007mrv.2	0.498102	6.41057	2.37577	0.12323	0.619738	uc007mrv.2	Slc38a10
uc007ggz.2	0.479969	5.78948	2.37327	0.123429	0.619738	uc007ggz.2	Apba3
uc033hkl.1	2.06153	1.46366	2.37031	0.123663	0.620115	uc033hkl.1	Fgfbp3
uc009olp.1	0.70822	4.49092	2.37041	0.123655	0.620115	uc009olp.1	Tmed1
uc007oeb.1	0.778548	5.64318	2.36916	0.123753	0.620167	uc007oeb.1	Acot1
uc009mbe.2	0.710325	6.72401	2.36612	0.123995	0.620167	uc009mbe.2	Jund
uc007ygv.2	0.622453	5.38364	2.36758	0.123879	0.620167	uc007ygv.2	Marf1
uc008qpo.1	0.58681	5.39564	2.36768	0.123871	0.620167	uc008qpo.1	Notch2
uc007cec.2	0.58285	4.26852	2.36753	0.123883	0.620167	uc007cec.2	Farp2
uc007ord.2	0.569602	3.87686	2.36967	0.123713	0.620167	uc007ord.2	Ptpn21
uc011xyp.1	0.389376	5.55295	2.3682	0.12383	0.620167	uc011xyp.1	Shpk
uc033ilb.2	0.823159	3.00892	2.36287	0.124253	0.62071	uc033ilb.2	Fbrsl1
uc009jwe.2	0.490379	5.02176	2.36087	0.124413	0.620972	uc009jwe.2	Rnf40
uc008nwr.1	0.616614	4.05642	2.35728	0.1247	0.621205	uc008nwr.1	Zfp335
uc007kip.2	0.522036	5.13557	2.35521	0.124865	0.621205	uc007kip.2	Supt6
uc009rcd.2	0.713133	3.12148	2.35329	0.125019	0.621427	uc009rcd.2	Tfdp2
uc008cvr.1	0.77099	2.95526	2.35287	0.125052	0.621432	uc008cvr.1	Med20
uc056zwd.1	2.07572	1.45119	2.34863	0.125393	0.621748	uc056zwd.1	AK085097
uc008hpi.2	1.68951	1.66377	2.3503	0.125259	0.621748	uc008hpi.2	Chuk
uc007wbc.1	0.954141	2.51774	2.34975	0.125303	0.621748	uc007wbc.1	AK169958
uc012fln.1	0.765406	3.08718	2.34827	0.125422	0.621748	uc012fln.1	C230091D08Rik
uc009qbi.1	0.581546	3.75565	2.34826	0.125423	0.621748	uc009qbi.1	Smad3
uc008gwt.1	0.57471	3.9405	2.34877	0.125382	0.621748	uc008gwt.1	Gnaq
uc008mez.1	0.526136	5.74627	2.35027	0.125261	0.621748	uc008mez.1	Snrnp200
uc009aod.2	0.590984	3.83908	2.34613	0.125595	0.621886	uc009aod.2	Pan3
uc008ebg.2	0.543168	4.80472	2.34648	0.125566	0.621886	uc008ebg.2	AK080083
uc057alt.1	0.642905	4.24349	2.34558	0.125639	0.621945	uc057alt.1	Psd3
uc007xkf.1	0.604606	4.73258	2.3412	0.125992	0.623066	uc007xkf.1	Scaf11
uc009ojj.1	0.439103	5.08108	2.3393	0.126146	0.623419	uc009ojj.1	Angptl6
uc007wxa.2	0.411755	5.83439	2.33874	0.126192	0.623419	uc007wxa.2	Rangap1
uc007whi.1	0.479552	7.40909	2.33762	0.126282	0.623692	uc007whi.1	Naprt
uc008fxa.2	0.537217	3.92715	2.33702	0.126331	0.623774	uc008fxa.2	Suv420h1
uc033iit.1	1.24331	2.06609	2.3336	0.126609	0.624189	uc033iit.1	Mir7024
uc007hxn.2	0.774932	6.72036	2.33375	0.126596	0.624189	uc007hxn.2	Gck
uc007oxi.1	0.608115	4.0631	2.33404	0.126573	0.624189	uc007oxi.1	Dicer1
uc011xfn.2	0.46979	5.81189	2.33304	0.126654	0.624253	uc011xfn.2	Reep3
uc011wvs.1	0.879724	2.67157	2.33092	0.126827	0.624357	uc011wvs.1	Gm7694
uc007mdb.2	0.427139	5.66746	2.32945	0.126947	0.624618	uc007mdb.2	Abca8b
uc007aqi.1	0.758588	3.76318	2.32169	0.127581	0.626583	uc007aqi.1	Cnnm3
uc009hyj.1	0.452747	5.18901	2.32176	0.127576	0.626583	uc009hyj.1	Polg
uc008kji.1	1.24808	2.19208	2.32069	0.127663	0.62673	uc008kji.1	Slc43a1
uc007jol.1	0.616349	3.50066	2.31884	0.127815	0.627092	uc007jol.1	Arhgef15
uc008agw.1	0.950753	2.51946	2.31776	0.127904	0.627371	uc008agw.1	Tulp4
uc007bnv.2	1.84735	6.06083	2.31622	0.128031	0.627394	uc007bnv.2	Fam134a
uc007kdd.1	0.864869	2.70035	2.31539	0.128099	0.627394	uc007kdd.1	Hic1
uc008kxc.2	0.804936	2.84715	2.31457	0.128166	0.627423	uc008kxc.2	Dgkz
uc008utw.1	0.460625	4.56055	2.31447	0.128175	0.627423	uc008utw.1	AU040320
uc007iox.1	0.892008	4.42345	2.31343	0.128261	0.627525	uc007iox.1	Timd4
uc007ggc.3	0.510456	4.77725	2.31347	0.128257	0.627525	uc007ggc.3	Pias4
uc008nmo.2	0.84129	2.74568	2.31082	0.128477	0.628104	uc008nmo.2	Rbm39
uc007iep.2	1.22412	2.07608	2.30722	0.128774	0.628799	uc007iep.2	Fam161a
uc009pve.2	0.511509	4.62582	2.30644	0.128839	0.628799	uc009pve.2	Scamp2
uc057bel.1	0.839664	4.61123	2.3056	0.128908	0.62894	uc057bel.1	Slmap
uc009dsq.2	0.670323	6.24903	2.30515	0.128946	0.628964	uc009dsq.2	Mlf2
uc007cdz.2	0.817312	2.81128	2.30279	0.129142	0.629284	uc007cdz.2	Hdlbp
uc007lwj.1	0.472766	4.71081	2.30353	0.12908	0.629284	uc007lwj.1	Kansl1
uc009lgk.2	1.58326	1.8088	2.29783	0.129555	0.62971	uc009lgk.2	Whsc1l1
uc008pym.2	0.61294	6.23178	2.29946	0.129419	0.62971	uc008pym.2	Dpm3
uc007ocu.2	0.599106	4.10803	2.29894	0.129462	0.62971	uc007ocu.2	Sipa1l1
uc009tia.1	0.580663	6.515	2.29958	0.129409	0.62971	uc009tia.1	Atp11c
uc007thx.1	0.459362	4.47465	2.3	0.129374	0.62971	uc007thx.1	Socs4
uc008zhq.1	0.447971	5.50343	2.30035	0.129345	0.62971	uc008zhq.1	Ddx54
uc007zbd.1	0.515931	5.47911	2.29658	0.129659	0.629899	uc007zbd.1	Mylk
uc008dco.2	0.476085	6.61951	2.29507	0.129785	0.63009	uc008dco.2	Lonp1
uc008qca.1	0.560839	4.30131	2.29409	0.129867	0.630275	uc008qca.1	Gatad2b
uc007uoz.2	1.24038	2.05195	2.29126	0.130104	0.630843	uc007uoz.2	Gfra2
uc012gkn.2	0.432764	4.69594	2.29113	0.130115	0.630843	uc012gkn.2	Vac14
uc007zsm.2	1.17567	3.45621	2.28925	0.130273	0.631132	uc007zsm.2	Cxadr
uc008uvf.1	0.710422	3.28505	2.28952	0.13025	0.631132	uc008uvf.1	Tlr12
uc008oaf.2	0.828736	7.28674	2.28743	0.130426	0.631242	uc008oaf.2	Cebpb
uc007jwl.1	0.637817	6.90925	2.28754	0.130417	0.631242	uc007jwl.1	Kif1c
uc007swz.1	0.551754	5.80443	2.28835	0.130348	0.631242	uc007swz.1	Nisch
uc008nsv.1	0.473256	5.46998	2.28124	0.130947	0.633065	uc008nsv.1	Fitm2
uc056yol.1	0.655439	3.35021	2.27495	0.13148	0.635059	uc056yol.1	Mir7116
uc007zen.1	0.576185	4.39459	2.27422	0.131541	0.635059	uc007zen.1	Gsk3b
uc007del.2	0.675244	4.22354	2.27283	0.131659	0.635459	uc007del.2	Rc3h1
uc009acv.2	0.715029	8.44401	2.27186	0.131742	0.635699	uc009acv.2	Tfr2
uc009rjm.2	0.610186	3.62132	2.27039	0.131867	0.635992	uc009rjm.2	Dusp7
uc008hmd.1	0.678764	3.19739	2.26902	0.131983	0.635995	uc008hmd.1	Gm340
uc007ssf.2	0.39278	5.35049	2.26843	0.132034	0.635995	uc007ssf.2	Tmem254a
uc008ccy.1	0.437825	5.95065	2.2661	0.132232	0.636473	uc008ccy.1	Rnf5
uc009img.3	0.542739	4.89888	2.26132	0.132641	0.636836	uc009img.3	Rnf169
uc029xgd.1	0.7233	3.11316	2.25517	0.133169	0.637254	uc029xgd.1	Qars
uc008cov.1	0.623923	3.38861	2.25687	0.133022	0.637254	uc008cov.1	Tnfrsf21
uc008gan.1	0.574936	5.84539	2.2572	0.132994	0.637254	uc008gan.1	Sptbn2
uc009jqu.2	0.551378	3.89257	2.2542	0.133252	0.637254	uc009jqu.2	Xpo6
uc007ybq.1	0.449282	4.59612	2.25479	0.133201	0.637254	uc007ybq.1	Ubn1
uc009ilx.1	0.603081	6.60102	2.25337	0.133324	0.637281	uc009ilx.1	Slco2b1
uc007ull.1	0.628413	3.52728	2.25232	0.133414	0.637555	uc007ull.1	Dock5
uc033jgk.1	1.52132	1.75691	2.24991	0.133622	0.637727	uc033jgk.1	Mir7069
uc007xdt.1	0.888364	3.28231	2.24979	0.133632	0.637727	uc007xdt.1	Celsr1
uc007dle.2	0.757486	3.0603	2.24983	0.133629	0.637727	uc007dle.2	Pbx1
uc007xup.1	0.771949	5.34751	2.24868	0.133729	0.637813	uc007xup.1	Tns2
uc011yvz.1	0.608409	4.81483	2.24646	0.13392	0.638395	uc011yvz.1	Marcksl1-ps4
uc007loe.2	1.20601	2.07681	2.24439	0.1341	0.638913	uc007loe.2	Wnk4
uc007fjq.3	0.828782	2.75549	2.24406	0.134128	0.638913	uc007fjq.3	AK156477
uc008qgy.2	0.629994	4.36138	2.24412	0.134124	0.638913	uc008qgy.2	Cgn
uc008vpf.1	0.610721	3.93312	2.24111	0.134385	0.639753	uc008vpf.1	Dnajc16
uc012aqk.1	0.662664	3.41459	2.23512	0.134906	0.641193	uc012aqk.1	Tnxb
uc008jjn.2	0.670407	8.99902	2.23173	0.135202	0.642126	uc008jjn.2	Hc
uc011yqz.1	0.814539	3.07283	2.22503	0.13579	0.642819	uc011yqz.1	Ppp4r4
uc008ctr.1	0.768865	2.899	2.2263	0.135678	0.642819	uc008ctr.1	Cul7
uc009tlk.1	0.642186	3.3949	2.22511	0.135783	0.642819	uc009tlk.1	F8a
uc007lol.1	0.391299	6.02368	2.22552	0.135747	0.642819	uc007lol.1	Becn1
uc009rts.2	1.54381	1.72923	2.22204	0.136054	0.64348	uc009rts.2	Cspg5
uc008hmi.2	0.565078	3.79105	2.22155	0.136096	0.643526	uc008hmi.2	Frat1
uc007amb.1	0.682072	3.35156	2.22041	0.136197	0.643684	uc007amb.1	Ogfrl1
uc009tcc.1	0.802221	3.23641	2.21796	0.136413	0.64455	uc009tcc.1	Bcorl1
uc007vzk.2	0.560834	3.77199	2.21485	0.136688	0.645375	uc007vzk.2	Asap1
uc029wyo.1	0.970309	2.7069	2.2123	0.136914	0.645927	uc029wyo.1	DQ686305
uc008buw.1	1.51337	1.74785	2.20804	0.137293	0.647125	uc008buw.1	Slc37a1
uc007lrt.3	0.568948	8.92248	2.20833	0.137267	0.647125	uc007lrt.3	Slc25a39
uc009agm.2	0.56409	5.39942	2.20564	0.137507	0.64756	uc009agm.2	Gpr146
uc008uib.2	1.08347	5.34181	2.20343	0.137704	0.647855	uc008uib.2	Plk3
uc009rmz.2	0.508498	4.06919	2.20291	0.13775	0.647855	uc009rmz.2	Rbm5
uc008non.2	0.695604	4.25728	2.19907	0.138094	0.649189	uc008non.2	Samhd1
uc011zln.1	0.785952	4.64004	2.19819	0.138173	0.649368	uc011zln.1	Tgm1
uc008xud.1	1.81077	1.54542	2.19578	0.138389	0.649388	uc008xud.1	Pdgfra
uc007wiq.2	0.967432	2.43581	2.19365	0.13858	0.649388	uc007wiq.2	BC024139
uc008uqn.1	0.765425	3.11182	2.19695	0.138284	0.649388	uc008uqn.1	Rragc
uc007mgp.1	0.582379	8.30297	2.19494	0.138465	0.649388	uc007mgp.1	Slc9a3r1
uc007rmi.2	0.477422	4.91369	2.19636	0.138337	0.649388	uc007rmi.2	Aggf1
uc009eco.1	0.471161	5.32211	2.1941	0.13854	0.649388	uc009eco.1	Tspan9
uc007kcr.2	0.443401	5.59643	2.19512	0.138449	0.649388	uc007kcr.2	Srr
uc007kiz.1	0.395374	5.1589	2.19711	0.138269	0.649388	uc007kiz.1	Pigs
uc057bde.1	0.670424	8.12943	2.19304	0.138636	0.649489	uc057bde.1	Elovl2
uc033hdm.1	0.656057	4.95889	2.1905	0.138865	0.649931	uc033hdm.1	Ppp1r10
uc056yjs.1	1.37479	1.86989	2.18932	0.13897	0.650091	uc056yjs.1	BC047460
uc008fsa.2	0.520963	4.19479	2.18926	0.138976	0.650091	uc008fsa.2	Epg5
uc007uwl.1	0.563437	3.74492	2.18771	0.139116	0.650475	uc007uwl.1	Mycbp2
uc008nzm.1	0.482307	5.3793	2.18254	0.139584	0.65193	uc008nzm.1	B4galt5
uc007aon.2	0.62584	4.17002	2.18052	0.139768	0.651933	uc007aon.2	Dst
uc008spq.2	0.676034	4.05251	2.17852	0.139949	0.652069	uc008spq.2	Tesk1
uc011xzy.2	0.654439	6.13408	2.17837	0.139963	0.652069	uc011xzy.2	Myo18a
uc007pvd.2	0.444047	4.81224	2.1762	0.140161	0.652832	uc007pvd.2	Slc17a3
uc008vob.1	0.593557	5.92624	2.17302	0.14045	0.65321	uc008vob.1	Arhgef19
uc007iem.2	0.489292	4.11061	2.17258	0.140491	0.65321	uc007iem.2	Zrsr1
uc012amc.1	0.480394	4.59565	2.17266	0.140483	0.65321	uc012amc.1	Pdpk1
uc008nya.2	1.46548	1.79335	2.17146	0.140592	0.653424	uc008nya.2	Zmynd8
uc009ktc.1	0.912361	2.53078	2.17066	0.140665	0.653551	uc009ktc.1	Evi5l
uc008kde.2	0.456049	4.52904	2.16936	0.140785	0.653846	uc008kde.2	Atf2
uc029wni.1	0.74309	3.03127	2.16894	0.140823	0.653868	uc029wni.1	C2cd3
uc009ghe.1	0.412294	6.57219	2.16814	0.140896	0.654051	uc009ghe.1	AK218399
uc029svc.1	1.2204	2.0991	2.16546	0.141143	0.654608	uc029svc.1	AK209582
uc007mbu.2	0.745904	3.2043	2.16516	0.14117	0.654608	uc007mbu.2	Axin2
uc007ldu.1	0.411414	5.91736	2.16179	0.141479	0.655811	uc007ldu.1	Kpnb1
uc009uxk.2	1.23326	2.01099	2.16073	0.141578	0.655951	uc009uxk.2	Arhgap6
uc009mda.2	1.90164	1.91825	2.15248	0.14234	0.656424	uc009mda.2	Ushbp1
uc007uov.2	1.62288	2.06834	2.15759	0.141867	0.656424	uc007uov.2	Xpo7
uc009sax.2	1.04412	2.27701	2.15441	0.142161	0.656424	uc009sax.2	Acvr2b
uc009bdt.2	0.921085	2.49741	2.15343	0.142251	0.656424	uc009bdt.2	Kcp
uc008zze.2	0.782671	4.62622	2.15697	0.141924	0.656424	uc008zze.2	Hspb1
uc009lkt.2	0.700475	3.39524	2.15442	0.14216	0.656424	uc009lkt.2	DQ724448
uc009ely.2	0.696191	3.16432	2.15365	0.142231	0.656424	uc009ely.2	DQ719901
uc009rvv.2	0.656671	3.34971	2.15215	0.14237	0.656424	uc009rvv.2	Dclk3
uc007wzj.1	0.578965	6.1011	2.15541	0.142068	0.656424	uc007wzj.1	Cyp2d13
uc009jek.2	0.437115	4.82919	2.15446	0.142156	0.656424	uc009jek.2	Dennd5a
uc009rls.1	0.413042	5.55326	2.15191	0.142393	0.656424	uc009rls.1	Tusc2
uc007lej.2	0.412788	4.8774	2.15473	0.142131	0.656424	uc007lej.2	Cisd3
uc008kvf.2	0.405214	4.99425	2.14937	0.142628	0.656722	uc008kvf.2	Acp2
uc007ywy.2	0.552843	3.86399	2.14769	0.142784	0.656971	uc007ywy.2	Fam43a
uc029srk.1	1.13826	3.60969	2.14491	0.143043	0.657176	uc029srk.1	DQ552508
uc008shw.2	0.536932	5.72775	2.14466	0.143067	0.657176	uc008shw.2	B4galt1
uc009may.1	0.984248	3.3238	2.13804	0.143685	0.657365	uc009may.1	Ssbp4
uc008omy.1	0.844837	2.67227	2.14024	0.14348	0.657365	uc008omy.1	Prpf6
uc057bre.1	0.786088	2.82048	2.14094	0.143414	0.657365	uc057bre.1	BC040817
uc011wpg.1	0.779904	4.34627	2.14263	0.143256	0.657365	uc011wpg.1	Ilkap
uc009fth.2	0.693435	7.92219	2.13887	0.143608	0.657365	uc009fth.2	Bckdha
uc007gut.2	0.604056	7.98406	2.14212	0.143304	0.657365	uc007gut.2	Amdhd1
uc009qcj.2	0.562846	4.05129	2.14111	0.143398	0.657365	uc009qcj.2	Dennd4a
uc008reh.1	0.410135	5.64835	2.13822	0.143668	0.657365	uc008reh.1	Arhgap29
uc008isz.1	0.491136	7.38543	2.13693	0.14379	0.657679	uc008isz.1	Fcna
uc009pbz.2	0.763143	2.86745	2.13539	0.143934	0.658184	uc009pbz.2	DQ556381
uc007lor.2	1.15186	8.42118	2.13434	0.144032	0.658477	uc007lor.2	G6pc
uc029xks.1	1.37571	2.30383	2.12432	0.144978	0.658766	uc029xks.1	Gdi1
uc033gvz.1	1.07637	2.21849	2.12792	0.144637	0.658766	uc033gvz.1	Mir7118
uc057aaa.1	1.03617	2.27668	2.12776	0.144652	0.658766	uc057aaa.1	AK156971
uc008qpi.2	1.01173	2.3218	2.12733	0.144693	0.658766	uc008qpi.2	Pde4dip
uc007dri.1	0.790932	2.79158	2.12412	0.144996	0.658766	uc007dri.1	Cadm3
uc033iwg.1	0.785848	2.80446	2.12458	0.144953	0.658766	uc033iwg.1	Zfp524
uc009duk.2	0.729196	4.12778	2.12514	0.144899	0.658766	uc009duk.2	Scnn1a
uc012aco.1	0.711673	3.01648	2.12639	0.144781	0.658766	uc012aco.1	Yeats2
uc011xzb.1	0.624103	3.36668	2.13083	0.144362	0.658766	uc011xzb.1	Mnt
uc009nbn.2	0.619661	9.07941	2.13126	0.144322	0.658766	uc009nbn.2	Ces3b
uc007fxv.2	0.490766	4.79646	2.12594	0.144824	0.658766	uc007fxv.2	Ilvbl
[truncated: 17,317 more rows]
