# Supplementary material for: Hepatitis, testicular degeneration, and ataxia in DIDO3-deficient mice with altered mRNA processing
Source: Cell Biosci. 2022 Jun 7;12:84. doi: 10.1186/s13578-022-00804-8 (PMC9172153; doi:10.1186/s13578-022-00804-8)
Supplement: Supplementary file 5 — Additional file 5: Analysis of exon usage in E16 vs. WT livers. [file 13578_2022_804_MOESM5_ESM.xlsx]

## Sheet: Skip_FPKM_TM31.xls
Chrom	Left_coord	Right_coord	Name	Strand	WT_01	WT_02	WT_03	E16_01	E16_02	E16_03		p_value	differential E16 vs. WT exon usage
chr1	3214481	3216968	Xkr4	-	0	0	0	0	0	0		1	0
chr1	3421701	3421901	Xkr4	-	0	0	0	0	0	0		1	0
chr1	3670551	3671498	Xkr4	-	0	0	0	0	0	0		1	0
chr1	4290845	4293012	Rp1	-	0	0	0	0	0	0		1	0
chr1	4343506	4350091	Rp1	-	0	0	0	0	0	0		1	0
chr1	4351909	4352081	Rp1	-	0	0	0	0	0	0		1	0
chr1	4352201	4352837	Rp1	-	0	0	0	0	0	0		1	0
chr1	4360199	4360314	Rp1	-	0	0	0	0	0	0		1	0
chr1	4409169	4409241	Rp1	-	0	0	0	0	0	0		1	0
chr1	4490927	4492668	Sox17	-	0	0	0	0	0	0		1	0
chr1	4493099	4493490	Sox17	-	0	0	0	0	0	0		1	0
chr1	4493771	4493863	Sox17	-	0	0	0	0	0	0		1	0
chr1	4495135	4495942	Sox17	-	0	0	0	0	0	0		1	0
chr1	4496290	4497354	Sox17	-	0	0	0	0	0	0		1	0
chr1	4773199	4776801	Mrpl15	-	0	0	0	0	0	0		1	0
chr1	4777524	4777648	Mrpl15	-	0	0	0	0	0	0		1	0
chr1	4782567	4782733	Mrpl15	-	0	0	0	0	0	0		1	0
chr1	4783950	4784105	Mrpl15	-	0.196989	0.238995	0.306626	0.176134	0.148234	0.247186		0.260056	-0.130163
chr1	4785572	4785726	Mrpl15	-	0	0	0	0.0165596	0	0		0.42265	1
chr1	4807892	4807982	Lypla1	+	0	0	0.00307732	0	0	0		0.42265	-1
chr1	4808454	4808486	Lypla1	+	0	0.00420087	0.00307732	0	0	0		0.193062	-1
chr1	4828583	4828649	Lypla1	+	0.00241913	0.00840174	0	0.00153742	0	0		0.340394	-0.751193
chr1	4830267	4830315	Lypla1	+	0	0.00840174	0.00384665	0.00307483	0	0.00467017		0.625982	-0.225244
chr1	4832310	4832381	Lypla1	+	0	0	0	0	0	0		1	0
chr1	4837000	4837074	Lypla1	+	0	0	0	0.00153742	0.00218136	0.00311344		0.038064	1
chr1	4839386	4839488	Lypla1	+	0.0435443	0.0546113	0.0415438	0.0353606	0.0276306	0.0575987		0.567472	-0.0734166
chr1	4840955	4841132	Lypla1	+	0.00403188	0	0	0.00204989	0	0		0.691163	-0.32589
chr1	4844962	4846735	Lypla1	+	0.00403188	0.019324	0.00923195	0.0327982	0.0923443	0.0793928		0.0790195	0.72514
chr1	4857693	4857976	Tcea1	+	0	0.039077	0.0249337	0.0524417	0.226603	0.155547		0.128354	0.74324
chr1	4858327	4858503	Tcea1	+	1.10468	1.01817	1.05628	0.728448	1.1474	1.15967		0.769417	-0.0231087
chr1	4867469	4867532	Tcea1	+	0	0	0	0	0	0		1	0
chr1	4878026	4878132	Tcea1	+	0	0	0	0	0	0		1	0
chr1	4886743	4886831	Tcea1	+	0	0	0	0	0	0		1	0
chr1	4889456	4889602	Tcea1	+	0	0	0	0	0.00719375	0		0.42265	1
chr1	4890739	4890796	Tcea1	+	0	0	0	0	0.00719375	0		0.42265	1
chr1	4891914	4892069	Tcea1	+	0	0	0	0	0.00899219	0		0.42265	1
chr1	4893416	4893563	Tcea1	+	0	0	0	0	0.00719375	0		0.42265	1
chr1	4894933	4895005	Tcea1	+	0	0	0	0	0	0		1	0
chr1	4896355	4897909	Tcea1	+	0	0	0	0	0	0		1	0
chr1	4909575	4910662	Rgs20	-	0	0	0	0	0	0		1	0
chr1	4912313	4912548	Rgs20	-	0	0	0	0	0	0		1	0
chr1	4916896	4916980	Rgs20	-	0	0	0	0	0	0		1	0
chr1	4923846	4923989	Rgs20	-	0	0	0	0	0	0		1	0
chr1	5018575	5018734	Rgs20	-	0	0	0	0	0	0		1	0
chr1	5019310	5019539	Rgs20	-	0	0	0	0	0	0		1	0
chr1	5020737	5021037	Rgs20	-	0	0	0	0	0	0		1	0
chr1	5070009	5070285	Rgs20	-	0	0	0	0	0	0		1	0
chr1	5083172	5083278	Atp6v1h	+	0	0	0	0	0	0		1	0
chr1	5084416	5084563	Atp6v1h	+	0	0	0	0	0	0		1	0
chr1	5089008	5089111	Atp6v1h	+	0	0	0	0	0	0		1	0
chr1	5093362	5093452	Atp6v1h	+	0	0	0	0	0	0		1	0
chr1	5095614	5095728	Atp6v1h	+	0	0	0	0	0	0		1	0
chr1	5098028	5098133	Atp6v1h	+	0	0	0	0	0	0		1	0
chr1	5101069	5101123	Atp6v1h	+	0	0.0166142	0.0106647	0.00491317	0.0195144	0.0175062		0.50473	0.211737
chr1	5117389	5117487	Atp6v1h	+	0	0	0	0	0	0		1	0
chr1	5124276	5124469	Atp6v1h	+	0	0	0	0	0	0		1	0
chr1	5133083	5133262	Atp6v1h	+	0	0	0	0	0	0		1	0
chr1	5135811	5135937	Atp6v1h	+	0	0	0	0	0	0		1	0
chr1	5143749	5143851	Atp6v1h	+	0	0	0	0.00393054	0	0		0.42265	1
chr1	5149947	5150061	Atp6v1h	+	0	0	0	0	0	0		1	0
chr1	5162104	5162549	Atp6v1h	+	0	0	0	0	0	0		1	0
chr1	5588492	5588663	Oprk1	+	0	0	0	0	0	0		1	0
chr1	5589004	5589305	Oprk1	+	0	0	0	0	0	0		1	0
chr1	5598589	5598942	Oprk1	+	0	0	0	0	0	0		1	0
chr1	5602251	5606133	Oprk1	+	0	0	0	0	0	0		1	0
chr1	6214661	6214957	Rb1cc1	+	0	0	0	0	0	0		1	0
chr1	6227939	6228049	Rb1cc1	+	0	0	0	0	0	0		1	0
chr1	6229958	6230073	Rb1cc1	+	0	0.0243989	0.0240711	0	0	0.0174971		0.364009	-0.46952
chr1	6233960	6234087	Rb1cc1	+	0	0	0	0	0	0		1	0
chr1	6234228	6234399	Rb1cc1	+	0	0	0	0	0	0		1	0
chr1	6238261	6238464	Rb1cc1	+	0	0	0	0	0	0		1	0
chr1	6239951	6240378	Rb1cc1	+	0	0	0	0	0	0		1	0
chr1	6244104	6244275	Rb1cc1	+	0	0	0	0	0	0		1	0
chr1	6244794	6244979	Rb1cc1	+	0	0	0	0	0	0		1	0
chr1	6245157	6245344	Rb1cc1	+	0	0	0	0	0	0		1	0
chr1	6245424	6245506	Rb1cc1	+	0	0	0	0	0	0		1	0
chr1	6245597	6245659	Rb1cc1	+	0	0	0	0	0	0		1	0
chr1	6247705	6247809	Rb1cc1	+	0	0	0	0	0	0		1	0
chr1	6248065	6248192	Rb1cc1	+	0	0	0	0	0	0		1	0
chr1	6248275	6250167	Rb1cc1	+	0	0	0	0	0	0		1	0
chr1	6260929	6261095	Rb1cc1	+	0	0	0	0	0	0		1	0
chr1	6262833	6262942	Rb1cc1	+	0	0	0	0	0	0		1	0
chr1	6263023	6263264	Rb1cc1	+	0	0	0	0	0	0		1	0
chr1	6264541	6264590	Rb1cc1	+	0	0	0	0	0	0		1	0
chr1	6265573	6265621	Rb1cc1	+	0	0	0	0	0	0		1	0
chr1	6268697	6268756	Rb1cc1	+	0	0	0	0	0	0		1	0
chr1	6270690	6270827	Rb1cc1	+	0	0	0	0	0	0		1	0
chr1	6272700	6272771	Rb1cc1	+	0	0	0	0	0	0		1	0
chr1	6274197	6276104	Rb1cc1	+	0	0	0	0	0	0		1	0
chr1	6359330	6359514	Fam150a	+	0	0	0	0	0	0		1	0
chr1	6388572	6388626	Fam150a	+	0	0	0	0	0	0		1	0
chr1	6389439	6389520	Fam150a	+	0	0	0	0	0	0		1	0
chr1	6391039	6391116	Fam150a	+	0	0	0	0	0	0		1	0
chr1	6394269	6394731	Fam150a	+	0	0	0	0	0	0		1	0
chr1	6487230	6487405	St18	+	0	0	0	0	0	0		1	0
chr1	6487617	6487741	St18	+	0	0	0	0	0	0		1	0
chr1	6730050	6730240	St18	+	0	0	0	0	0	0		1	0
chr1	6737579	6737657	St18	+	0	0	0	0	0	0		1	0
chr1	6752295	6752368	St18	+	0	0	0	0	0	0		1	0
chr1	6752993	6753036	St18	+	0	0	0	0	0	0		1	0
chr1	6768897	6768952	St18	+	0	0	0	0	0	0		1	0
chr1	6770943	6770974	St18	+	0	0	0	0	0	0		1	0
chr1	6795385	6795576	St18	+	0	0	0	0	0	0		1	0
chr1	6802319	6803105	St18	+	0	0	0	0	0	0		1	0
chr1	6807542	6807677	St18	+	0	0	0	0	0	0		1	0
chr1	6809276	6809367	St18	+	0	0	0	0	0	0		1	0
chr1	6810573	6810678	St18	+	0	0	0	0	0	0		1	0
chr1	6817602	6817796	St18	+	0	0	0	0	0	0		1	0
chr1	6819933	6820145	St18	+	0	0	0	0	0	0		1	0
chr1	6827775	6828021	St18	+	0	0	0	0	0	0		1	0
chr1	6833562	6833678	St18	+	0	0	0	0	0	0		1	0
chr1	6842138	6842201	St18	+	0	0	0	0	0	0		1	0
chr1	6842872	6842941	St18	+	0	0	0	0	0	0		1	0
chr1	6844120	6844183	St18	+	0	0	0	0	0	0		1	0
chr1	6844290	6844371	St18	+	0	0	0	0	0	0		1	0
chr1	6845570	6845792	St18	+	0	0	0	0	0	0		1	0
chr1	6848906	6848995	St18	+	0	0	0	0	0	0		1	0
chr1	6855368	6855472	St18	+	0	0	0	0	0	0		1	0
chr1	6857299	6857443	St18	+	0	0	0	0	0	0		1	0
chr1	6858459	6860940	St18	+	0	0	0	0	0	0		1	0
chr1	7088919	7089216	Pcmtd1	+	0	0	0	0	0	0		1	0
chr1	7120193	7120615	Pcmtd1	+	0.0499596	0.0383321	0.0230439	0.0994841	0.0959605	0.0647984		0.0255326	0.400743
chr1	7147636	7147739	Pcmtd1	+	0	0	0	0	0	0		1	0
chr1	7160891	7161063	Pcmtd1	+	0.0187348	0	0.0307252	0	0.0399835	0.0462845		0.518505	0.271189
chr1	7163247	7163371	Pcmtd1	+	0.0187348	0	0.0307252	0	0.0399835	0.0462845		0.518505	0.271189
chr1	7169514	7173628	Pcmtd1	+	0	0	0	0	0	0		1	0
chr1	8359738	8363633	Sntg1	-	0	0	0	0	0	0		1	0
chr1	8414202	8414313	Sntg1	-	0	0	0	0	0	0		1	0
chr1	8445026	8445119	Sntg1	-	0	0	0	0	0	0		1	0
chr1	8447979	8448132	Sntg1	-	0	0	0	0	0	0		1	0
chr1	8463393	8463465	Sntg1	-	0	0	0	0	0	0		1	0
chr1	8465436	8465553	Sntg1	-	0	0	0	0	0	0		1	0
chr1	8554724	8554763	Sntg1	-	0	0	0	0	0	0		1	0
chr1	8583204	8583334	Sntg1	-	0	0	0	0.0894698	0	0		0.42265	1
chr1	8595411	8595542	Sntg1	-	0	0	0	0.0894698	0	0		0.42265	1
chr1	8607069	8607152	Sntg1	-	0	0	0	0	0	0		1	0
chr1	8624778	8624881	Sntg1	-	0	0	0	0	0	0		1	0
chr1	8677806	8677848	Sntg1	-	0	0	0	0	0	0		1	0
chr1	8677936	8677980	Sntg1	-	0	0	0	0	0	0		1	0
chr1	8679072	8679130	Sntg1	-	0	0	0	0	0	0		1	0
chr1	8681972	8682029	Sntg1	-	0	0	0	0	0	0		1	0
chr1	8782762	8782897	Sntg1	-	0	0	0	0	0	0		1	0
chr1	8803916	8803970	Sntg1	-	0	0	0	0	0	0		1	0
chr1	8882160	8882214	Sntg1	-	0	0	0	0	0	0		1	0
chr1	8999185	8999249	Sntg1	-	0	0	0	0	0	0		1	0
chr1	9203178	9203260	Sntg1	-	0	0	0	0	0	0		1	0
chr1	9298132	9299877	Sntg1	-	0	0	0	0	0	0		1	0
chr1	9548045	9548151	Adhfe1	+	0.00494048	0	0	0	0.00776033	0.00608917		0.366549	0.474136
chr1	9549906	9549944	Adhfe1	+	0.0181151	0.00985909	0.0103608	0.0326529	0.00970041	0.0228344		0.311268	0.25939
chr1	9551716	9551757	Adhfe1	+	0.265139	0.184036	0.115696	0.202448	0.24251	0.216165		0.539467	0.0785098
chr1	9552922	9552976	Adhfe1	+	0.0263492	0.018075	0.0189948	0.0108843	0.0426818	0.010656		0.982508	0.00629205
chr1	9553317	9553472	Adhfe1	+	0.0164683	0.0147886	0.0069072	0.0108843	0.0252211	0.0167452		0.396952	0.161364
chr1	9553622	9553819	Adhfe1	+	0.0774009	0.0690136	0.0707988	0.0827207	0.0795434	0.00913375		0.590574	-0.117895
chr1	9555537	9555615	Adhfe1	+	0.00494048	0	0	0	0.00582025	0		0.913949	0.081757
chr1	9556999	9557105	Adhfe1	+	0	0	0	0	0	0		1	0
chr1	9558132	9558285	Adhfe1	+	0.00494048	0	0.0069072	0.00870744	0	0		0.784659	-0.152772
chr1	9560108	9560207	Adhfe1	+	0	0	0	0	0	0		1	0
chr1	9560832	9561778	2610203C22Rik	-	0	0	0	0	0	0		1	0
chr1	9563508	9563587	Adhfe1	+	0	0	0	0.00653058	0.0135806	0		0.229475	1
chr1	9563796	9563893	Adhfe1	+	0	0	0	0	0	0		1	0
chr1	9563822	9563871	2610203C22Rik	-	0	0	0	0	0	0		1	0
chr1	9566780	9566938	Adhfe1	+	0	0	0	0	0	0		1	0
chr1	9576190	9577968	Adhfe1	+	0	0	0	0	0	0		1	0
chr1	9601266	9601650	3110035E14Rik	+	0	0	0	0	0	0		1	0
chr1	9606973	9607029	3110035E14Rik	+	0	0	0	0	0	0		1	0
chr1	9613311	9613474	3110035E14Rik	+	0	0	0	0	0	0		1	0
chr1	9619549	9619639	2610203C22Rik	-	0	0	0	0	0	0		1	0
chr1	9619835	9619897	3110035E14Rik	+	0	0	0	0	0	0		1	0
chr1	9620954	9621082	2610203C22Rik	-	0	0	0	0	0	0		1	0
chr1	9622592	9622684	3110035E14Rik	+	0	0	0	0	0	0		1	0
chr1	9624712	9627142	3110035E14Rik	+	0	0	0	0	0	0		1	0
chr1	9631060	9631092	2610203C22Rik	-	0	0	0	0	0	0		1	0
chr1	9667410	9670012	Mybl1	-	0	0	0	0	0	0		1	0
chr1	9671578	9671758	Mybl1	-	0	0	0	0	0	0		1	0
chr1	9672211	9672316	Mybl1	-	0	0	0	0	0	0		1	0
chr1	9672539	9672656	Mybl1	-	0	0	0	0	0	0		1	0
chr1	9673100	9673215	Mybl1	-	0	0	0	0	0	0		1	0
chr1	9673744	9673887	Mybl1	-	0	0	0	0	0	0		1	0
chr1	9675966	9676335	Mybl1	-	0	0	0	0	0	0		1	0
chr1	9678271	9678505	Mybl1	-	0	0	0	0	0	0		1	0
chr1	9681784	9681889	Mybl1	-	0	0	0	0	0	0		1	0
chr1	9683096	9683168	Mybl1	-	0	0	0	0	0	0		1	0
chr1	9685635	9685810	Mybl1	-	0	0	0	0	0	0		1	0
chr1	9687560	9687781	Mybl1	-	0	0	0	0	0	0		1	0
chr1	9690080	9690173	Mybl1	-	0	0	0	0	0	0		1	0
chr1	9692717	9692789	Mybl1	-	0	0	0	0	0	0		1	0
chr1	9693286	9693392	Mybl1	-	0	0	0	0	0	0		1	0
chr1	9699934	9700209	Mybl1	-	0	0	0	0	0	0		1	0
chr1	9718621	9725350	Vcpip1	-	0	0	0	0	0	0		1	0
chr1	9736965	9737052	Vcpip1	-	0	0	0	0	0	0		1	0
chr1	9745449	9748382	Vcpip1	-	0	0	0	0	0	0		1	0
chr1	9747647	9748604	1700034P13Rik	+	0	0	0	0	0	0		1	0
chr1	9752448	9752564	1700034P13Rik	+	0	0	0	0	0	0		1	0
chr1	9770671	9770795	1700034P13Rik	+	0	0	0	0	0.584162	0.442715		0.191141	1
chr1	9770959	9771256	1700034P13Rik	+	0	0	0	0	0.584162	0.442715		0.191141	1
chr1	9798129	9798246	Sgk3	+	0	0	0	0	0	0		1	0
chr1	9827012	9827119	Sgk3	+	0.0922902	0.0462036	0.057511	0.0174718	0.0814447	0.0534199		0.565861	-0.125361
chr1	9848280	9848385	Sgk3	+	0.253798	0.191415	0.208477	0.116479	0.296162	0.274731		0.865284	0.0251156
chr1	9865130	9865348	Sgk3	+	0	0	0	0	0	0		1	0
chr1	9868382	9868466	Sgk3	+	0	0	0	0	0	0		1	0
chr1	9871629	9871702	Sgk3	+	0	0	0	0	0	0		1	0
chr1	9872257	9872333	Sgk3	+	0	0	0	0	0	0		1	0
chr1	9877165	9877253	Sgk3	+	0	0	0	0	0	0		1	0
chr1	9879025	9879075	Sgk3	+	0	0	0	0	0	0		1	0
chr1	9880331	9880389	Sgk3	+	0	0	0	0	0	0		1	0
chr1	9881577	9881661	Sgk3	+	0	0	0	0	0	0		1	0
chr1	9881759	9881891	Sgk3	+	0	0	0	0	0	0		1	0
chr1	9884406	9884519	Sgk3	+	0	0	0	0	0	0		1	0
chr1	9884624	9884661	Sgk3	+	0	0	0	0	0	0		1	0
chr1	9885666	9885753	Sgk3	+	0	0	0	0	0	0		1	0
chr1	9886046	9886142	Sgk3	+	0	0	0	0	0	0		1	0
chr1	9888869	9889025	Sgk3	+	0.0615268	0	0	0	0	0.0457885		0.848213	-0.146655
chr1	9891360	9891450	Sgk3	+	0	0	0	0	0	0		1	0
chr1	9898719	9902568	Sgk3	+	0	0	0	0	0	0		1	0
chr1	9908637	9908690	Mcmdc2	+	0	0	0	0	0	0		1	0
chr1	9911674	9911812	Mcmdc2	+	0	0	0	0	0	0		1	0
chr1	9911909	9912040	Mcmdc2	+	0	0	0	0	0	0		1	0
chr1	9912113	9912173	Mcmdc2	+	0	0	0	0	0	0		1	0
chr1	9915473	9915669	Mcmdc2	+	0	0	0	0	0	0		1	0
chr1	9916315	9916438	Mcmdc2	+	0	0	0	0	0	0		1	0
chr1	9916549	9916654	Mcmdc2	+	0	0	0	0	0	0		1	0
chr1	9919019	9919145	Mcmdc2	+	0	0	0	0	0	0		1	0
chr1	9920434	9920672	Mcmdc2	+	0	0	0	0	0	0		1	0
chr1	9924056	9924262	Mcmdc2	+	0	0	0	0	0	0		1	0
chr1	9930780	9930947	Mcmdc2	+	0	0	0	0	0	0		1	0
chr1	9932001	9932181	Mcmdc2	+	0	0	0	0	0	0		1	0
chr1	9933922	9934065	Mcmdc2	+	0	0	0	1.01895	1.50202	0		0.198094	1
chr1	9936995	9937105	Mcmdc2	+	0	0	0	0	0	0		1	0
chr1	9940377	9940954	Mcmdc2	+	0	0	0	0	0	0		1	0
chr1	9942024	9942155	Snhg6	-	0	0	0	0	0	0		1	0
chr1	9942322	9942391	Snhg6	-	0	0	0	0	0	0		1	0
chr1	9942609	9942717	Snhg6	-	0	0	0	0	0	0		1	0
chr1	9944019	9944118	Snhg6	-	0	0	0	0	0	0		1	0
chr1	9960162	9963521	Tcf24	-	0	0	0	0	0	0		1	0
chr1	9967098	9967485	Tcf24	-	0	0	0	0	0	0		1	0
chr1	9968621	9968931	Ppp1r42	-	0	0	0	0	0	0		1	0
chr1	9976586	9976746	Ppp1r42	-	3.59664	0	0	0	0	0.793881		0.519976	-0.638366
chr1	9978815	9978947	Ppp1r42	-	0	0	0	0	0	0		1	0
chr1	9985591	9985709	Ppp1r42	-	0	0	0	0	0	0		1	0
chr1	9995145	9995277	Ppp1r42	-	0	0	0	0	0	0		1	0
chr1	9999400	9999539	Ppp1r42	-	0	0	0	0	0	0		1	0
chr1	9999970	10000137	Ppp1r42	-	0	0	0	0	0	0		1	0
chr1	10003234	10003453	Ppp1r42	-	0	0	0	0	0	0		1	0
chr1	10009071	10009136	Ppp1r42	-	0	0	0	0	0	0		1	0
chr1	10024599	10025063	Cops5	-	0	0	0	0	0	0		1	0
chr1	10027102	10027251	Cops5	-	0	0	0	0.00620448	0	0		0.42265	1
chr1	10030598	10030710	Cops5	-	0	0	0	0	0	0		1	0
chr1	10032338	10032424	Cops5	-	0	0	0	0	0	0		1	0
chr1	10033257	10033323	Cops5	-	0	0	0	0	0	0		1	0
chr1	10034007	10034136	Cops5	-	0	0	0	0	0	0		1	0
chr1	10034928	10035163	Cops5	-	0	0	0	0	0	0		1	0
chr1	10037661	10038159	Cops5	-	0	0	0	0	0	0		1	0
chr1	10038217	10038344	Cspp1	+	0	0	0	0	0.0336218	0		0.42265	1
chr1	10045075	10045184	Cspp1	+	0	0	0	0	0	0		1	0
chr1	10047423	10047526	Cspp1	+	0	0	0	0	0	0		1	0
chr1	10058719	10058823	Cspp1	+	0	0	0	0	0	0		1	0
chr1	10064332	10064413	Cspp1	+	0	0	0	0	0	0		1	0
chr1	10065322	10065421	Cspp1	+	0.0228847	0	0	0	0	0		0.42265	-1
chr1	10066425	10066820	Cspp1	+	0	0	0	0	0	0		1	0
chr1	10074859	10074946	Cspp1	+	0	0	0	0	0	0		1	0
chr1	10077171	10077242	Cspp1	+	0	0	0	0	0	0		1	0
chr1	10082252	10082346	Cspp1	+	0	0	0	0	0	0		1	0
chr1	10083500	10083558	Cspp1	+	0	0	0	0	0	0		1	0
chr1	10085746	10085952	Cspp1	+	0	0.0255654	0	0	0.0672435	0.0385906		0.304894	0.610875
chr1	10088050	10088184	Cspp1	+	0	0	0	0	0	0		1	0
chr1	10088881	10088960	Cspp1	+	0	0	0	0	0	0		1	0
chr1	10090187	10090317	Cspp1	+	0	0	0	0	0	0		1	0
chr1	10095865	10096013	Cspp1	+	0	0	0	0	0	0		1	0
chr1	10104211	10104364	Cspp1	+	0.0457694	0.0255654	0	0	0.0201731	0.0848993		0.722541	0.191248
chr1	10108368	10108481	Cspp1	+	0	0	0	0	0	0		1	0
chr1	10112392	10112542	Cspp1	+	0	0	0	0	0	0		1	0
chr1	10112875	10113022	Cspp1	+	0	0	0	0	0	0		1	0
chr1	10113602	10113707	Cspp1	+	0	0	0	0	0	0		1	0
chr1	10116017	10116084	Cspp1	+	0	0	0	0	0	0		1	0
chr1	10116613	10116731	Cspp1	+	0	0	0	0	0	0		1	0
chr1	10126339	10126479	Cspp1	+	0	0	0	0	0	0		1	0
chr1	10127422	10127563	Cspp1	+	0	0	0	0	0	0		1	0
chr1	10129985	10130032	Cspp1	+	0	0	0	0	0	0		1	0
chr1	10132453	10132517	Cspp1	+	0	0	0	0	0	0		1	0
chr1	10133163	10133273	Cspp1	+	0	0.0255654	0	0	0	0		0.42265	-1
chr1	10134091	10134230	Cspp1	+	0	0	0	0	0	0		1	0
chr1	10135933	10136768	Cspp1	+	0	0	0	0	0	0		1	0
chr1	10137506	10138996	Arfgef1	-	0	0	0	0	0	0		1	0
chr1	10140466	10140584	Arfgef1	-	0.00539103	0.0070647	0.0052268	0	0.00569784	0.00840878		0.681645	-0.112488
chr1	10141558	10141697	Arfgef1	-	0	0	0	0	0	0		1	0
chr1	10142575	10142744	Arfgef1	-	0	0	0	0	0	0		1	0
chr1	10144717	10144857	Arfgef1	-	0	0	0	0	0	0		1	0
chr1	10147402	10147535	Arfgef1	-	0	0.00353235	0	0	0	0.00420439		0.908665	0.0868638
chr1	10151800	10151873	Arfgef1	-	0	0	0	0	0	0		1	0
chr1	10153385	10153524	Arfgef1	-	0	0	0	0	0	0		1	0
chr1	10153606	10153742	Arfgef1	-	0	0	0	0	0	0		1	0
chr1	10154280	10154410	Arfgef1	-	0	0	0	0	0	0		1	0
chr1	10156913	10157044	Arfgef1	-	0	0	0	0	0	0		1	0
chr1	10157899	10158060	Arfgef1	-	0	0	0	0	0	0		1	0
chr1	10159567	10159740	Arfgef1	-	0	0	0	0	0	0		1	0
chr1	10159876	10160028	Arfgef1	-	0	0	0	0	0	0		1	0
chr1	10160700	10160870	Arfgef1	-	0	0	0	0	0	0		1	0
chr1	10160962	10161003	Arfgef1	-	0	0	0	0	0	0		1	0
chr1	10163696	10163787	Arfgef1	-	0	0	0	0	0	0		1	0
chr1	10172833	10172984	Arfgef1	-	0	0	0	0	0	0		1	0
chr1	10173193	10173352	Arfgef1	-	0	0	0	0	0	0		1	0
chr1	10174066	10174195	Arfgef1	-	0	0	0	0	0	0		1	0
chr1	10179825	10179977	Arfgef1	-	0	0	0	0	0	0		1	0
chr1	10180869	10181041	Arfgef1	-	0	0	0	0	0	0		1	0
chr1	10183662	10183747	Arfgef1	-	0	0	0	0	0	0		1	0
chr1	10183975	10184181	Arfgef1	-	0	0	0	0	0	0		1	0
chr1	10184385	10184497	Arfgef1	-	0	0	0	0	0	0		1	0
chr1	10188756	10188958	Arfgef1	-	0	0	0	0	0	0		1	0
chr1	10189226	10189335	Arfgef1	-	0	0	0	0	0	0		1	0
chr1	10189438	10189678	Arfgef1	-	0	0	0	0	0	0		1	0
chr1	10194256	10194491	Arfgef1	-	0	0	0	0	0	0		1	0
chr1	10198842	10198976	Arfgef1	-	0	0	0	0	0	0		1	0
chr1	10199728	10199904	Arfgef1	-	0	0	0	0	0	0		1	0
chr1	10204807	10204909	Arfgef1	-	0	0	0	0	0	0		1	0
chr1	10209424	10209701	Arfgef1	-	0	0	0	0	0	0		1	0
chr1	10213043	10213223	Arfgef1	-	0	0	0	0	0	0		1	0
chr1	10214124	10214271	Arfgef1	-	0	0	0	0	0	0		1	0
chr1	10215836	10215993	Arfgef1	-	0	0	0	0	0	0		1	0
chr1	10216528	10216559	Arfgef1	-	0.00539103	0	0.0052268	0	0	0		0.183601	-1
chr1	10232370	10232670	Arfgef1	-	0	0	0	0	0	0		1	0
chr1	10324718	10325311	Cpa6	-	0	0	0	0	0	0		1	0
chr1	10329472	10329557	Cpa6	-	0	0	0	0	0	0		1	0
chr1	10337266	10337469	Cpa6	-	0	0	0	0	0	0		1	0
chr1	10408268	10408359	Cpa6	-	0	0	0	0	0	0		1	0
chr1	10409256	10409367	Cpa6	-	0	0	0	0	0	0		1	0
chr1	10477024	10477129	Cpa6	-	0	0	0	0	0	0		1	0
chr1	10481013	10481115	Cpa6	-	0	0	0	0	0	0		1	0
chr1	10483948	10484063	Cpa6	-	0	0	0	0	0	0		1	0
chr1	10488824	10488949	Cpa6	-	0	0	0	0	0	0		1	0
chr1	10595619	10595695	Cpa6	-	0	0	0	0	0	0		1	0
chr1	10719611	10719945	Cpa6	-	0	0	0	0	0	0		1	0
chr1	10993464	10993909	Prex2	+	0	0	0	0	0	0		1	0
chr1	11061325	11061397	Prex2	+	0	0	0	0	0	0		1	0
chr1	11065793	11065916	Prex2	+	0	0	0	0	0	0		1	0
chr1	11068010	11068115	Prex2	+	0	0	0	0	0	0		1	0
chr1	11080022	11080124	Prex2	+	0	0	0	0	0	0		1	0
chr1	11089716	11089878	Prex2	+	0	0	0	0	0	0		1	0
chr1	11098462	11098596	Prex2	+	0	0	0	0	0	0		1	0
chr1	11101063	11101167	Prex2	+	0	0	0	0	0	0		1	0
chr1	11107602	11107752	Prex2	+	0	0	0	0	0	0		1	0
chr1	11110281	11110426	Prex2	+	0	0	0	0	0	0		1	0
chr1	11112742	11112843	Prex2	+	0	0	0	0	0	0		1	0
chr1	11123120	11123224	Prex2	+	0	0	0	0	0	0		1	0
chr1	11123813	11123863	Prex2	+	0	0	0	0	0	0		1	0
chr1	11132337	11132413	Prex2	+	0	0	0	0	0	0		1	0
chr1	11136764	11136837	Prex2	+	0	0	0	0	0	0		1	0
chr1	11139955	11140098	Prex2	+	0	0	0	0	0	0		1	0
chr1	11140235	11140328	Prex2	+	0	0	0	0	0	0		1	0
chr1	11142648	11142797	Prex2	+	0	0	0	0	0	0		1	0
chr1	11149809	11149895	Prex2	+	0	0	0	0	0	0		1	0
chr1	11153542	11153679	Prex2	+	0	0	0	0	0	0		1	0
chr1	11156240	11156358	Prex2	+	0	0	0	0	0	0		1	0
chr1	11160095	11160280	Prex2	+	0	0	0	0	0	0		1	0
chr1	11162239	11162401	Prex2	+	0	0	0	0	0	0		1	0
chr1	11169852	11170075	Prex2	+	0	0	0	0	0	0		1	0
chr1	11170583	11170791	Prex2	+	0	0	0	0	0	0		1	0
chr1	11181854	11182034	Prex2	+	0	0	0	0	0	0		1	0
chr1	11184445	11184540	Prex2	+	0	0	0	0	0	0		1	0
chr1	11185129	11185212	Prex2	+	0	0	0	0	0	0		1	0
chr1	11185886	11185977	Prex2	+	0	0	0	0	0	0		1	0
chr1	11186636	11186765	Prex2	+	0	0	0	0	0	0		1	0
chr1	11193512	11193554	Prex2	+	0	0	0	0	0	0		1	0
chr1	11199834	11200052	Prex2	+	0	0	0	0	0	0		1	0
chr1	11204065	11204168	Prex2	+	0	0	0	0	0	0		1	0
chr1	11208511	11208655	Prex2	+	0	0	0	0	0	0		1	0
chr1	11231681	11231796	Prex2	+	0	0	0	0	0	0		1	0
chr1	11263962	11264095	Prex2	+	0.16916	0.212632	0.136346	0.142639	0.251501	0.390252		0.341365	0.204413
chr1	11265678	11265745	Prex2	+	0	0.0144976	0	0.0213959	0	0		0.804444	0.192188
chr1	11265968	11266159	Prex2	+	0	0.0144976	0	0.0213959	0	0		0.804444	0.192188
chr1	11285056	11285159	Prex2	+	0	0	0	0	0	0		1	0
chr1	11289252	11289320	Prex2	+	0	0	0	0	0	0		1	0
chr1	11297707	11303682	Prex2	+	0	0	0	0	0	0		1	0
chr1	11414104	11414637	A830018L16Rik	+	0	0	0	0	0	0		1	0
chr1	11511917	11512065	A830018L16Rik	+	0	0	0	0	0	0		1	0
chr1	11518577	11518709	A830018L16Rik	+	0	0	0	0	0	0		1	0
chr1	11545153	11545282	A830018L16Rik	+	0	0	0	0	0	0		1	0
chr1	11562962	11562991	A830018L16Rik	+	0	0	0	0	0	0		1	0
chr1	11588373	11588546	A830018L16Rik	+	0	0	0	0	0	0		1	0
chr1	11596150	11601821	A830018L16Rik	+	0	0	0	0	0	0		1	0
chr1	11747964	11748100	A830018L16Rik	+	0	0	0	0	0	0		1	0
chr1	11798480	11798566	A830018L16Rik	+	0	0	0	0	0	0		1	0
chr1	11829814	11829891	A830018L16Rik	+	0	0	0	0	0	0		1	0
chr1	11933543	11933591	A830018L16Rik	+	0	0	0	0	0	0		1	0
chr1	11950962	11951056	A830018L16Rik	+	0	0	0	0	0	0		1	0
chr1	11972045	11972102	A830018L16Rik	+	0	0	0	0	0	0		1	0
chr1	11974922	11975902	A830018L16Rik	+	0	0	0	0	0	0		1	0
chr1	12667562	12669092	Gm17644	+	0	0	0	0	0	0		1	0
chr1	12671315	12671355	Gm17644	+	0	0	0	0	0	0		1	0
chr1	12671460	12673090	Gm17644	+	0	0	0	0	0	0		1	0
chr1	12692429	12692684	Sulf1	+	0	0	0	0	0	0		1	0
chr1	12718544	12718783	Sulf1	+	0.396244	0	0.66556	0.621034	1.17651	0.379221		0.292467	0.344275
chr1	12728593	12728688	Sulf1	+	0	0	0.255984	0.225831	0.196084	0		0.644988	0.244772
chr1	12786078	12786151	Sulf1	+	0	0	0	0	0	0		1	0
chr1	12786467	12786698	Sulf1	+	0	0	0	0	0	0		1	0
chr1	12796765	12797005	Sulf1	+	0	0	0	0	0	0		1	0
chr1	12805179	12805331	Sulf1	+	0	0	0	0	0	0		1	0
chr1	12807853	12808023	Sulf1	+	0	0	0	0	0	0		1	0
chr1	12817337	12817488	Sulf1	+	0	0	0	0	0	0		1	0
chr1	12818377	12818553	Sulf1	+	0	0	0	0	0	0		1	0
chr1	12820400	12820529	Sulf1	+	0	0	0	0	0	0		1	0
chr1	12820794	12820851	Sulf1	+	0	0	0	0	0	0		1	0
chr1	12821969	12822099	Sulf1	+	0	0	0	0	0	0		1	0
chr1	12836112	12836329	Sulf1	+	0	0	0	0	0	0		1	0
chr1	12838358	12838611	Sulf1	+	0	0	0	0	0	0		1	0
chr1	12839828	12839925	Sulf1	+	0	0	0	0	0	0		1	0
chr1	12840402	12840497	Sulf1	+	0	0	0	0	0	0		1	0
chr1	12841442	12841508	Sulf1	+	0	0	0	0	0	0		1	0
chr1	12842648	12842824	Sulf1	+	0	0	0	0	0	0		1	0
chr1	12848094	12848237	Sulf1	+	0	0	0	0	0	0		1	0
chr1	12848330	12848454	Sulf1	+	0	0	0	0	0	0		1	0
chr1	12850759	12850793	Sulf1	+	0	0	0	0	0	0		1	0
chr1	12858811	12860372	Sulf1	+	0	0	0	0	0	0		1	0
chr1	12866549	12872328	Slco5a1	-	0	0	0	0	0	0		1	0
chr1	12876309	12876374	Slco5a1	-	0	0	0	0	0	0		1	0
chr1	12879137	12879379	Slco5a1	-	0	0	0	0	0	0		1	0
chr1	12881292	12881452	Slco5a1	-	0	0	0	0	0	0		1	0
chr1	12894426	12894625	Slco5a1	-	0	0	0	0	0	0		1	0
chr1	12921037	12921202	Slco5a1	-	0	0	0	0	0	0		1	0
chr1	12938988	12939200	Slco5a1	-	0	0	0	0	0	0		1	0
chr1	12943979	12944112	Slco5a1	-	0	0	0	0	0	0		1	0
chr1	12989579	12991135	Slco5a1	-	0	0	0	0	0	0		1	0
chr1	13113427	13114487	Prdm14	-	0	0	0	0	0	0		1	0
chr1	13115779	13115881	Prdm14	-	0	0	0	0	0	0		1	0
chr1	13118762	13118965	Prdm14	-	0	0	0	0	0	0		1	0
chr1	13122360	13122631	Prdm14	-	0	0	0	0	0	0		1	0
chr1	13124362	13124520	Prdm14	-	0	0	0	0	0	0		1	0
chr1	13124618	13124672	Prdm14	-	0	0	0	0	0	0		1	0
chr1	13125165	13125856	Prdm14	-	0	0	0	0	0	0		1	0
chr1	13127109	13127163	Prdm14	-	0	0	0	0	0	0		1	0
chr1	13139104	13142772	Ncoa2	-	0	0	0	0	0	0		1	0
chr1	13146874	13146964	Ncoa2	-	0	0	0	0	0	0		1	0
chr1	13148316	13148515	Ncoa2	-	0	0	0	0	0	0		1	0
chr1	13148930	13149108	Ncoa2	-	0	0	0	0	0	0		1	0
chr1	13150689	13150918	Ncoa2	-	0	0	0	0	0	0		1	0
chr1	13152378	13152456	Ncoa2	-	0.00779976	0.0178329	0	0	0	0.0145294		0.628767	-0.276462
chr1	13152796	13153075	Ncoa2	-	0	0	0	0	0	0		1	0
chr1	13156369	13156535	Ncoa2	-	0	0	0	0	0	0		1	0
chr1	13160160	13160290	Ncoa2	-	0	0	0	0	0	0		1	0
chr1	13162072	13162288	Ncoa2	-	0	0	0	0	0	0		1	0
chr1	13164895	13165102	Ncoa2	-	0.421187	0.257303	0.153624	0.101406	0.224751	0.179196		0.299029	-0.244314
chr1	13166895	13167106	Ncoa2	-	0	0	0	0	0	0		1	0
chr1	13174078	13175348	Ncoa2	-	0	0	0	0	0	0		1	0
chr1	13177073	13177221	Ncoa2	-	0	0	0	0	0	0		1	0
chr1	13180480	13180624	Ncoa2	-	0	0	0	0	0	0		1	0
chr1	13181215	13181317	Ncoa2	-	0	0	0	0	0	0		1	0
chr1	13184174	13184363	Ncoa2	-	0	0	0	0	0	0		1	0
chr1	13186732	13186910	Ncoa2	-	0	0	0	0	0	0		1	0
chr1	13190086	13190190	Ncoa2	-	0	0	0	0	0	0		1	0
chr1	13221306	13221479	Ncoa2	-	0	0	0	0	0	0		1	0
chr1	13224608	13224713	Ncoa2	-	0	0	0	0	0	0		1	0
chr1	13285968	13286025	Ncoa2	-	0	0	0	0	0	0		1	0
chr1	13372182	13372429	Ncoa2	-	0.369189	0.318445	0.31849	0.387185	0.362502	0.421352		0.083991	0.0757485
chr1	13373937	13374083	Ncoa2	-	0	0	0	0	0	0		1	0
chr1	13564692	13566396	Tram1	-	0	0	0	0	0	0		1	0
chr1	13569470	13569631	Tram1	-	0	0	0	0.00263888	0	0		0.42265	1
chr1	13569938	13570082	Tram1	-	0	0	0	0.00263888	0	0		0.42265	1
chr1	13571802	13571907	Tram1	-	0	0	0	0.00439814	0	0		0.42265	1
chr1	13572003	13572074	Tram1	-	0	0	0	0.00351851	0.00321338	0.005167		0.0226133	1
chr1	13576367	13576452	Tram1	-	0.00258669	0	0	0.00263888	0	0.00344467		0.438523	0.403317
chr1	13578099	13578158	Tram1	-	0.00258669	0	0	0.00263888	0	0.00344467		0.438523	0.403317
chr1	13579449	13579566	Tram1	-	0	0	0	0	0	0		1	0
chr1	13579689	13579811	Tram1	-	0	0	0.00278187	0.00351851	0.00535563	0		0.341321	0.522672
chr1	13581022	13581086	Tram1	-	0	0	0	0	0	0		1	0
chr1	13589599	13589910	Tram1	-	0	0	0	0	0	0		1	0
chr1	13625899	13626904	Lactb2	-	0	0	0	0	0	0		1	0
chr1	13627355	13627437	Lactb2	-	0.0472936	0.0613984	0.0381369	0.0242997	0.0507594	0.111718		0.66271	0.119746
chr1	13630064	13630213	Lactb2	-	0	0	0	0	0	0		1	0
chr1	13638230	13638409	Lactb2	-	0.0118234	0	0	0.00214409	0	0.00930981		0.98105	-0.0158738
chr1	13647384	13647511	Lactb2	-	0.0223331	0.0145417	0.0301917	0.0135792	0.0123053	0.00744785		0.116018	-0.336001
chr1	13650720	13650884	Lactb2	-	0.0223331	0.0145417	0.0301917	0.0135792	0.0107672	0.00558589		0.0930566	-0.382832
chr1	13660328	13660509	Lactb2	-	0	0	0	0	0	0		1	0
chr1	13668770	13668867	Xkr9	+	0	0	0	0	0	0		1	0
chr1	13672125	13672764	Xkr9	+	0.179284	0.230443	0	0	0.263378	0.19941		0.875347	0.060813
chr1	13684055	13684276	Xkr9	+	0	0	0	0	0	0		1	0
chr1	13700754	13701723	Xkr9	+	0	0	0	0	0	0		1	0
chr1	14168957	14170996	Eya1	-	0	0	0	0	0	0		1	0
chr1	14179479	14179580	Eya1	-	0	0	0	0	0	0		1	0
chr1	14183156	14183278	Eya1	-	0	0	0	0	0	0		1	0
chr1	14183380	14183495	Eya1	-	0	0	0	0	0	0		1	0
chr1	14184348	14184509	Eya1	-	0	0	0	0	0	0		1	0
chr1	14184625	14184684	Eya1	-	0	0	0	0	0	0		1	0
chr1	14208894	14208984	Eya1	-	0	0	0	0	0	0		1	0
chr1	14229492	14229576	Eya1	-	0	0	0	0	0	0		1	0
chr1	14231412	14231552	Eya1	-	0	0	0	0	0	0		1	0
chr1	14252427	14252614	Eya1	-	0	0	0	0	0	0		1	0
chr1	14253019	14253102	Eya1	-	0	0	0	0	0	0		1	0
chr1	14270704	14270842	Eya1	-	0	0	0	0	0	0		1	0
chr1	14274064	14274210	Eya1	-	0	0	0	0	0	0		1	0
chr1	14274533	14274603	Eya1	-	0	0	0	0	0	0		1	0
chr1	14283120	14283198	Eya1	-	0	0	0	0	0	0		1	0
chr1	14302769	14302897	Eya1	-	0	0	0	0	0	0		1	0
chr1	14304424	14304474	Eya1	-	0	0	0	0	0	0		1	0
chr1	14309645	14310199	Eya1	-	0	0	0	0	0	0		1	0
chr1	14753345	14754325	Msc	-	0	0	0	0	0	0		1	0
chr1	14755229	14755966	Msc	-	0	0	0	0	0	0		1	0
chr1	14872647	14873728	Trpa1	-	0	0	0	0	0	0		1	0
chr1	14874363	14874461	Trpa1	-	0	0	0	0	0	0		1	0
chr1	14875848	14875959	Trpa1	-	0	0	0	0	0	0		1	0
chr1	14880198	14880267	Trpa1	-	0	0	0	0	0	0		1	0
chr1	14881596	14881779	Trpa1	-	0	0	0	0	0	0		1	0
chr1	14882111	14882241	Trpa1	-	0	0	0	0	0	0		1	0
chr1	14884109	14884279	Trpa1	-	0	0	0	0	0	0		1	0
chr1	14885749	14885839	Trpa1	-	0	0	0	0	0	0		1	0
chr1	14886886	14887052	Trpa1	-	0	0	0	0	0	0		1	0
chr1	14887594	14887665	Trpa1	-	0	0	0	0	0	0		1	0
chr1	14889393	14889492	Trpa1	-	0	0	0	0	0	0		1	0
chr1	14890394	14890454	Trpa1	-	0	0	0	0	0	0		1	0
chr1	14891304	14891398	Trpa1	-	0	0	0	0	0	0		1	0
chr1	14893182	14893349	Trpa1	-	0	0	0	0	0	0		1	0
chr1	14896491	14896606	Trpa1	-	0	0	0	0	0	0		1	0
chr1	14898008	14898173	Trpa1	-	0	0	0	0	0	0		1	0
chr1	14898255	14898425	Trpa1	-	0	0	0	0	0	0		1	0
chr1	14899346	14899447	Trpa1	-	0	0	0	0	0	0		1	0
chr1	14900064	14900164	Trpa1	-	0	0	0	0	0	0		1	0
chr1	14901861	14901910	Trpa1	-	0	0	0	0	0	0		1	0
chr1	14903145	14903282	Trpa1	-	0	0	0	0	0	0		1	0
chr1	14904146	14904292	Trpa1	-	0	0	0	0	0	0		1	0
chr1	14904452	14904561	Trpa1	-	0	0	0	0	0	0		1	0
chr1	14905922	14906030	Trpa1	-	0	0	0	0	0	0		1	0
chr1	14910729	14910905	Trpa1	-	0	0	0	0	0	0		1	0
chr1	14912359	14912519	Trpa1	-	0	0	0	0	0	0		1	0
chr1	14918724	14918862	Trpa1	-	0	0	0	0	0	0		1	0
chr1	15312451	15313030	Kcnb2	+	0	0	0	0	0	0		1	0
chr1	15709484	15714214	Kcnb2	+	0	0	0	0	0	0		1	0
chr1	15805645	15805957	Terf1	+	0	0	0	0	0	0		1	0
chr1	15807640	15807736	Terf1	+	0	0	0	0	0	0		1	0
chr1	15813040	15813162	Terf1	+	0	0	0	0	0	0		1	0
chr1	15815885	15815972	Terf1	+	0.0530551	0	0.0632667	0.072414	0.081477	0.0767883		0.189449	0.329559
chr1	15818933	15819083	Terf1	+	0	0	0.0632667	0	0	0		0.42265	-1
chr1	15819650	15819763	Terf1	+	0	0	0	0	0	0		1	0
chr1	15831506	15831566	Terf1	+	0	0	0	0	0	0		1	0
chr1	15833400	15833489	Terf1	+	0	0.148312	0	0	0.081477	0.0767883		0.956458	0.0324656
chr1	15838181	15838288	Terf1	+	0	0	0	0	0	0		1	0
chr1	15842920	15844052	Terf1	+	0	0	0	0	0	0		1	0
chr1	15853861	15855862	Sbspon	-	0	0	0	0	0	0		1	0
chr1	15858888	15859065	Sbspon	-	0	0	0	0	0	0		1	0
chr1	15860260	15860351	Sbspon	-	0	0	0	0	0	0		1	0
chr1	15883645	15883840	Sbspon	-	0	0	0	0	0	0		1	0
chr1	15892438	15892722	Sbspon	-	0	0	0	0	0	0		1	0
chr1	16065978	16066274	4930444P10Rik	-	0	0	0	0	0	0		1	0
chr1	16068799	16068855	4930444P10Rik	-	0	0	0	0	0	0		1	0
chr1	16078567	16078700	4930444P10Rik	-	0	0	0	0	0	0		1	0
chr1	16080829	16080993	4930444P10Rik	-	0	0	0	0	0	0		1	0
chr1	16081667	16082510	4930444P10Rik	-	0	0	0	0	0	0		1	0
chr1	16092973	16093325	4930444P10Rik	-	0	0	0	0	0	0		1	0
chr1	16101295	16101359	Rpl7	-	0	0	0	0	0	0		1	0
chr1	16101726	16101936	Rpl7	-	0	0	0	0	0	0		1	0
chr1	16102489	16102599	Rpl7	-	0	0	0	0	0	0		1	0
chr1	16102691	16102829	Rpl7	-	0	0	0	0	0	0		1	0
chr1	16103167	16103334	Rpl7	-	0	0	0	0	0	0		1	0
chr1	16103509	16103684	Rpl7	-	0	0	0	0	0	0		1	0
chr1	16104364	16104433	Rpl7	-	0	0	0	0	0	0		1	0
chr1	16105881	16106306	Rdh10	+	0	0	0	0	0	0		1	0
chr1	16107794	16108030	Rdh10	+	0	0	0	0	0	0		1	0
chr1	16128164	16128263	Rdh10	+	0	0	0	0	0	0		1	0
chr1	16129195	16129341	Rdh10	+	0	0	0	0	0	0		1	0
chr1	16131074	16131206	Rdh10	+	0	0	0	0	0	0		1	0
chr1	16131293	16132550	Rdh10	+	0	0	0	0	0	0		1	0
chr1	16228809	16229866	Stau2	-	0	0	0	0	0	0		1	0
chr1	16231002	16231091	Stau2	-	0	0	0	0	0	0		1	0
chr1	16345703	16346011	Stau2	-	0	0	0	0	0	0		1	0
chr1	16366078	16366139	Stau2	-	0	0	0	0	0	0		1	0
chr1	16369754	16369886	Stau2	-	0	0	0	0	0	0		1	0
chr1	16374673	16374811	Stau2	-	0	0	0	0	0	0		1	0
chr1	16389820	16390033	Stau2	-	0	0	0	0	0	0		1	0
chr1	16392516	16392624	Stau2	-	0	0	0	0	0	0		1	0
chr1	16394050	16394210	Stau2	-	0	0	0	0	0	0		1	0
chr1	16440322	16440458	Stau2	-	0	0	0	0	0	0		1	0
chr1	16463034	16463194	Stau2	-	0	0	0	0	0	0.106578		0.42265	1
chr1	16486019	16486150	Stau2	-	0.684488	0.267841	0.4619	0.161821	0.286558	0.426311		0.287025	-0.235718
chr1	16509341	16509408	Stau2	-	0	0	0	0	0	0		1	0
chr1	16519172	16519302	Stau2	-	0	0	0	0	0	0		1	0
chr1	16540787	16541789	Ube2w	-	0	0	0	0	0	0		1	0
chr1	16543948	16544032	Ube2w	-	0	0	0	0	0	0		1	0
chr1	16568673	16571282	Ube2w	-	0	0	0	0	0	0		1	0
chr1	16581926	16582002	Ube2w	-	0	0.0549025	0	0	0	0		0.42265	-1
chr1	16585275	16585431	Ube2w	-	0	0	0	0	0	0		1	0
chr1	16597950	16598053	Ube2w	-	0.130443	0.0732034	0	0.0642243	0.133946	0		0.974676	-0.0136286
chr1	16602261	16602353	Ube2w	-	0	0	0	0	0	0		1	0
chr1	16619236	16619338	Ube2w	-	0	0	0	0	0	0		1	0
chr1	16642764	16643478	Tceb1	-	0	0	0	0	0	0		1	0
chr1	16645685	16645829	Tceb1	-	0.0332183	0.073492	0	0.0181335	0.0512818	0.0537456		0.834646	0.0715639
chr1	16647954	16648007	Tceb1	-	0	0	0	0	0	0		1	0
chr1	16656821	16656865	Tceb1	-	0.34547	0.492397	0.525652	0.290136	0.410254	0.644947		0.962214	-0.00671226
chr1	16657551	16659778	D030040B21Rik	+	0	0	0	0	0	0		1	0
chr1	16660020	16660228	D030040B21Rik	+	0	0	0	0	0	0		1	0
chr1	16660554	16660649	D030040B21Rik	+	0	0	0	0	0	0		1	0
chr1	16662020	16662278	D030040B21Rik	+	0	0	0	0	0	0		1	0
chr1	16665190	16665505	Tmem70	+	0	0	0	0	0	0		1	0
chr1	16667664	16667773	Tmem70	+	0	0	0	0	0	0		1	0
chr1	16676967	16678275	Tmem70	+	0	0	0	0	0	0		1	0
chr1	16688455	16688619	Ly96	+	0	0	0	0	0	0		1	0
chr1	16691683	16691773	Ly96	+	0	0	0	0	0	0		1	0
chr1	16700794	16700923	Ly96	+	0.25183	0	0	0	0	0		0.42265	-1
chr1	16706172	16706225	Ly96	+	0	0	0	0.122722	0	0		0.42265	1
chr1	16709438	16709605	Ly96	+	0	0	0	0	0	0		1	0
chr1	16994939	16997559	Jph1	-	0	0	0	0	0	0		1	0
chr1	17003890	17004534	Jph1	-	0	0	0	0	0	0		1	0
chr1	17016038	17016157	Jph1	-	0	0	0	0	0	0		1	0
chr1	17091297	17092057	Jph1	-	0	0	0	0	0	0		1	0
chr1	17097225	17097889	Jph1	-	0	0	0	0	0	0		1	0
chr1	17145372	17145588	Gdap1	+	0	0	0	0	0	0		1	0
chr1	17146935	17147128	Gdap1	+	0	0	0	0	0	0		1	0
chr1	17156960	17157134	Gdap1	+	0	0	0	0	0	0		1	0
chr1	17158408	17158503	Gdap1	+	0	0	0	0	0	0		1	0
chr1	17159923	17160038	Gdap1	+	0	0	0	0	0	0		1	0
chr1	17161126	17164270	Gdap1	+	0	0	0	0	0	0		1	0
chr1	17601900	17602042	Pi15	+	0	0	0	0	0	0		1	0
chr1	17602576	17602884	Pi15	+	0	0	0	0	0	0		1	0
chr1	17619782	17619901	Pi15	+	0	0	0	0	0	0		1	0
chr1	17621400	17621533	Pi15	+	0	0	0	0	0	0		1	0
chr1	17621646	17621762	Pi15	+	0	0	0	0	0	0		1	0
chr1	17624834	17630939	Pi15	+	0	0	0	0	0	0		1	0
chr1	17676026	17677104	Gm16070	-	0	0	0	0	0	0		1	0
chr1	17696995	17697153	Gm16070	-	0	0	0	0	0	0		1	0
chr1	17707669	17707726	Gm16070	-	0	0	0	0	0	0		1	0
chr1	17709685	17709895	Gm16070	-	0	0	0	0	0	0		1	0
chr1	17712449	17712594	Gm16070	-	0	0	0	0	0	0		1	0
chr1	17724521	17724589	Gm16070	-	0	0	0	0	0	0		1	0
chr1	17727098	17727646	Gm16070	-	0	0	0	0	0	0		1	0
chr1	17727416	17727763	Crispld1	+	0	0	0	0	0	0		1	0
chr1	17728593	17728914	Crispld1	+	0	0	0	0	0	0		1	0
chr1	17745353	17745472	Crispld1	+	0	0	0	0	0	0		1	0
chr1	17745779	17745912	Crispld1	+	0	0	0	0	0	0		1	0
chr1	17746730	17746846	Crispld1	+	0	0	0	0	0	0		1	0
chr1	17747500	17747601	Crispld1	+	0	0	0	0	0	0		1	0
chr1	17749506	17749647	Crispld1	+	0	0	0	0	0	0		1	0
chr1	17750264	17750325	Crispld1	+	0	0	0	0	0	0		1	0
chr1	17750433	17750500	Crispld1	+	0	0	0	0	0	0		1	0
chr1	17750733	17750864	Crispld1	+	0	0	0	0	0	0		1	0
chr1	17752837	17752881	Crispld1	+	0	0	0	0	0	0		1	0
chr1	17752967	17753040	Crispld1	+	0	0	0	0	0	0		1	0
chr1	17756257	17756333	Crispld1	+	0	0	0	0	0	0		1	0
chr1	17762111	17762242	Crispld1	+	0	0	0	0	0	0		1	0
chr1	17764062	17766207	Crispld1	+	0	0	0	0	0	0		1	0
chr1	18115190	18115756	Crisp4	-	0	0	0	0	0	0		1	0
chr1	18122737	18122826	Crisp4	-	0	0	0	0	0	0		1	0
chr1	18124231	18124329	Crisp4	-	0	0	0	0	0	0		1	0
chr1	18128641	18128790	Crisp4	-	0	0	0	0	0	0		1	0
chr1	18130158	18130249	Crisp4	-	0	0	0	0	0	0		1	0
chr1	18134038	18134173	Crisp4	-	0	0	0	0	0	0		1	0
chr1	18136987	18137051	Crisp4	-	0	0	0	0	0	0		1	0
chr1	18210052	18210230	Defb44-ps	-	0	0	0	0	0	0		1	0
chr1	18223520	18223564	Defb44-ps	-	0	0	0	0	0	0		1	0
chr1	18236472	18236660	Defb18	-	0	0	0	0	0	0		1	0
chr1	18237373	18237443	Defb18	-	0	0	0	0	0	0		1	0
chr1	18250977	18251333	Defb41	-	0	0	0	0	0	0		1	0
chr1	18265025	18265138	Defb41	-	0	0	0	0	0	0		1	0
chr1	19103021	19103294	Tfap2d	+	0	0	0	0	0	0		1	0
chr1	19104363	19104861	Tfap2d	+	0	0	0	0	0	0		1	0
chr1	19108249	19108310	Tfap2d	+	0	0	0	0	0	0		1	0
chr1	19118829	19118995	Tfap2d	+	0	0	0	0	0	0		1	0
chr1	19119161	19119280	Tfap2d	+	0	0	0	0	0	0		1	0
chr1	19142836	19142978	Tfap2d	+	0	0	0	0	0	0		1	0
chr1	19148303	19148417	Tfap2d	+	0	0	0	0	0	0		1	0
chr1	19165958	19166332	Tfap2d	+	0	0	0	0	0	0		1	0
chr1	19208913	19209248	Tfap2b	+	0	0	0	0	0	0		1	0
chr1	19212053	19212423	Tfap2b	+	0	0	0	0	0	0		1	0
chr1	19213950	19214409	Tfap2b	+	0	0	0	0	0	0		1	0
chr1	19219192	19219253	Tfap2b	+	0	0	0	0	0	0		1	0
chr1	19226435	19226655	Tfap2b	+	0	0	0	0	0	0		1	0
chr1	19228441	19228560	Tfap2b	+	0	0	0	0	0	0		1	0
chr1	19231012	19231154	Tfap2b	+	0	0	0	0	0	0		1	0
chr1	19234049	19238845	Tfap2b	+	0	0	0	0	0	0		1	0
chr1	20057778	20058710	Pkhd1	-	0	0	0	0	0	0		1	0
chr1	20070377	20070500	Pkhd1	-	0	0	0	0	0	0		1	0
chr1	20073456	20073615	Pkhd1	-	0	0	0	0	0	0		1	0
chr1	20081185	20081293	Pkhd1	-	0	0	0	0	0	0		1	0
chr1	20103214	20103302	Pkhd1	-	0	0	0	0.0396071	0	0		0.42265	1
chr1	20104541	20104677	Pkhd1	-	0	0	0	0	0	0		1	0
chr1	20116929	20117947	Pkhd1	-	0	0	0	0	0	0		1	0
chr1	20198017	20198175	Pkhd1	-	0	0	0	0	0	0		1	0
chr1	20199341	20199510	Pkhd1	-	0	0	0	0	0	0		1	0
chr1	20200519	20201395	Pkhd1	-	0	0	0	0	0	0		1	0
chr1	20209160	20209313	Pkhd1	-	0	0	0	0	0	0		1	0
chr1	20211836	20211991	Pkhd1	-	0	0	0	0	0	0		1	0
chr1	20220038	20220126	Pkhd1	-	0	0	0	0	0	0		1	0
chr1	20222858	20222972	Pkhd1	-	0	0	0	0	0	0		1	0
chr1	20239300	20239438	Pkhd1	-	0	0	0	0	0	0		1	0
chr1	20275518	20275647	Pkhd1	-	0	0	0	0	0	0		1	0
chr1	20288195	20288261	Pkhd1	-	0	0	0	0	0	0		1	0
chr1	20310524	20310720	Pkhd1	-	0	0	0	0	0	0		1	0
chr1	20312032	20312210	Pkhd1	-	0	0	0	0	0	0		1	0
chr1	20347210	20347457	Pkhd1	-	0	0	0	0	0	0		1	0
chr1	20350412	20350545	Pkhd1	-	0	0	0	0	0	0		1	0
chr1	20356453	20356705	4930486I03Rik	+	0	0	0	0	0	0		1	0
chr1	20358839	20358974	Pkhd1	-	0	0	0	0	0	0		1	0
chr1	20360985	20361091	Pkhd1	-	0	0	0	0	0	0		1	0
chr1	20364118	20364231	Pkhd1	-	0	0	0	0	0	0		1	0
chr1	20373855	20373986	Pkhd1	-	0	0	0	0	0	0		1	0
chr1	20374711	20374768	Pkhd1	-	0	0	0	0	0	0		1	0
chr1	20377374	20377500	Pkhd1	-	0	0	0	0	0	0		1	0
chr1	20381094	20381219	4930486I03Rik	+	0	0	0	0	0	0		1	0
chr1	20381402	20381594	Pkhd1	-	0	0	0	0	0	0		1	0
chr1	20391464	20391622	Pkhd1	-	0	0	0	0	0	0		1	0
chr1	20391891	20392300	4930486I03Rik	+	0	0	0	0	0	0		1	0
chr1	20392011	20392219	Pkhd1	-	0	0	0	0	0.0194787	0		0.42265	1
chr1	20414220	20414433	Pkhd1	-	0	0	0	0	0	0		1	0
chr1	20450220	20450377	Pkhd1	-	0	0	0	0	0	0		1	0
chr1	20502941	20503092	Pkhd1	-	0	0	0	0	0	0		1	0
chr1	20508892	20509112	Pkhd1	-	0	0	0	0	0	0		1	0
chr1	20520153	20520297	Pkhd1	-	0	0	0	0	0	0		1	0
chr1	20522663	20524265	Pkhd1	-	0	0	0	0	0	0		1	0
chr1	20533842	20533910	Pkhd1	-	0	0	0	0	0	0		1	0
chr1	20534535	20534731	Pkhd1	-	0	0	0	0	0	0		1	0
chr1	20537272	20537408	Pkhd1	-	0	0	0	0	0	0		1	0
chr1	20540313	20540444	Pkhd1	-	0	0	0	0	0	0		1	0
chr1	20547268	20547544	Pkhd1	-	0	0	0	0	0	0		1	0
chr1	20548090	20548196	Pkhd1	-	0	0	0.0234789	0	0	0		0.42265	-1
chr1	20549685	20549808	Pkhd1	-	0	0	0	0	0	0		1	0
chr1	20550846	20551031	Pkhd1	-	0	0	0	0	0	0		1	0
chr1	20553468	20553596	Pkhd1	-	0	0	0	0	0	0		1	0
chr1	20555077	20555216	Pkhd1	-	0	0	0	0	0	0		1	0
chr1	20558587	20558763	Pkhd1	-	0	0	0	0	0	0		1	0
chr1	20559420	20559548	Pkhd1	-	0	0	0	0	0	0		1	0
chr1	20562359	20562502	Pkhd1	-	0	0	0	0	0	0		1	0
chr1	20563622	20563713	Pkhd1	-	0	0	0	0	0	0		1	0
chr1	20563800	20563890	Pkhd1	-	0	0	0	0	0	0		1	0
chr1	20565598	20565877	Pkhd1	-	0	0	0	0	0	0		1	0
chr1	20566757	20566872	Pkhd1	-	0	0	0	0	0	0		1	0
chr1	20567447	20567589	Pkhd1	-	0	0	0	0	0	0		1	0
chr1	20569828	20569924	Pkhd1	-	0	0	0	0	0	0		1	0
chr1	20571338	20571440	Pkhd1	-	0	0	0	0	0	0		1	0
chr1	20584059	20584130	Pkhd1	-	0	0	0	0	0	0		1	0
chr1	20585157	20585197	Pkhd1	-	0	0	0	0	0	0		1	0
chr1	20585646	20585711	Pkhd1	-	0	0	0	0	0	0		1	0
chr1	20586823	20586898	Pkhd1	-	0	0	0	0	0	0		1	0
chr1	20588484	20588563	Pkhd1	-	0	0	0	0	0	0		1	0
chr1	20593910	20593968	Pkhd1	-	0	0	0	0	0	0		1	0
chr1	20608318	20608427	Pkhd1	-	0.0299539	0	0	0	0.0259716	0		0.924914	-0.0712077
chr1	20612701	20612843	Pkhd1	-	0	0	0	0	0	0		1	0
chr1	20613394	20613472	Pkhd1	-	0	0	0	0	0	0		1	0
chr1	20615268	20615405	Pkhd1	-	0	0	0	0	0	0		1	0
chr1	20617910	20618057	Pkhd1	-	0	0	0	0	0	0		1	0
chr1	20669881	20670001	Linc-md1	+	0	0	0	0	0	0		1	0
chr1	20670949	20671104	Linc-md1	+	0	0	0	0	0	0		1	0
chr1	20682712	20682958	Linc-md1	+	0	0	0	0	0	0		1	0
chr1	20730904	20730988	Il17a	+	0	0	0	0	0	0		1	0
chr1	20732095	20732307	Il17a	+	0	0	0	0	0	0		1	0
chr1	20733621	20734496	Il17a	+	0	0	0	0	0	0		1	0
chr1	20777145	20778004	Il17f	-	0	0	0	0	0	0		1	0
chr1	20779290	20779511	Il17f	-	0	0	0	0	0	0		1	0
chr1	20784172	20784270	Il17f	-	0	0	0	0	0	0		1	0
chr1	20803013	20803654	Mcm3	-	0	0	0	0	0	0		1	0
chr1	20804816	20804907	Mcm3	-	0	0	0	0	0	0		1	0
chr1	20805262	20805339	Mcm3	-	0	0	0	0	0	0		1	0
chr1	20805796	20805900	Mcm3	-	0	0	0	0	0	0		1	0
chr1	20806741	20806882	Mcm3	-	0	0	0	0	0	0		1	0
chr1	20808720	20808871	Mcm3	-	0	0	0	0	0	0		1	0
chr1	20809595	20809722	Mcm3	-	0	0	0	0	0	0		1	0
chr1	20810057	20810232	Mcm3	-	0	0	0	0	0	0		1	0
chr1	20811964	20812173	Mcm3	-	0	0	0	0	0	0		1	0
chr1	20812563	20812695	Mcm3	-	0	0	0	0	0	0		1	0
chr1	20812960	20813114	Mcm3	-	0	0	0	0	0	0		1	0
chr1	20814398	20814507	Mcm3	-	0	0	0	0	0	0		1	0
chr1	20814688	20814927	Mcm3	-	0	0	0	0	0	0		1	0
chr1	20816648	20816779	Mcm3	-	0	0	0	0	0	0		1	0
chr1	20817242	20817451	Mcm3	-	0	0	0	0	0	0		1	0
chr1	20817792	20817905	Mcm3	-	0	0	0	0	0	0		1	0
chr1	20820130	20820213	Mcm3	-	0	0	0	0	0	0		1	0
chr1	20888649	20889139	6720483E21Rik	-	0	0	0	0	0	0		1	0
chr1	20889475	20889655	6720483E21Rik	-	0	0	0	0	0	0		1	0
chr1	20889845	20889929	6720483E21Rik	-	0	0	0	0	0	0		1	0
chr1	20890107	20890473	6720483E21Rik	-	0	0	0	0	0	0		1	0
chr1	20890621	20890686	Paqr8	+	0	0	0	0	0	0		1	0
chr1	20932059	20932239	Paqr8	+	0	0	0	0	0	0		1	0
chr1	20934581	20938756	Paqr8	+	0	0	0	0	0	0		1	0
chr1	20951625	20951796	Efhc1	+	0	0	0	0	0	0		1	0
chr1	20955334	20955556	Efhc1	+	0	0	0	0	0	0		1	0
chr1	20960129	20960417	Efhc1	+	0	0	0	0	0	0		1	0
chr1	20961152	20961302	Efhc1	+	0	0	0	0	0	0		1	0
chr1	20967323	20967516	Efhc1	+	0	0	0	0	0	0		1	0
chr1	20972774	20972995	Efhc1	+	0	0	0	0	0	0		1	0
chr1	20974898	20975039	Efhc1	+	0	0	0	0	0	0		1	0
chr1	20978642	20978856	Efhc1	+	0	0	0	0	0	0		1	0
chr1	20979409	20979557	Efhc1	+	0	0	0	0	0	0		1	0
chr1	20989367	20989602	Efhc1	+	0	0	0	0	0	0		1	0
chr1	20990616	20990841	Efhc1	+	0	0	0	0	0	0		1	0
chr1	21001396	21001635	Tram2	-	0	0	0	0	0	0		1	0
chr1	21002969	21003133	Tram2	-	0	0	0	0	0	0		1	0
chr1	21003837	21003981	Tram2	-	0	0	0	0	0	0		1	0
chr1	21004225	21004330	Tram2	-	0	0	0	0	0	0		1	0
chr1	21005566	21005637	Tram2	-	0	0	0	0	0	0		1	0
chr1	21006149	21006234	Tram2	-	0	0	0	0	0	0		1	0
chr1	21006852	21006911	Tram2	-	0	0	0	0	0	0		1	0
chr1	21012792	21012909	Tram2	-	0	0	0	0	0	0		1	0
chr1	21013401	21013511	Tram2	-	0	0	0	0	0	0		1	0
chr1	21037396	21037460	Tram2	-	0	0	0	0	0	0		1	0
chr1	21078993	21079225	Tram2	-	0	0	0	0	0	0		1	0
chr1	21218574	21218889	Tmem14a	+	48.9647	46.3662	39.9371	18.0257	34.6144	66.7488		0.748855	-0.0623554
chr1	21225557	21225643	Tmem14a	+	48.9647	46.3662	39.9371	18.0257	34.1756	66.7488		0.742804	-0.0641889
chr1	21225944	21226046	Tmem14a	+	48.9647	46.3662	39.9371	18.0257	34.1756	66.7488		0.742804	-0.0641889
chr1	21226591	21226679	Tmem14a	+	48.9647	46.3662	39.9371	18.0257	34.1756	66.7488		0.742804	-0.0641889
chr1	21229407	21230167	Tmem14a	+	48.9647	46.3662	39.9371	18.0257	34.1756	66.7488		0.742804	-0.0641889
chr1	21240584	21240659	Gsta3	+	0.0991799	0.105415	0.0873282	0.0364085	0.0981482	0.127828		0.751887	-0.0532897
chr1	21244937	21245032	Gsta3	+	0.439026	0.412285	0.378222	0.18768	0.465959	0.581931		0.987912	0.00244922
chr1	21249750	21249858	Gsta3	+	0.102146	0.106832	0.0895586	0.0373595	0.100668	0.130488		0.752466	-0.052941
chr1	21254683	21254823	Gsta3	+	1.92228	1.69438	1.83278	1.22417	2.02373	2.23338		0.975913	0.00291312
chr1	21257330	21257382	Gsta3	+	0.0992671	0.105524	0.0878429	0.0453748	0.0982882	0.127828		0.79995	-0.0374803
chr1	21258847	21258980	Gsta3	+	0.000523377	0	0.000343136	0.000271705	0	0		0.341576	-0.522578
chr1	21260047	21260189	Gsta3	+	0.0074145	0.000654075	0.000943625	0.000339631	0.000700059	0.00121952		0.415192	-0.599126
chr1	21262792	21262924	Gsta3	+	0.00348918	0.00218025	0.00386028	0.0028529	0.00182015	0.00266076		0.301528	-0.130215
chr1	21264842	21265575	Gsta3	+	0	0	0	0	0	0		1	0
chr1	21285245	21285733	Gm4956	-	0	0	0	0.0741346	0.420405	0		0.331159	1
chr1	21288141	21288273	Gm4956	-	0	0	0.0804763	0.0640253	0	0		0.88103	-0.113846
chr1	21291294	21291365	Gm4956	-	0	0	0	0	0	0		1	0
chr1	21293479	21293612	Gm4956	-	0	0	0	0	0	0		1	0
chr1	21294925	21294977	Gm4956	-	0	0	0	0.0168488	0	1.26205		0.414994	1
chr1	21298040	21298312	Gm4956	-	0	0	0	0.013479	0	0		0.42265	1
chr1	21349676	21350119	Khdc1a	+	0	0	0	0	0	0		1	0
chr1	21350257	21350440	Khdc1a	+	0	0	0	0	0	0		1	0
chr1	21350875	21352199	Khdc1a	+	0	0	0	0	0	0		1	0
chr1	21368330	21368757	Khdc1c	+	0	0	0	0	0	0		1	0
chr1	21368891	21369074	Khdc1c	+	0	0	0	0	0	0		1	0
chr1	21369509	21369743	Khdc1c	+	0	0	0	0	0	0		1	0
chr1	21383555	21384036	Khdc1b	+	0	0	0	0	0	0		1	0
chr1	21384174	21384357	Khdc1b	+	0	0	0	0	0	0		1	0
chr1	21384801	21386384	Khdc1b	+	0	0	0	0	0	0		1	0
chr1	21398402	21403125	Kcnq5	-	0	0	0	0	0	0		1	0
chr1	21404931	21405058	Kcnq5	-	0	0	0	0	0	0		1	0
chr1	21405792	21405924	Kcnq5	-	0	0	0	0	0	0		1	0
chr1	21424048	21424157	Kcnq5	-	0	0	0	0	0	0		1	0
chr1	21457403	21457624	Kcnq5	-	0	0	0	0	0	0		1	0
chr1	21461550	21461607	Kcnq5	-	0	0	6.04161	0	0	0		0.42265	-1
chr1	21466382	21466409	Kcnq5	-	0	0	6.04161	0	0	0		0.42265	-1
chr1	21469469	21469564	Kcnq5	-	0	0	0	0	0	0		1	0
chr1	21479373	21479469	Kcnq5	-	0	0	0	0	0	0		1	0
chr1	21487222	21487333	Kcnq5	-	0	0	0	0	0	0		1	0
chr1	21505299	21505425	Kcnq5	-	0	0	0	0	0	0		1	0
chr1	21505683	21505859	Kcnq5	-	0	0	0	0	0	0		1	0
chr1	21535060	21535187	Kcnq5	-	0	0	0	0	0	0		1	0
chr1	21593523	21593614	Kcnq5	-	0	0	0	0	0	0		1	0
chr1	21961180	21961942	Kcnq5	-	0	0	0	0	0	0		1	0
chr1	22288421	22288640	Rims1	-	0	0	0	0	0	0		1	0
chr1	22290059	22290199	Rims1	-	0	0	0	0	0	0		1	0
chr1	22291012	22291114	Rims1	-	0	0	0	0	0	0		1	0
chr1	22292821	22292934	Rims1	-	0	0	0	0	0	0		1	0
chr1	22296857	22296996	Rims1	-	0	0	0	0	0	0		1	0
chr1	22346292	22346528	Rims1	-	0	0	0	0	0	0		1	0
chr1	22373343	22373510	Rims1	-	0	0	0	0	0	0		1	0
chr1	22379427	22379540	Rims1	-	0	0	0	0	0	0		1	0
chr1	22397450	22397563	Rims1	-	0	0	0	0	0	0		1	0
chr1	22398598	22398781	Rims1	-	0	0	0	0	0	0		1	0
chr1	22404442	22404515	Rims1	-	0	0	0	0	0	0		1	0
chr1	22412210	22412294	Rims1	-	0	0	0	0	0	0		1	0
chr1	22421740	22421830	Rims1	-	0	0	0	0	0	0		1	0
chr1	22425870	22425933	Rims1	-	0	0	0	0	0	0		1	0
chr1	22427461	22427587	Rims1	-	0	0	0	0	0	0		1	0
chr1	22428464	22428621	Rims1	-	0	0	0	0	0	0		1	0
chr1	22432771	22432843	Rims1	-	0	0	0	0	0	0		1	0
chr1	22468190	22468321	Rims1	-	0	0	0	0	0	0		1	0
chr1	22472724	22472837	Rims1	-	0	0	0	0	0	0		1	0
chr1	22475687	22475734	Rims1	-	0	0	0	0	0	0		1	0
chr1	22479434	22479558	Rims1	-	0	0	0	0	0	0		1	0
chr1	22483153	22483253	Rims1	-	0	0	0	0	0	0		1	0
chr1	22484641	22484752	Rims1	-	0	0	0	0	0	0		1	0
chr1	22486587	22486652	Rims1	-	0	0	0	0	0	0		1	0
chr1	22533398	22533471	Rims1	-	0	0	0	0	0	0		1	0
chr1	22534005	22534240	Rims1	-	0	0	0	0	0	0		1	0
chr1	22538285	22538623	Rims1	-	0	0	0	0	0	0		1	0
chr1	22596370	22596584	Rims1	-	0	0	0	0	0	0		1	0
chr1	22630411	22630480	Rims1	-	0	0	0	0	0	0		1	0
chr1	22726929	22727010	Rims1	-	0	0	0	0	0	0		1	0
chr1	22805560	22805724	Rims1	-	0	0	0	0	0	0		1	0
chr1	23366423	23370448	Ogfrl1	-	0	0	0	0	0	0		1	0
chr1	23375729	23375875	Ogfrl1	-	0	0	0	0	0	0		1	0
chr1	23375987	23376054	Ogfrl1	-	0	0.0776793	0	0	0	0		0.42265	-1
chr1	23376170	23376249	Ogfrl1	-	0	0	0	0	0	0		1	0
chr1	23378725	23378804	Ogfrl1	-	0	0	0	0	0	0		1	0
chr1	23378971	23379058	Ogfrl1	-	0	0	0	0	0	0		1	0
chr1	23382814	23383175	Ogfrl1	-	0	0	0	0	0	0		1	0
chr1	23761925	23763228	B3gat2	+	0	0	0	0	0	0		1	0
chr1	23815220	23815365	B3gat2	+	0	0	0	0	0	0		1	0
chr1	23844824	23845357	Smap1	-	0	0	0	0	0	0		1	0
chr1	23844872	23845021	B3gat2	+	0	0	0	0	0	0		1	0
chr1	23845100	23847858	B3gat2	+	0	0	0	0	0	0		1	0
chr1	23845624	23846563	Smap1	-	0	0	0	0	0	0		1	0
chr1	23848263	23848571	Smap1	-	0	0	0	0	0	0		1	0
chr1	23849302	23849468	Smap1	-	0	0	0	0	0	0		1	0
chr1	23853422	23853550	Smap1	-	0	0	0	0	0	0		1	0
chr1	23859022	23859113	Smap1	-	0	0	0	0	0	0		1	0
chr1	23866216	23866297	Smap1	-	0	0	0	0	0	0		1	0
chr1	23876373	23876449	Smap1	-	0	0	0	0	0	0		1	0
chr1	23877708	23877794	Smap1	-	0	0	0	0	0	0		1	0
chr1	23891859	23891993	Smap1	-	0	0	0	0	0	0		1	0
chr1	23909662	23909736	Smap1	-	1.10511	1.04131	1.02744	0.647248	1.10987	1.06541		0.511336	-0.058591
chr1	23922037	23922381	Smap1	-	0	0	0	0	0	0		1	0
chr1	23995938	23996360	Sdhaf4	-	0.0602944	0	0	0.0345111	0	0.140277		0.476619	0.487037
chr1	24003156	24003306	Sdhaf4	-	0	0	0	0	0	0		1	0
chr1	24005545	24005640	Sdhaf4	-	0	0	0	0	0	0		1	0
chr1	24010757	24012497	Fam135a	-	0	0	0	0	0	0		1	0
chr1	24014778	24014892	Fam135a	-	0	0	0	0	0	0		1	0
chr1	24020674	24020785	Fam135a	-	0	0	0	0	0	0		1	0
chr1	24021853	24022005	Fam135a	-	0	0	0	0	0	0		1	0
chr1	24024212	24024310	Fam135a	-	0	0	0	0	0	0		1	0
chr1	24024781	24024873	Fam135a	-	0	0	0	0	0	0		1	0
chr1	24026607	24026768	Fam135a	-	0	0	0	0	0	0		1	0
chr1	24028199	24030528	Fam135a	-	0	0	0	0	0	0		1	0
chr1	24030741	24030896	Fam135a	-	0.147142	0.201542	0.240562	0.116885	0.185504	0.198653		0.472615	-0.0809008
chr1	24032662	24032736	Fam135a	-	0	0	0	0	0	0		1	0
chr1	24044113	24044269	Fam135a	-	0	0	0	0	0	0		1	0
chr1	24046357	24046407	Fam135a	-	0	0	0	0	0	0		1	0
chr1	24053182	24053336	Fam135a	-	0	0	0	0	0	0		1	0
chr1	24054003	24054130	Fam135a	-	0	0	0	0	0	0		1	0
chr1	24055743	24055917	Fam135a	-	0	0	0	0	0	0		1	0
chr1	24057203	24057274	Fam135a	-	0	0	0	0	0	0		1	0
chr1	24057365	24057505	Fam135a	-	0	0	0	0	0	0		1	0
chr1	24067898	24067978	Fam135a	-	0	0	0	0	0	0		1	0
chr1	24085410	24085526	Fam135a	-	0.0411998	0.0251928	0.0445485	0	0.0278256	0.0518225		0.569748	-0.164191
chr1	24086519	24086611	Fam135a	-	0.0411998	0.0251928	0.0445485	0	0.0278256	0.0518225		0.569748	-0.164191
chr1	24100060	24100341	Fam135a	-	0	0	0	0	0	0		1	0
chr1	24177609	24177868	Col9a1	+	0	0	0	0	0	0		1	0
chr1	24178258	24178332	Col9a1	+	0	0	0	0	0	0		1	0
chr1	24179283	24179361	Col9a1	+	0	0	0	0	0	0		1	0
chr1	24179474	24179607	Col9a1	+	0	0	0	0	0	0		1	0
chr1	24185037	24185434	Col9a1	+	0	0	0	0	0	0		1	0
chr1	24194682	24194766	Col9a1	+	0	0	0	0	0	0		1	0
chr1	24195202	24195457	Col9a1	+	0	0	0	0	0	0		1	0
chr1	24195516	24195537	Col9a1	+	0	0	0	0	0	0		1	0
chr1	24196890	24196965	Col9a1	+	0	0	0	0	0	0		1	0
chr1	24197299	24197335	Col9a1	+	0	0	0	0	0	0		1	0
chr1	24197443	24197506	Col9a1	+	0	0	0	0	0	0		1	0
chr1	24202013	24202067	Col9a1	+	0	0	0	0	0	0		1	0
chr1	24202296	24202332	Col9a1	+	0	0	0	0	0	0		1	0
chr1	24204657	24204681	Col9a1	+	0	0	0	0	0	0		1	0
chr1	24205053	24205107	Col9a1	+	0	0	0	0	0	0		1	0
chr1	24207385	24207439	Col9a1	+	0	0	0	0	0	0		1	0
chr1	24208173	24208206	Col9a1	+	0	0	0	0	0	0		1	0
chr1	24209058	24209115	Col9a1	+	0	0	0	0	0	0		1	0
chr1	24210372	24210426	Col9a1	+	0	0	0	0	0	0		1	0
chr1	24214538	24214592	Col9a1	+	0	0	0	0	0	0		1	0
chr1	24217535	24217589	Col9a1	+	0	0	0	0	0	0		1	0
chr1	24220743	24220797	Col9a1	+	0	0	0	0	0	0		1	0
chr1	24221578	24221632	Col9a1	+	0	0	0	0	0	0		1	0
chr1	24221769	24221823	Col9a1	+	0	0	0	0	0	0		1	0
chr1	24221944	24221998	Col9a1	+	0	0	0	0	0	0		1	0
chr1	24222421	24222475	Col9a1	+	0	0	0	0	0	0		1	0
chr1	24223574	24223619	Col9a1	+	0	0	0	0	0	0		1	0
chr1	24224503	24224557	Col9a1	+	0	0	0	0	0	0		1	0
chr1	24224646	24224700	Col9a1	+	0	0	0	0	0	0		1	0
chr1	24230195	24230249	Col9a1	+	0	0	0	0	0	0		1	0
chr1	24230882	24230954	Col9a1	+	0	0	0	0	0	0		1	0
chr1	24231450	24231486	Col9a1	+	0	0	0	0	0	0		1	0
chr1	24232184	24232229	Col9a1	+	0	0	0	0	0	0		1	0
chr1	24233570	24233603	Col9a1	+	0	0	0	0	0	0		1	0
chr1	24237124	24237271	Col9a1	+	0	0	0	0	0	0		1	0
chr1	24237441	24237496	Col9a1	+	0	0	0	0	0	0		1	0
chr1	24239206	24239395	Col9a1	+	0	0	0	0	0	0		1	0
chr1	24244357	24244435	Col9a1	+	0	0	0	0	0	0		1	0
chr1	24251676	24252738	Col9a1	+	0	0	0	0	0	0		1	0
chr1	24257682	24264817	Col19a1	-	0	0	0	0	0	0		1	0
chr1	24264964	24265042	Col19a1	-	0	0	0	0	0	0		1	0
chr1	24270365	24270494	Col19a1	-	0	0	0	0	0	0		1	0
chr1	24279931	24279998	Col19a1	-	0	0	0	0	0	0		1	0
chr1	24282416	24282587	Col19a1	-	0	0	0	0	0	0		1	0
chr1	24285052	24285097	Col19a1	-	0	0	0	0	0	0		1	0
chr1	24285253	24285289	Col19a1	-	0	0	0	0	0	0		1	0
chr1	24289666	24289729	Col19a1	-	0	0	0	0	0	0		1	0
chr1	24289827	24289872	Col19a1	-	0	0	0	0	0	0		1	0
chr1	24293071	24293116	Col19a1	-	0	0	0	0	0	0		1	0
chr1	24296759	24296813	Col19a1	-	0	0	0	0	0	0		1	0
chr1	24300592	24300619	Col19a1	-	0	0	0	0	0	0		1	0
chr1	24301274	24301319	Col19a1	-	0	0	0	0	0	0		1	0
chr1	24301399	24301450	Col19a1	-	0	0	0	0	0	0		1	0
chr1	24303455	24303500	Col19a1	-	0	0	0	0	0	0		1	0
chr1	24306259	24306313	Col19a1	-	0	0	0	0	0	0		1	0
chr1	24307645	24307699	Col19a1	-	0	0	0	0	0	0		1	0
chr1	24312046	24312100	Col19a1	-	0	0	0	0	0	0		1	0
chr1	24312311	24312365	Col19a1	-	0	0	0	0	0	0		1	0
chr1	24312447	24312552	Col19a1	-	0	0	0	0	0	0		1	0
chr1	24315397	24315439	Col19a1	-	0	0	0	0	0	0		1	0
chr1	24317391	24317445	Col19a1	-	0	0	0	0	0	0		1	0
chr1	24317532	24317586	Col19a1	-	0	0	0	0	0	0		1	0
chr1	24317689	24317725	Col19a1	-	0	0	0	0	0	0		1	0
chr1	24322032	24322110	Col19a1	-	0	0	0	0	0	0		1	0
chr1	24322213	24322258	Col19a1	-	0	0	0	0	0	0		1	0
chr1	24322938	24323028	Col19a1	-	0	0	0	0	0	0		1	0
chr1	24323681	24323735	Col19a1	-	0	0	0	0	0	0		1	0
chr1	24325249	24325303	Col19a1	-	0	0	0	0	0	0		1	0
chr1	24325978	24326032	Col19a1	-	0	0	0	0	0	0		1	0
chr1	24326130	24326166	Col19a1	-	0	0	0	0	0	0		1	0
chr1	24328035	24328071	Col19a1	-	0	0	0	0	0	0		1	0
chr1	24332429	24332492	Col19a1	-	0	0	0	0	0	0		1	0
chr1	24337897	24337939	Col19a1	-	0	0	0	0	0	0		1	0
chr1	24352281	24352335	Col19a1	-	0	0	0	0	0	0		1	0
chr1	24374582	24374636	Col19a1	-	0	0	0	0	0	0		1	0
chr1	24410195	24410249	Col19a1	-	0	0	0	0	0	0		1	0
chr1	24451761	24451797	Col19a1	-	0	0	0	0	0	0		1	0
chr1	24453743	24453797	Col19a1	-	0	0	0	0	0	0		1	0
chr1	24461475	24461529	Col19a1	-	0	0	0	0	0	0		1	0
chr1	24508183	24508228	Col19a1	-	0	0	0	0	0	0		1	0
chr1	24510842	24510887	Col19a1	-	0	0	0	0	0	0		1	0
chr1	24525603	24525666	Col19a1	-	0	0	0	0	0	0		1	0
chr1	24526384	24526510	Col19a1	-	0	0	0	0	0	0		1	0
chr1	24529927	24530008	Col19a1	-	0	0	0	0	0	0		1	0
chr1	24534032	24534308	Col19a1	-	0	0	0	0	0	0		1	0
chr1	24536878	24537002	Col19a1	-	0	0	0	0	0	0		1	0
chr1	24559653	24559753	Col19a1	-	0	0	0	0	0	0		1	0
chr1	24561302	24561368	Col19a1	-	0	0	0	0	0	0		1	0
chr1	24575332	24575459	Col19a1	-	0	0	0	0	0	0		1	0
chr1	24587349	24587437	Col19a1	-	0	0	0	0	0	0		1	0
chr1	24678543	24678816	Lmbrd1	+	0	0	0	0	0	0		1	0
chr1	24685396	24685573	Lmbrd1	+	0	0	0	0	0	0		1	0
chr1	24692940	24693001	Lmbrd1	+	0	0	0	0	0	0		1	0
chr1	24704820	24704918	Lmbrd1	+	0	0	0	0	0	0		1	0
chr1	24705976	24706044	Lmbrd1	+	0	0	0	0	0	0		1	0
chr1	24711511	24711600	Lmbrd1	+	0	0	0	0	0	0		1	0
chr1	24714908	24714982	Lmbrd1	+	0	0	0	0	0	0		1	0
chr1	24728545	24728671	Lmbrd1	+	0	0	0	0	0	0		1	0
chr1	24731746	24731899	Lmbrd1	+	0	0	0	0	0	0		1	0
chr1	24743882	24743947	Lmbrd1	+	0	0	0	0	0	0		1	0
chr1	24744255	24744358	Lmbrd1	+	0	0	0	0	0	0.00657516		0.42265	1
chr1	24744865	24744970	Lmbrd1	+	0	0	0	0	0	0		1	0
chr1	24746804	24746954	Lmbrd1	+	0	0	0	0	0	0		1	0
chr1	24748799	24748878	Lmbrd1	+	0	0	0	0	0	0		1	0
chr1	24762191	24762283	Lmbrd1	+	0	0	0	0	0	0		1	0
chr1	24762622	24766301	Lmbrd1	+	0	0	0	0	0	0		1	0
chr1	25067475	25068356	Adgrb3	-	0	0	0	0	0	0		1	0
chr1	25074684	25074789	Adgrb3	-	0	0	0	0	0	0		1	0
chr1	25084243	25084279	Adgrb3	-	0	0	0	0	0	0		1	0
chr1	25093764	25094408	Adgrb3	-	0	0	0	0	0	0		1	0
chr1	25098875	25098915	Adgrb3	-	0	0	0	0	0	0		1	0
chr1	25101432	25101528	Adgrb3	-	0	0	0	0	0	0		1	0
chr1	25111691	25111863	Adgrb3	-	0	0	0	0	0	0		1	0
chr1	25112176	25112275	Adgrb3	-	0	0	0	0	0	0		1	0
chr1	25117288	25117374	Adgrb3	-	0	0	0	0	0	0		1	0
chr1	25126640	25126707	Adgrb3	-	0	0	0	0	0	0		1	0
chr1	25128818	25128888	Adgrb3	-	0	0	0	0	0	0		1	0
chr1	25131250	25131401	Adgrb3	-	0	0	0	0	0	0		1	0
chr1	25221759	25221862	Adgrb3	-	0	0	0	0	0	0		1	0
chr1	25226719	25226823	Adgrb3	-	0	0	0	0	0	0		1	0
chr1	25228420	25228547	Adgrb3	-	0	0	0	0	0	0		1	0
chr1	25396435	25396479	Adgrb3	-	0	0	0	0	0	0		1	0
chr1	25420557	25420660	Adgrb3	-	0	0	0	0	0	0		1	0
chr1	25431422	25431498	Adgrb3	-	0	0	0	0	0	0		1	0
chr1	25432426	25432576	Adgrb3	-	0	0	0	0	0	0		1	0
chr1	25456991	25457100	Adgrb3	-	0	0	0	0	0	0		1	0
chr1	25460742	25460811	Adgrb3	-	0	0	0	0	0	0		1	0
chr1	25487924	25488119	Adgrb3	-	0	0	0	0	0	0		1	0
chr1	25504432	25504539	Adgrb3	-	0	0	0	0	0	0		1	0
chr1	25504912	25505014	Adgrb3	-	0	0	0	0	0	0		1	0
chr1	25531869	25532034	Adgrb3	-	0	0	0	0	0	0		1	0
chr1	25532474	25532639	Adgrb3	-	0	0	0	0	0	0		1	0
chr1	25547415	25547580	Adgrb3	-	0	0	0	0	0	0		1	0
chr1	25553674	25553836	Adgrb3	-	0	0	0	0	0	0		1	0
chr1	25559754	25559865	Adgrb3	-	0	0	0	0	0	0		1	0
chr1	25826003	25826775	Adgrb3	-	0	0	0	0	0	0		1	0
chr1	25829461	25829707	Adgrb3	-	0	0	0	0	0	0		1	0
chr1	26681800	26685911	4931408C20Rik	-	0	0	0	0	0	0		1	0
chr1	26687240	26687460	4931408C20Rik	-	0	0	0	0	0	0		1	0
chr1	28776121	28778784	Gm597	-	0	0	0	0	0	0		1	0
chr1	28780033	28780252	Gm597	-	0	0	0	0	0	0		1	0
chr1	30802341	30805942	Phf3	-	0	0	0	0	0	0		1	0
chr1	30806168	30806364	Phf3	-	0	0	0	0	0	0		1	0
chr1	30808722	30808812	Phf3	-	0	0	0	0	0	0		1	0
chr1	30810682	30810830	Phf3	-	0	0	0	0	0	0		1	0
chr1	30811771	30811967	Phf3	-	0	0	0	0	0	0		1	0
chr1	30813016	30813152	Phf3	-	0	0	0	0	0	0		1	0
chr1	30813959	30814091	Phf3	-	0	0	0	0	0	0		1	0
chr1	30816467	30816584	Phf3	-	0	0	0	0	0	0		1	0
chr1	30820080	30820237	Phf3	-	0	0	0	0	0	0		1	0
chr1	30820682	30820827	Phf3	-	0	0	0	0	0	0		1	0
chr1	30821130	30821314	Phf3	-	0	0	0	0	0	0		1	0
chr1	30824209	30824519	Phf3	-	0	0	0	0	0	0		1	0
chr1	30829842	30831559	Phf3	-	0.1516	0.0825902	0.0997213	0.0483851	0.0728654	0.0627092		0.126131	-0.289554
chr1	30837104	30837266	Phf3	-	0.390661	0.247771	0.152906	0.0483851	0.242885	0.153289		0.266823	-0.280589
chr1	30862986	30863256	Phf3	-	0.268215	0.139371	0.186146	0.0846739	0.11537	0.0627092		0.083768	-0.386438
chr1	30940302	30943323	Ptp4a1	-	0	0	0	0	0	0		1	0
chr1	30941591	30943323	Gm13363	-	0	0	0	0	0	0		1	0
chr1	30943931	30944006	Ptp4a1	-	0	0	0	0	0	0		1	0
chr1	30944535	30944666	Ptp4a1	-	0	0	0	0	0	0		1	0
chr1	30944937	30945030	Ptp4a1	-	0	0	0	0	0	0		1	0
chr1	30946037	30946639	Ptp4a1	-	0	0	0	0	0	0		1	0
chr1	30946037	30946639	Gm13363	-	0	0	0	0	0	0		1	0
chr1	30949548	30949755	Ptp4a1	-	0	0	0	0.00545796	0	0		0.42265	1
chr1	30949548	30949710	Gm13363	-	0	0	0	0.0232883	0	0		0.42265	1
chr1	31141077	31141768	4931428L18Rik	-	0	0	0	0	0	0		1	0
chr1	31176434	31176480	Lgsn	+	0	0	0	0	0	0		1	0
chr1	31189365	31189498	Lgsn	+	0	0	0	0	0	0		1	0
chr1	31190362	31190524	Lgsn	+	0	0	0	0	0	0		1	0
chr1	31196781	31196948	Lgsn	+	0	0	0	0	0	0		1	0
chr1	31203330	31204725	Lgsn	+	0	0	0	0	0	0		1	0
chr1	31204251	31204473	4931428L18Rik	-	0	0	0	0	0	0		1	0
chr1	31222475	31222656	4931428L18Rik	-	0	0	0	0	0	0		1	0
chr1	31264846	31264989	Gm4850	+	0	0	0	0	0	0		1	0
chr1	31267290	31268061	Gm4850	+	0	0	0	0	0	0		1	0
chr1	32172805	32173008	Khdrbs2	+	0	0	0	0	0	0		1	0
chr1	32243899	32244027	Khdrbs2	+	0	0	0	0	0	0		1	0
chr1	32333465	32333582	Khdrbs2	+	0	0	0	0	0	0		1	0
chr1	32414870	32415017	Khdrbs2	+	0	0	0	0	0	0		1	0
chr1	32467759	32467887	Khdrbs2	+	0	0	0	0	0	0		1	0
chr1	32472566	32472765	Khdrbs2	+	0	0	0	0	0	0		1	0
chr1	32619170	32619253	Khdrbs2	+	0	0	0	0	0	0		1	0
chr1	32644092	32644151	Khdrbs2	+	0	0	0	0	0	0		1	0
chr1	32657443	32657738	Khdrbs2	+	0	0	0	0	0	0		1	0
chr1	33453807	33454304	Prim2	-	0	0	0	0	0	0		1	0
chr1	33464052	33464121	Prim2	-	0	0	0	0	0	0		1	0
chr1	33480457	33480540	Prim2	-	0	0	0	0	0	0		1	0
chr1	33484681	33484808	Prim2	-	0	0	0	0	0	0		1	0
chr1	33512015	33512201	Prim2	-	0	0	0	0	0	0		1	0
chr1	33514144	33514217	Prim2	-	0	0	0	0	0	0		1	0
chr1	33533295	33533363	Prim2	-	0	0	0	0	0	0		1	0
chr1	33628394	33628532	Prim2	-	0	0	0	0	0	0		1	0
chr1	33630337	33630433	Prim2	-	0	0	0	0	0	0		1	0
chr1	33662245	33662366	Prim2	-	0	0	0	0	0	0		1	0
chr1	33663776	33663856	Prim2	-	0	0	0	0	0	0		1	0
chr1	33667044	33667148	Prim2	-	0	0	0	0	0	0		1	0
chr1	33668857	33669020	Prim2	-	0	0	0	0	0	0		1	0
chr1	33669623	33669794	Prim2	-	0	0	0	0	0	0		1	0
chr1	33719895	33720173	Rab23	+	0	0	0	0	0	0		1	0
chr1	33720418	33720584	Rab23	+	0.436638	0.143776	0.77675	0.154965	0.598101	0.846342		0.781989	0.0819342
chr1	33721607	33721699	Rab23	+	0	0	0	0	0	0		1	0
chr1	33723785	33724005	Rab23	+	0	0	0	0	0	0		1	0
chr1	33724933	33725019	Rab23	+	0	0	0	0	0	0		1	0
chr1	33734701	33734858	Rab23	+	0	0	0	0	0	0		1	0
chr1	33736799	33736882	Rab23	+	0	0	0	0	0	0		1	0
chr1	33738287	33738380	Rab23	+	0	0	0	0	0	0		1	0
chr1	33739252	33742564	Rab23	+	0	0	0	0	0	0		1	0
chr1	33745483	33747016	Bag2	-	0	0	0	0	0	0		1	0
chr1	33748216	33748326	Bag2	-	0	0	0.737187	0	0	0		0.42265	-1
chr1	33757578	33757750	Bag2	-	0	0	0	0	0	0		1	0
chr1	33761540	33762209	Zfp451	-	0	0	0	0	0	0		1	0
chr1	33765843	33765909	Zfp451	-	0	0	0	0	0	0		1	0
chr1	33769720	33769907	Zfp451	-	0	0	0	0	0	0.149513		0.42265	1
chr1	33770768	33770899	Zfp451	-	0	0	0	0	0	0		1	0
chr1	33772892	33773033	Zfp451	-	0	0	0	0	0	0		1	0
chr1	33776268	33777863	Zfp451	-	0	0	0	0	0	0		1	0
chr1	33779043	33779191	Zfp451	-	0	0	0	0	0	0		1	0
chr1	33779895	33780049	Zfp451	-	0.07375	0.147849	0	0	0	0		0.225648	-1
chr1	33782067	33782194	Zfp451	-	0	0	0	0	0	0		1	0
chr1	33783040	33783191	Zfp451	-	0.07375	0	0	0	0	0		0.42265	-1
chr1	33783852	33783964	Zfp451	-	0.07375	0	0	0	0	0		0.42265	-1
chr1	33786406	33786532	Zfp451	-	0.239688	0.110887	0	0	0.0564198	0.0747566		0.40495	-0.455418
chr1	33801959	33803613	Zfp451	-	0.608438	0.351142	0.386997	0.412139	0.639425	0.573134		0.428604	0.0936031
chr1	33805338	33805419	Zfp451	-	0	0	0	0	0	0		1	0
chr1	33813726	33813810	Zfp451	-	0	0	0	0	0	0		1	0
chr1	33814337	33814595	Zfp451	-	0	0	0	0	0	0		1	0
chr1	33852051	33853367	Bend6	-	0	0	0	0	0	0		1	0
chr1	33862653	33862773	Bend6	-	0	0	0	0	0	0		1	0
chr1	33863741	33863934	Bend6	-	0	0	0	0	0	0		1	0
chr1	33864522	33864743	Bend6	-	0	0	0	0	0	0		1	0
chr1	33878259	33878437	Bend6	-	0	0	0	0	0	0		1	0
chr1	33883440	33883648	Bend6	-	0	0	0	0	0	0		1	0
chr1	33907565	33907621	Bend6	-	0	0	0	0	0	0		1	0
chr1	33908224	33908452	Dst	+	0	0	0	0	0	0		1	0
chr1	33908998	33909033	Dst	+	0	0	0	0	0	0		1	0
chr1	33968702	33968903	Dst	+	0	0	0	0	0	0		1	0
chr1	34006190	34006398	Dst	+	0	0	0	0	0	0		1	0
chr1	34011824	34011915	Dst	+	0.00711076	0.00212539	0.0173021	0.0470654	0.00493554	0.00644301		0.528023	0.375439
chr1	34086241	34086303	Dst	+	0	0	0	0	0	0		1	0
chr1	34113932	34114022	Dst	+	0	0	0	0	0	0		1	0
chr1	34116117	34116195	Dst	+	0	0	0	0	0	0		1	0
chr1	34117431	34117524	Dst	+	0	0	0	0	0	0		1	0
chr1	34135089	34135256	Dst	+	0	0	0	0	0	0		1	0
chr1	34152201	34152314	Dst	+	0	0	0	0	0	0		1	0
chr1	34152412	34152519	Dst	+	0	0	0	0	0	0		1	0
chr1	34154512	34154632	Dst	+	0	0	0	0	0	0		1	0
chr1	34156598	34156694	Dst	+	0	0	0	0	0	0		1	0
chr1	34156780	34156908	Dst	+	0	0	0	0	0	0		1	0
chr1	34160329	34160496	Dst	+	0.0213323	0.00850158	0.0440418	0.0282392	0.0172744	0.0177183		0.772198	-0.0776308
chr1	34160619	34160713	Dst	+	0	0	0	0	0	0		1	0
chr1	34161003	34161158	Dst	+	0	0	0	0	0	0		1	0
chr1	34163008	34163471	Dst	+	0	0	0	0	0	0		1	0
chr1	34163625	34163754	Dst	+	0	0	0	0	0	0		1	0
chr1	34163896	34163974	Dst	+	0	0	0	0	0	0		1	0
chr1	34164075	34164237	Dst	+	0	0	0	0	0	0		1	0
chr1	34164326	34164431	Dst	+	0	0	0	0	0	0		1	0
chr1	34165057	34165153	Dst	+	0	0	0	0	0	0		1	0
chr1	34166179	34166305	Dst	+	0	0	0	0	0	0		1	0
chr1	34166941	34167091	Dst	+	0	0	0	0	0	0		1	0
chr1	34167275	34167430	Dst	+	0	0	0	0	0	0		1	0
chr1	34167610	34167737	Dst	+	0	0	0	0	0	0		1	0
chr1	34167822	34168006	Dst	+	0	0	0	0	0	0		1	0
chr1	34169163	34169321	Dst	+	0	0	0	0	0	0		1	0
chr1	34169749	34169928	Dst	+	0	0	0	0	0	0		1	0
chr1	34170359	34170498	Dst	+	0	0	0	0	0	0		1	0
chr1	34171115	34171309	Dst	+	0	0	0	0	0	0		1	0
chr1	34172182	34172345	Dst	+	0	0	0	0	0	0		1	0
chr1	34173001	34173085	Dst	+	0	0	0	0	0	0		1	0
chr1	34174114	34174222	Dst	+	0	0	0	0	0	0		1	0
chr1	34174696	34174795	Dst	+	0	0	0	0	0	0		1	0
chr1	34177795	34180498	Dst	+	0.0142215	0.00708465	0.00943753	0.0313769	0.0283794	0.00966452		0.190946	0.386136
chr1	34181134	34183903	Dst	+	0.0142215	0.00708465	0.00943753	0.0313769	0.0283794	0.00966452		0.190946	0.386136
chr1	34184015	34184144	Dst	+	0	0	0	0	0	0		1	0
chr1	34185961	34186050	Dst	+	0	0	0	0	0	0		1	0
chr1	34186818	34186951	Dst	+	0	0	0	0	0	0		1	0
chr1	34187971	34193263	Dst	+	0.0165918	0.00425079	0.0188751	0.0313769	0.0222099	0.00966452		0.374541	0.228552
chr1	34193391	34193541	Dst	+	0.0165918	0.00425079	0.0188751	0.0313769	0.0222099	0.00966452		0.374541	0.228552
chr1	34194004	34194220	Dst	+	0.0165918	0.00425079	0.0188751	0.0313769	0.0222099	0.00966452		0.374541	0.228552
chr1	34194514	34194664	Dst	+	0.0165918	0.00425079	0.0188751	0.0313769	0.0222099	0.00966452		0.374541	0.228552
chr1	34195827	34196061	Dst	+	0.0165918	0.00425079	0.0188751	0.0313769	0.0222099	0.00966452		0.374541	0.228552
chr1	34197200	34197353	Dst	+	0	0	0	0	0	0		1	0
chr1	34198517	34198751	Dst	+	0	0	0	0	0	0		1	0
chr1	34199291	34199558	Dst	+	0	0	0	0	0	0		1	0
chr1	34200869	34201415	Dst	+	0	0	0	0	0	0		1	0
chr1	34202444	34202621	Dst	+	0	0	0	0	0	0		1	0
chr1	34208553	34208677	Dst	+	0	0	0	0	0	0		1	0
chr1	34211153	34211362	Dst	+	0	0	0	0	0	0		1	0
chr1	34212221	34212539	Dst	+	0	0	0	0	0	0		1	0
chr1	34212901	34213068	Dst	+	0	0	0	0	0	0		1	0
chr1	34214533	34214690	Dst	+	0	0	0	0	0	0		1	0
chr1	34215485	34215612	Dst	+	0	0	0	0	0	0		1	0
chr1	34217809	34217872	Dst	+	0	0	0	0	0	0		1	0
chr1	34218334	34218576	Dst	+	0	0	0	0	0	0		1	0
chr1	34219395	34219525	Dst	+	0	0	0	0	0	0		1	0
chr1	34223803	34224003	Dst	+	0	0	0	0	0	0		1	0
chr1	34225508	34226004	Dst	+	0	0	0	0	0	0		1	0
chr1	34227774	34229246	Dst	+	0	0	0	0	0	0		1	0
chr1	34242618	34242780	Dst	+	0	0	0	0	0	0		1	0
chr1	34244343	34244514	Dst	+	0	0	0	0	0	0		1	0
chr1	34247648	34247815	Dst	+	0	0	0	0	0	0		1	0
chr1	34249478	34249638	Dst	+	0	0	0	0	0	0		1	0
chr1	34249803	34250130	Dst	+	0	0.00425079	0	0	0.00616943	0.00483226		0.396089	0.44261
chr1	34250609	34250694	Dst	+	0	0	0	0	0	0		1	0
chr1	34251695	34251937	Dst	+	0	0	0	0	0	0		1	0
chr1	34252810	34253017	Dst	+	0	0	0	0	0	0		1	0
chr1	34256231	34256351	Dst	+	0	0	0	0	0	0		1	0
chr1	34256541	34256649	Dst	+	0	0	0	0	0	0		1	0
chr1	34257721	34257940	Dst	+	0	0	0	0	0	0		1	0
chr1	34260163	34260367	Dst	+	0	0	0	0	0	0		1	0
chr1	34262019	34262251	Dst	+	0	0	0	0	0	0		1	0
chr1	34263263	34263490	Dst	+	0	0	0	0	0	0		1	0
chr1	34264524	34264647	Dst	+	0	0	0	0	0	0		1	0
chr1	34264749	34264851	Dst	+	0	0	0	0	0	0		1	0
chr1	34266856	34266958	Dst	+	0	0	0	0	0	0		1	0
chr1	34268228	34268402	Dst	+	0	0	0	0	0	0		1	0
chr1	34268734	34268890	Dst	+	0	0	0	0	0	0		1	0
chr1	34270827	34271025	Dst	+	0	0	0	0	0	0		1	0
chr1	34271354	34271483	Dst	+	0	0	0	0	0	0		1	0
chr1	34274167	34274338	Dst	+	0	0	0	0	0	0		1	0
chr1	34275204	34275360	Dst	+	0	0	0	0	0	0		1	0
chr1	34275672	34275879	Dst	+	0	0	0	0	0	0		1	0
chr1	34278019	34278139	Dst	+	0	0	0	0	0	0		1	0
chr1	34282422	34282592	Dst	+	0	0	0	0	0	0		1	0
chr1	34284258	34284418	Dst	+	0	0	0	0	0	0		1	0
chr1	34287186	34287381	Dst	+	0	0	0	0	0	0		1	0
chr1	34287890	34288019	Dst	+	0	0	0	0	0	0		1	0
chr1	34289523	34289667	Dst	+	0	0	0	0	0	0		1	0
chr1	34290358	34290547	Dst	+	0	0	0	0	0	0		1	0
chr1	34291786	34291916	Dst	+	0	0	0	0	0	0		1	0
chr1	34293319	34293483	Dst	+	0	0	0	0	0	0		1	0
chr1	34294383	34294546	Dst	+	0	0	0	0	0	0		1	0
chr1	34295153	34295308	Dst	+	0	0	0	0	0	0		1	0
chr1	34295461	34295536	Dst	+	0	0	0	0	0	0		1	0
chr1	34299720	34299838	Dst	+	0	0	0	0	0	0		1	0
chr1	34301860	34301932	Dst	+	0.296282	0.232376	0.298855	0.116095	0.291197	0.304432		0.599133	-0.0752251
chr1	34302829	34303032	Dst	+	0	0	0	0	0	0		1	0
chr1	34303420	34303531	Dst	+	0.0154066	0.00495925	0.0141563	0	0.0086372	0.00483226		0.170051	-0.438675
chr1	34306527	34306651	Dst	+	0	0	0	0	0	0		1	0
chr1	34307329	34308662	Dst	+	0	0	0	0	0	0		1	0
chr1	34436669	34437610	Ccdc115	-	0	0	0	0	0	0		1	0
chr1	34437726	34437858	Ccdc115	-	0	0	0	0	0	0		1	0
chr1	34438849	34438932	Ccdc115	-	0	0	0	0	0	0		1	0
chr1	34439042	34439146	Ccdc115	-	0	0	0	0	0	0		1	0
chr1	34439227	34439672	Ccdc115	-	0	0	0	0	0	0		1	0
chr1	34439828	34439927	Imp4	+	0	0	0	0	0	0		1	0
chr1	34440040	34440149	Imp4	+	0	0	0	0	0	0		1	0
chr1	34442909	34442993	Imp4	+	0	0	0	0	0	0		1	0
chr1	34443377	34443487	Imp4	+	0	0	0	0	0	0		1	0
chr1	34443562	34443695	Imp4	+	0	0	0	0	0	0		1	0
chr1	34443768	34443923	Imp4	+	0	0	0	0	0	0		1	0
chr1	34443996	34444091	Imp4	+	0	0	0	0	0	0		1	0
chr1	34444195	34444269	Imp4	+	0	0	0	0	0	0		1	0
chr1	34444357	34445747	Imp4	+	0	0	0	0	0	0		1	0
chr1	34459745	34459916	Ptpn18	+	0	0	0	0	0	0		1	0
chr1	34462701	34462810	Ptpn18	+	0	0	0	0	0	0		1	0
chr1	34463106	34463183	Ptpn18	+	0	0	0	0	0	0		1	0
chr1	34463268	34463364	Ptpn18	+	0	0	0	0	0	0		1	0
chr1	34463465	34463504	Ptpn18	+	0	0	0	0	0	0		1	0
chr1	34468292	34468361	Ptpn18	+	0	0	0	0	0	0		1	0
chr1	34469839	34469902	Ptpn18	+	0	0	0	0	0	0		1	0
chr1	34470199	34470342	Ptpn18	+	0	0	0	0	0	0		1	0
chr1	34471492	34471559	Ptpn18	+	0	0	0	0	0	0		1	0
chr1	34471640	34471718	Ptpn18	+	0	0	0	0	0	0		1	0
chr1	34471811	34471901	Ptpn18	+	0	0	0	0	0	0		1	0
chr1	34472102	34472191	Ptpn18	+	0	0	0	0	0	0		1	0
chr1	34472762	34472968	Ptpn18	+	0	0	0	0	0	0		1	0
chr1	34473334	34473409	Ptpn18	+	0	0	0	0	0	0		1	0
chr1	34473578	34473779	Ptpn18	+	0	0	0.126198	0	0.0983098	0.142713		0.555452	0.312688
chr1	34498429	34498628	Prss39	+	0	0	0	0	0	0		1	0
chr1	34499227	34499390	Prss39	+	0	0	0	0	0	0		1	0
chr1	34500015	34500290	Prss39	+	0	0	0	0	0	0		1	0
chr1	34502026	34502196	Prss39	+	0	0	0	0	0	0		1	0
chr1	34502623	34503062	Prss39	+	0	0	0	0	0	0		1	0
chr1	34535647	34535955	Cfc1	+	0	0	0	0	0	0		1	0
chr1	34536197	34536247	Cfc1	+	0	0	0	0	0	0		1	0
chr1	34536349	34536517	Cfc1	+	0	0	0	0	0	0		1	0
chr1	34537131	34537246	Cfc1	+	0	0	0	0	0	0		1	0
chr1	34537325	34537435	Cfc1	+	0	0	0	0	0	0		1	0
chr1	34544024	34544311	Cfc1	+	0	0	0	0	0	0		1	0
chr1	34552330	34552809	Prss40	-	0	0	0	0	0	0		1	0
chr1	34555968	34556138	Prss40	-	0	0	0	0	0	0		1	0
chr1	34557852	34558127	Prss40	-	0	0	0	0	0	0		1	0
chr1	34559742	34559905	Prss40	-	0	0	0	0	0	0		1	0
chr1	34560729	34560943	Prss40	-	0	0	0	0	0	0		1	0
chr1	34579692	34579766	Amer3	+	0	0	0	0	0	0		1	0
chr1	34586662	34590944	Amer3	+	0	0	0	0	0	0		1	0
chr1	34801721	34802001	Arhgef4	+	0	0	0	0	0	0		1	0
chr1	34804913	34805093	Arhgef4	+	0	0	0	0	0	0		1	0
chr1	34805955	34806135	Arhgef4	+	0	0	0	0	0	0		1	0
chr1	34806314	34806494	Arhgef4	+	0	0	0	0	0	0		1	0
chr1	34807058	34807291	Arhgef4	+	0	0	0	0	0	0		1	0
chr1	34807641	34807771	Arhgef4	+	0	0	0	0	0	0		1	0
chr1	34809696	34809828	Arhgef4	+	0	0	0	0	0	0		1	0
chr1	34810310	34810554	Arhgef4	+	0	0	0	0	0	0		1	0
chr1	34811085	34811163	Arhgef4	+	0	0	0	0	0	0		1	0
chr1	34811677	34812754	Arhgef4	+	0	0	0	0	0	0		1	0
chr1	34813217	34817404	Fam168b	-	0	0	0	0	0	0		1	0
chr1	34817996	34818126	Fam168b	-	0	0	0	0	0	0		1	0
chr1	34819591	34819790	Fam168b	-	0	0	0	0	0	0		1	0
chr1	34819866	34820009	Fam168b	-	0	0	0	0	0	0		1	0
chr1	34824019	34824055	Fam168b	-	1.853	1.53428	1.49803	0.706784	1.6137	1.83252		0.559347	-0.0810222
chr1	34828766	34828847	Fam168b	-	0	0	0	0	0	0		1	0
chr1	34836732	34836813	Fam168b	-	0	0	0	0	0	0		1	0
chr1	34842827	34843050	Fam168b	-	0	0	0	0	0	0		1	0
chr1	34849958	34850063	Plekhb2	+	0	0	0	0	0	0		1	0
chr1	34861872	34861917	Plekhb2	+	0	0	0	0	0	0		1	0
chr1	34863005	34863158	Plekhb2	+	0	0	0	0	0	0		1	0
chr1	34863470	34863573	Plekhb2	+	0	0	0	0	0	0		1	0
chr1	34864472	34864512	Plekhb2	+	0	0	0	0	0	0		1	0
chr1	34866140	34866230	Plekhb2	+	0	0	0	0	0	0		1	0
chr1	34869299	34871557	Plekhb2	+	0	0	0	0	0	0		1	0
chr1	34876910	34879585	Plekhb2	+	0	0	0	0	0	0		1	0
chr1	36068399	36069184	Hs6st1	+	0	0	0	0	0	0		1	0
chr1	36103512	36106446	Hs6st1	+	0	0	0	0	0	0		1	0
chr1	36140027	36144251	Uggt1	-	0	0	0	0	0	0		1	0
chr1	36146031	36146185	Uggt1	-	0	0	0	0	0	0		1	0
chr1	36146624	36146741	Uggt1	-	0	0	0	0	0	0		1	0
chr1	36150044	36150159	Uggt1	-	0	0	0	0	0	0		1	0
chr1	36151633	36151794	Uggt1	-	0	0	0	0	0	0		1	0
chr1	36155072	36155255	Uggt1	-	0	0	0	0	0	0		1	0
chr1	36156226	36156311	Uggt1	-	0	0	0	0	0	0		1	0
chr1	36157399	36157501	Uggt1	-	0	0	0	0	0	0		1	0
chr1	36158107	36158196	Uggt1	-	0	0	0	0	0	0		1	0
chr1	36159941	36160026	Uggt1	-	0	0	0	0	0	0		1	0
chr1	36161675	36161761	Uggt1	-	0	0	0	0	0	0		1	0
chr1	36162204	36162363	Uggt1	-	0	0	0	0	0	0		1	0
chr1	36163220	36163410	Uggt1	-	0	0	0	0	0	0		1	0
chr1	36164443	36164523	Uggt1	-	0	0	0	0	0	0		1	0
chr1	36165508	36165611	Uggt1	-	0	0	0	0	0	0		1	0
chr1	36170198	36170294	Uggt1	-	0	0	0	0	0	0		1	0
chr1	36173434	36173565	Uggt1	-	0	0	0	0	0	0		1	0
chr1	36174078	36174210	Uggt1	-	0	0	0	0	0	0		1	0
chr1	36174895	36175102	Uggt1	-	0	0	0	0	0	0		1	0
chr1	36176232	36176327	Uggt1	-	0	0	0	0	0	0		1	0
chr1	36176775	36176799	Uggt1	-	0.100539	0.0693633	0.065975	0.0300908	0.131431	0.0969499		0.830143	0.0457068
chr1	36177517	36177616	Uggt1	-	0	0	0	0	0	0		1	0
chr1	36179558	36179679	Uggt1	-	0	0	0	0	0	0		1	0
chr1	36182469	36182634	Uggt1	-	0	0	0	0	0	0		1	0
chr1	36184355	36184487	Uggt1	-	0	0	0	0	0	0		1	0
chr1	36185832	36185968	Uggt1	-	0	0	0	0	0	0		1	0
chr1	36191528	36191614	Uggt1	-	0	0	0	0	0	0		1	0
chr1	36192385	36192505	Uggt1	-	0	0	0	0	0	0		1	0
chr1	36195849	36196000	Uggt1	-	0	0	0	0	0	0		1	0
chr1	36197543	36197635	Uggt1	-	0	0	0	0	0	0		1	0
chr1	36201704	36201765	Uggt1	-	0	0	0	0	0	0		1	0
chr1	36202778	36202878	Uggt1	-	0	0	0	0	0	0		1	0
chr1	36207941	36208042	Uggt1	-	0	0	0	0	0	0		1	0
chr1	36209985	36210064	Uggt1	-	0	0	0	0	0	0		1	0
chr1	36211389	36211486	Uggt1	-	0	0	0	0	0	0		1	0
chr1	36216131	36216306	Uggt1	-	0	0	0	0	0	0		1	0
chr1	36221211	36221324	Uggt1	-	0	0	0	0	0	0		1	0
chr1	36227483	36227614	Uggt1	-	0	0	0	0	0	0		1	0
chr1	36230657	36230740	Uggt1	-	0	0	0	0	0	0		1	0
chr1	36234806	36234942	Uggt1	-	0	0	0	0	0	0		1	0
chr1	36244069	36244302	Uggt1	-	0	0	0	0	0	0		1	0
chr1	36264601	36266553	Neurl3	-	0	0	0	0	0	0		1	0
chr1	36268655	36268709	Neurl3	-	0	0	0	0	0	0		1	0
chr1	36269212	36269701	Neurl3	-	0	0	0	0	0	0		1	0
chr1	36273337	36273425	Neurl3	-	0	0	0	0	0	0		1	0
chr1	36307732	36307836	Arid5a	+	0	0	0	0	0	0		1	0
chr1	36311873	36311968	Arid5a	+	1.05148	0.924251	1.17391	0.938849	1.06078	1.53271		0.565667	0.0572727
chr1	36316208	36316327	Arid5a	+	0	0	0	0	0	0		1	0
chr1	36317203	36317324	Arid5a	+	0.382356	0.393298	0	0	0.15154	0		0.244405	-0.673122
chr1	36317609	36317662	Arid5a	+	0	0.0589947	0	0	0	0		0.42265	-1
chr1	36318083	36318181	Arid5a	+	0	0	0	0	0	0		1	0
chr1	36318487	36318653	Arid5a	+	0	0	0	0	0	0		1	0
chr1	36318991	36324029	Arid5a	+	0	0	0	0	0	0		1	0
chr1	36335729	36337651	Kansl3	-	0	0	0	0	0	0		1	0
chr1	36343250	36343384	Kansl3	-	0	0	0	0	0	0		1	0
chr1	36343672	36343895	Kansl3	-	0	0	0	0	0	0		1	0
chr1	36344069	36344179	Kansl3	-	0	0	0	0	0	0		1	0
chr1	36344915	36345046	Kansl3	-	0	0	0	0	0	0		1	0
chr1	36345384	36345466	Kansl3	-	0	0	0	0	0	0		1	0
chr1	36345837	36346029	Kansl3	-	0	0	0	0	0	0		1	0
chr1	36348524	36348681	Kansl3	-	0	0	0	0	0	0		1	0
chr1	36348817	36349018	Kansl3	-	0	0	0	0	0	0		1	0
chr1	36349401	36349465	Kansl3	-	0	0	0	0	0	0		1	0
chr1	36351632	36351790	Kansl3	-	0	0	0	0	0	0		1	0
chr1	36351925	36352000	Kansl3	-	0	0	0	0	0	0		1	0
chr1	36353593	36353665	Kansl3	-	0	0	0	0	0	0		1	0
chr1	36353771	36353873	Kansl3	-	0	0	0	0	0	0		1	0
chr1	36354097	36354214	Kansl3	-	0	0	0	0	0	0		1	0
chr1	36354648	36354780	Kansl3	-	0	0	0	0	0	0		1	0
chr1	36358039	36358225	Kansl3	-	0	0	0	0	0	0		1	0
chr1	36358369	36358460	Kansl3	-	0	0	0	0	0	0		1	0
chr1	36365481	36365652	Kansl3	-	0	0	0	0	0	0		1	0
chr1	36367768	36368034	Kansl3	-	0	0	0	0	0	0		1	0
chr1	36369104	36369181	Kansl3	-	0	0	0	0	0	0		1	0
chr1	36372290	36372375	Fer1l5	+	0	0	0	0	0	0		1	0
chr1	36373685	36373738	Fer1l5	+	0	0	0	0	0	0		1	0
chr1	36374515	36374607	Fer1l5	+	0	0	0	0	0	0		1	0
chr1	36375171	36375280	Fer1l5	+	0	0	0	0	0	0		1	0
chr1	36376728	36376783	Fer1l5	+	0	0	0	0	0	0		1	0
chr1	36377854	36377964	Fer1l5	+	0	0	0	0	0	0		1	0
chr1	36378386	36378515	Fer1l5	+	0	0	0	0	0	0		1	0
chr1	36379477	36379540	Fer1l5	+	0	0	0	0	0	0		1	0
chr1	36380363	36380414	Fer1l5	+	0	0	0	0	0	0		1	0
chr1	36382784	36382815	Fer1l5	+	0	0	0	0	0	0		1	0
chr1	36385084	36385200	Fer1l5	+	0	0	0	0	0	0		1	0
chr1	36385437	36385558	Fer1l5	+	0	0	0	0	0	0		1	0
chr1	36386090	36386143	Fer1l5	+	0	0	0	0	0	0		1	0
chr1	36387180	36387249	Fer1l5	+	0	0	0	0	0	0		1	0
chr1	36388585	36388629	Fer1l5	+	0	0	0	0	0	0		1	0
chr1	36388716	36388799	Fer1l5	+	0	0	0	0	0	0		1	0
chr1	36388890	36388985	Fer1l5	+	0	0	0	0	0	0		1	0
chr1	36390527	36390656	Fer1l5	+	0	0	0	0	0	0		1	0
chr1	36392302	36392480	Fer1l5	+	0	0	0	0	0	0		1	0
chr1	36401353	36401478	Fer1l5	+	0	0	0	0	0	0		1	0
chr1	36402496	36402597	Fer1l5	+	0	0	0	0	0	0		1	0
chr1	36403216	36403394	Fer1l5	+	0	0	0	0	0	0		1	0
chr1	36403471	36403627	Fer1l5	+	0	0	0	0	0	0		1	0
chr1	36404753	36404882	Fer1l5	+	0	0	0	0	0	0		1	0
chr1	36406508	36406672	Fer1l5	+	0	0	0	0	0	0		1	0
chr1	36406928	36407043	Fer1l5	+	0	0	0	0	0	0		1	0
chr1	36407882	36407985	Fer1l5	+	0	0	0	0	0	0		1	0
chr1	36408494	36408670	Fer1l5	+	0	0	0	0	0	0		1	0
chr1	36408772	36408943	Fer1l5	+	0	0	0	0	0	0		1	0
chr1	36409141	36409274	Fer1l5	+	0	0	0	0	0	0		1	0
chr1	36409379	36409457	Fer1l5	+	0	0	0	0	0	0		1	0
chr1	36410861	36411043	Fer1l5	+	0	0	0	0	0	0		1	0
chr1	36411228	36411390	Fer1l5	+	0	0	0	0	0	0		1	0
chr1	36411561	36411666	Fer1l5	+	0	0	0	0	0	0		1	0
chr1	36412556	36412703	Fer1l5	+	0	0	0	0	0	0		1	0
chr1	36412778	36412941	Fer1l5	+	0	0	0	0	0	0		1	0
chr1	36413089	36413115	Fer1l5	+	0	0	0	0	0	0		1	0
chr1	36414775	36414826	Fer1l5	+	0	0	0	0	0	0		1	0
chr1	36414932	36415037	Fer1l5	+	0	0	0	0	0	0		1	0
chr1	36415590	36415710	Fer1l5	+	0	0	0	0	0	0		1	0
chr1	36416466	36416628	Fer1l5	+	0	0	0	0	0	0		1	0
chr1	36416872	36416964	Fer1l5	+	0	0	0	0	0	0		1	0
chr1	36417364	36417535	Fer1l5	+	0	0	0	0	0	0		1	0
chr1	36417723	36417872	Fer1l5	+	0	0	0	0	0	0		1	0
chr1	36418101	36418241	Fer1l5	+	0	0	0	0	0	0		1	0
chr1	36419679	36419768	Fer1l5	+	0	0	0	0	0	0		1	0
chr1	36419978	36420074	Fer1l5	+	0	0	0	0	0	0		1	0
chr1	36420241	36420383	Fer1l5	+	0	0	0	0	0	0		1	0
chr1	36420596	36420696	Fer1l5	+	0	0	0	0	0	0		1	0
chr1	36420772	36420963	Fer1l5	+	0	0	0	0	0	0		1	0
chr1	36421126	36421236	Fer1l5	+	0	0	0	0	0	0		1	0
chr1	36421480	36421628	Fer1l5	+	0	0	0	0	0	0		1	0
chr1	36421738	36422110	Fer1l5	+	0	0	0	0	0	0		1	0
chr1	36423185	36424503	Lman2l	-	0.121005	0.0651247	0.0373232	0	0.145624	0		0.666509	-0.210874
chr1	36424837	36424957	Lman2l	-	0	0	0	0	0	0		1	0
chr1	36428101	36428216	Lman2l	-	0	0	0	0	0	0		1	0
chr1	36428299	36428461	Lman2l	-	0	0	0	0	0	0		1	0
chr1	36438749	36438832	Lman2l	-	0.0806697	0	0.0373232	0	0	0		0.233584	-1
chr1	36439608	36439726	Lman2l	-	0	0	0	0	0	0		1	0
chr1	36443490	36443609	Lman2l	-	0	0	0	0	0	0		1	0
chr1	36445049	36445239	Lman2l	-	0	0	0	0	0	0		1	0
chr1	36471596	36473085	Cnnm4	+	0	0	0	0	0	0		1	0
chr1	36497989	36498133	Cnnm4	+	0	0	0	0	0	0		1	0
chr1	36498394	36498529	Cnnm4	+	0	0	0	0	0	0		1	0
chr1	36499410	36499580	Cnnm4	+	0	0	0	0	0	0		1	0
chr1	36499884	36499981	Cnnm4	+	0	0	0	0	0	0		1	0
chr1	36505600	36505779	Cnnm4	+	0	0	0	0	0	0		1	0
chr1	36506408	36508776	Cnnm4	+	0	0	0	0	0	0		1	0
chr1	36511875	36513153	Cnnm3	+	0	0	0	0	0	0		1	0
chr1	36518951	36519095	Cnnm3	+	0	0	0	0	0	0		1	0
chr1	36520077	36520227	Cnnm3	+	0	0	0	0	0	0		1	0
chr1	36520518	36520688	Cnnm3	+	0	0	0	0	0	0		1	0
chr1	36520818	36520915	Cnnm3	+	0	0	0	0	0	0		1	0
chr1	36521204	36521338	Cnnm3	+	0	0	0	0	0	0		1	0
chr1	36521700	36521839	Cnnm3	+	0	0	0	0	0	0		1	0
chr1	36524033	36524132	Cnnm3	+	2.0043	1.72936	1.88559	1.22765	2.47683	2.29235		0.779382	0.0325049
chr1	36525165	36528237	Cnnm3	+	0	0	0	0	0	0		1	0
chr1	36530533	36531641	Ankrd23	-	0	0	0	0	0	0		1	0
chr1	36531722	36531821	Ankrd23	-	0	0	0	0	0	0		1	0
chr1	36531908	36532007	Ankrd23	-	0	0	0	0	0	0		1	0
chr1	36532111	36532210	Ankrd23	-	0	0	0	0	0	0		1	0
chr1	36532301	36532400	Ankrd23	-	0	0	0	0	0	0		1	0
chr1	36532580	36532706	Ankrd23	-	0	0	0	0	0	0		1	0
chr1	36533986	36534115	Ankrd23	-	0	0	0	0	0	0		1	0
chr1	36534290	36534437	Ankrd23	-	0	0	0	0	0	0		1	0
chr1	36535681	36535729	Ankrd23	-	0.33865	1.40721	1.58922	0	0	0		0.104225	-1
chr1	36538172	36539534	Ankrd39	-	0	0	0	0	0	0		1	0
chr1	36541858	36542062	Ankrd39	-	0	0	0	0	0	0		1	0
chr1	36542761	36542865	Ankrd39	-	0	0	0	0	0	0		1	0
chr1	36547085	36547201	Ankrd39	-	0	0	0	0	0	0		1	0
chr1	36548638	36550368	Sema4c	-	0	0	0	0	0	0		1	0
chr1	36550505	36550576	Sema4c	-	0	0	0	0	0	0		1	0
chr1	36550667	36550828	Sema4c	-	0	0	0	0	0	0		1	0
chr1	36551725	36551838	Sema4c	-	0	0	0	0	0	0		1	0
chr1	36551926	36552149	Sema4c	-	0	0	0	0	0	0		1	0
chr1	36552251	36552396	Sema4c	-	0	0	0	0	0	0		1	0
chr1	36552718	36552894	Sema4c	-	0	0	0	0	0	0		1	0
chr1	36552978	36553130	Sema4c	-	0	0	0	0	0	0		1	0
chr1	36553223	36553340	Sema4c	-	0	0	0	0	0	0		1	0
chr1	36553470	36553567	Sema4c	-	0	0	0	0	0	0		1	0
chr1	36553715	36553814	Sema4c	-	0	0	0	0	0	0		1	0
chr1	36553925	36553988	Sema4c	-	0	0	0	0	0	0		1	0
chr1	36554251	36554400	Sema4c	-	0	0	0	0	0	0		1	0
chr1	36555931	36556080	Sema4c	-	0	0	0	0	0	0		1	0
chr1	36556802	36557085	Sema4c	-	0.278609	0.278358	0.383235	0.136452	0.215386	0.437573		0.644267	-0.0871813
chr1	36557359	36557557	Sema4c	-	0.30004	0.303663	0.361944	0.0818714	0.296156	0.437573		0.678774	-0.084237
chr1	36558015	36558381	Sema4c	-	0	0	0	0	0	0		1	0
chr1	36562695	36563020	Fam178b	-	0	0	0	0	0	0		1	0
chr1	36564329	36564482	Fam178b	-	0	0	0	0	0	0		1	0
chr1	36564830	36564908	Fam178b	-	0	0	0	0	0	0		1	0
chr1	36578518	36578644	Fam178b	-	0	0	0	0	0	0		1	0
chr1	36585915	36586003	Fam178b	-	0	0	0	0	0	0		1	0
chr1	36593197	36593332	Fam178b	-	0	0	0	0	0	0		1	0
chr1	36599970	36600220	Fam178b	-	0	0	0	0	0	0		1	0
chr1	36600407	36600584	Fam178b	-	0	0	0	0	0	0		1	0
chr1	36600866	36600951	Fam178b	-	0	0	0	0	0	0		1	0
chr1	36608416	36608531	Fam178b	-	0	0	0	0	0	0		1	0
chr1	36632419	36632504	Fam178b	-	0	0	0	0	0	0		1	0
chr1	36635166	36635272	Fam178b	-	0	0	0	0	0	0		1	0
chr1	36644209	36644362	Fam178b	-	0	0	0	0	0	0		1	0
chr1	36659363	36659425	Fam178b	-	0	0	0	0	0	0		1	0
chr1	36660734	36661049	Fam178b	-	0	0	0	0	0	0		1	0
chr1	36682867	36683183	Fam178b	-	0	0	0	0	0	0		1	0
chr1	36691486	36691689	Cox5b	+	0	0	0	0	0	0		1	0
chr1	36692210	36692284	Cox5b	+	0	0	0	0	0	0		1	0
chr1	36692450	36692550	Cox5b	+	0.0093853	0.00681084	0.0057204	0.00568296	0.0128096	0.00731634		0.628762	0.0815572
chr1	36693196	36693388	Cox5b	+	0	0	0	0	0	0		1	0
chr1	36699201	36700178	Actr1b	-	0	0	0	0	0	0		1	0
chr1	36700336	36700377	Actr1b	-	0	0	0	0	0	0		1	0
chr1	36700535	36700597	Actr1b	-	0	0	0	0	0	0		1	0
chr1	36701133	36701308	Actr1b	-	0	0	0	0	0	0		1	0
chr1	36701420	36701513	Actr1b	-	0	0	0	0	0	0		1	0
chr1	36701684	36701901	Actr1b	-	0	0	0	0	0	0		1	0
chr1	36702058	36702183	Actr1b	-	0	0	0	0	0	0		1	0
chr1	36702474	36702600	Actr1b	-	0	0	0	0	0	0		1	0
chr1	36706869	36706945	Actr1b	-	0	0	0	0	0	0		1	0
chr1	36708190	36708255	Actr1b	-	0	0	0	0	0	0		1	0
chr1	36709805	36709925	Actr1b	-	0	0	0	0	0	0		1	0
chr1	36714537	36714697	4933424G06Rik	+	0	0	0	0	0	0		1	0
chr1	36718821	36718884	4933424G06Rik	+	0	0	0	0	0	0		1	0
chr1	36723364	36723451	4933424G06Rik	+	0	0	0	0	0	0		1	0
chr1	36725214	36725298	4933424G06Rik	+	0	0	0	0	0	0		1	0
chr1	36733847	36733949	4933424G06Rik	+	0	0	0	0	0	0		1	0
chr1	36742277	36742376	4933424G06Rik	+	0	0	0	0	0	0		1	0
chr1	36744510	36744661	4933424G06Rik	+	0	0	0	0	0	0		1	0
chr1	36746361	36746571	4933424G06Rik	+	0	0	0	0	0	0		1	0
chr1	36757789	36757960	4933424G06Rik	+	0	0	0	0	0	0		1	0
chr1	36761797	36761942	Zap70	+	0	0	0	0	0	0		1	0
chr1	36764514	36764667	Zap70	+	0	0	0.171986	0	0.0936232	0.0273494		0.807447	-0.174131
chr1	36766933	36767121	Zap70	+	0	0	0.171986	0	0.0936232	0.0273494		0.807447	-0.174131
chr1	36770801	36771212	Zap70	+	0	0	0	0	0	0		1	0
chr1	36771788	36771949	Zap70	+	0	0	0	0	0	0		1	0
chr1	36778152	36778291	Zap70	+	0	0	0	0	0	0		1	0
chr1	36778379	36778464	Zap70	+	0	0	0	0	0	0		1	0
chr1	36778546	36778590	Zap70	+	0	0	0	0	0	0		1	0
chr1	36778750	36778802	Zap70	+	0	0	0	0	0	0		1	0
chr1	36778983	36779312	Zap70	+	0	0	0	0	0	0		1	0
chr1	36779684	36779891	Zap70	+	0	0	0	0	0	0		1	0
chr1	36780836	36781029	Zap70	+	0	0	0	0	0	0		1	0
chr1	36781118	36781259	Zap70	+	0	0	0	0	0	0		1	0
chr1	36781345	36781458	Zap70	+	0	0	0	0	0	0		1	0
chr1	36782460	36782820	Zap70	+	0	0	0	0	0	0		1	0
chr1	36792188	36793205	Tmem131	-	0	0	0	0	0	0		1	0
chr1	36794043	36794198	Tmem131	-	0	0	0	0	0	0		1	0
chr1	36794803	36794901	Tmem131	-	0	0	0	0	0	0		1	0
chr1	36795100	36795197	Tmem131	-	0	0	0	0	0	0		1	0
chr1	36795294	36795416	Tmem131	-	0	0	0	0	0	0		1	0
chr1	36796161	36796324	Tmem131	-	0	0	0	0	0	0		1	0
chr1	36798941	36799091	Tmem131	-	0	0	0	0	0	0		1	0
chr1	36799278	36799403	Tmem131	-	0	0	0	0	0	0		1	0
chr1	36801824	36801952	Tmem131	-	0	0	0	0	0	0		1	0
chr1	36804467	36804646	Tmem131	-	0	0	0	0	0	0		1	0
chr1	36807883	36808476	Tmem131	-	0	0	0	0	0	0		1	0
chr1	36808826	36808985	Tmem131	-	0	0	0	0	0	0		1	0
chr1	36810280	36810466	Tmem131	-	0	0	0	0	0	0		1	0
chr1	36811407	36811594	Tmem131	-	0	0	0	0	0	0		1	0
chr1	36812160	36812303	Tmem131	-	0	0	0	0	0	0		1	0
chr1	36812556	36812708	Tmem131	-	0	0	0	0	0	0		1	0
chr1	36815454	36815521	Tmem131	-	0	0	0	0	0	0		1	0
chr1	36815886	36815996	Tmem131	-	0	0	0	0	0	0		1	0
chr1	36816108	36816247	Tmem131	-	0	0	0	0	0	0		1	0
chr1	36818657	36818775	Tmem131	-	0	0	0	0	0	0		1	0
chr1	36818892	36818968	Tmem131	-	0	0	0	0	0	0		1	0
chr1	36819062	36819215	Tmem131	-	0	0	0	0	0	0		1	0
chr1	36823066	36823153	Tmem131	-	0	0	0	0	0	0		1	0
chr1	36824715	36824820	Tmem131	-	0	0	0	0	0	0		1	0
chr1	36825211	36825346	Tmem131	-	0	0	0	0	0	0		1	0
chr1	36825428	36825539	Tmem131	-	0	0	0	0	0	0		1	0
chr1	36827010	36827181	Tmem131	-	0	0	0	0	0	0		1	0
chr1	36827261	36827415	Tmem131	-	0	0	0	0	0	0		1	0
chr1	36828064	36828173	Tmem131	-	0	0	0	0	0	0		1	0
chr1	36829565	36829674	Tmem131	-	0	0	0	0	0	0		1	0
chr1	36833495	36833557	Tmem131	-	0	0	0	0	0	0		1	0
chr1	36834615	36834672	Tmem131	-	0	0	0	0	0	0		1	0
chr1	36834761	36834912	Tmem131	-	0	0	0	0	0	0		1	0
chr1	36837958	36838039	Tmem131	-	0	0	0	0	0	0		1	0
chr1	36840388	36840511	Tmem131	-	0	0	0	0	0	0		1	0
chr1	36841593	36841710	Tmem131	-	0	0	0	0	0	0		1	0
chr1	36854843	36854967	Tmem131	-	0	0	0	0	0	0		1	0
chr1	36872511	36872580	Tmem131	-	0	0	0	0	0	0		1	0
chr1	36881333	36881374	Tmem131	-	0	0	0	0	0	0		1	0
chr1	36889263	36889325	Tmem131	-	0	0	0	0	0	0		1	0
chr1	36939164	36939527	Tmem131	-	0	0	0	0	0	0		1	0
chr1	37218277	37218441	Cnga3	+	0	0	0	0	0	0		1	0
chr1	37219204	37219538	Cnga3	+	0	0	0	0	0	0		1	0
chr1	37232208	37232345	Cnga3	+	0	0	0	0	0	0		1	0
chr1	37241826	37241940	Cnga3	+	0	0	0	0	0	0		1	0
chr1	37244832	37245012	Cnga3	+	0	0	0	0	0	0		1	0
chr1	37253956	37254064	Cnga3	+	0	0	0	0	0	0		1	0
chr1	37257992	37258099	Cnga3	+	0	0	0	0	0	0		1	0
chr1	37260696	37263384	Cnga3	+	0	0	0	0	0	0		1	0
chr1	37299837	37300118	Inpp4a	+	0	0	0	0	0	0		1	0
chr1	37357342	37357404	Inpp4a	+	0	0	0	0	0	0		1	0
chr1	37357814	37358024	Inpp4a	+	0	0	0	0	0	0		1	0
chr1	37358507	37358552	Inpp4a	+	0	0	0	0	0	0		1	0
chr1	37364109	37364228	Inpp4a	+	0	0	0	0	0	0		1	0
chr1	37366162	37366279	Inpp4a	+	0	0	0	0	0	0		1	0
chr1	37366538	37366618	Inpp4a	+	0	0	0	0	0	0		1	0
chr1	37366869	37366981	Inpp4a	+	0	0	0	0	0	0		1	0
chr1	37367756	37367847	Inpp4a	+	0	0	0	0	0	0		1	0
chr1	37368276	37368424	Inpp4a	+	0	0	0	0	0	0		1	0
chr1	37369216	37369488	Inpp4a	+	0	0	0	0	0	0		1	0
chr1	37371701	37371806	Inpp4a	+	0	0	0	0	0	0		1	0
chr1	37372310	37372419	Inpp4a	+	0	0	0	0	0	0		1	0
chr1	37377577	37377761	Inpp4a	+	0	0	0	0	0	0		1	0
chr1	37378840	37379059	Inpp4a	+	0	0	0	0	0	0		1	0
chr1	37379921	37380177	Inpp4a	+	0	0	0	0	0	0		1	0
chr1	37383338	37383371	Inpp4a	+	0.345934	0.233704	0.329378	0.134372	0.30664	0.424354		0.884506	-0.0246001
chr1	37387697	37387870	Inpp4a	+	0	0	0	0	0	0		1	0
chr1	37388786	37388910	Inpp4a	+	0	0	0	0	0	0		1	0
chr1	37389649	37389776	Inpp4a	+	0	0	0	0	0	0		1	0
chr1	37390048	37390189	Inpp4a	+	0	0	0	0	0	0		1	0
chr1	37392942	37393040	Inpp4a	+	0	0	0	0	0	0		1	0
chr1	37396069	37396182	Inpp4a	+	0	0	0	0	0	0		1	0
chr1	37398765	37398920	Inpp4a	+	0	0	0	0	0	0		1	0
chr1	37403448	37404442	Inpp4a	+	0.315665	0.19775	0.140534	0.067186	0.259058	0.383551		0.870673	0.0409502
chr1	37408126	37410740	Inpp4a	+	0	0	0	0	0.0634427	0.138731		0.234837	1
chr1	37417084	37420627	Coa5	-	0	0	0	0	0	0		1	0
chr1	37428341	37428425	Coa5	-	0.0324606	0.0534397	0	0	0	0.051316		0.644356	-0.252042
chr1	37429868	37430103	Coa5	-	0	0	0	0	0	0		1	0
chr1	37430171	37430493	Unc50	+	0	0	0	0	0.0961712	0.159916		0.20768	1
chr1	37431292	37431576	Unc50	+	0	0	0	0	0	0		1	0
chr1	37432550	37432671	Unc50	+	0	0	0	0	0	0		1	0
chr1	37437161	37437301	Unc50	+	0	0	0	0	0	0		1	0
chr1	37437376	37437478	Unc50	+	0	0	0	0	0	0		1	0
chr1	37438681	37439124	Unc50	+	0	0	0	0	0	0		1	0
chr1	37439339	37444685	Mgat4a	-	0	0	0	0	0	0		1	0
chr1	37444806	37444919	Mgat4a	-	0	0	0	0	0	0		1	0
chr1	37449095	37449162	Mgat4a	-	0	0	0	0	0	0		1	0
chr1	37450328	37450407	Mgat4a	-	0	0	0	0	0	0		1	0
chr1	37452230	37452424	Mgat4a	-	0	0	0	0	0	0		1	0
chr1	37452521	37452629	Mgat4a	-	0	0	0	0	0	0		1	0
chr1	37454743	37454874	Mgat4a	-	0	0	0	0	0	0		1	0
chr1	37456589	37456704	Mgat4a	-	0	0	0	0	0	0		1	0
chr1	37462891	37462967	Mgat4a	-	0	0	0	0	0	0		1	0
chr1	37464420	37464534	Mgat4a	-	0	0	0	0	0	0		1	0
chr1	37466536	37466583	Mgat4a	-	0	0	0	0	0	0		1	0
chr1	37490259	37490393	Mgat4a	-	0	0	0	0	0	0		1	0
chr1	37495872	37496013	Mgat4a	-	0	0	0.209958	0	0	0		0.42265	-1
chr1	37498572	37498740	Mgat4a	-	0	0	0	0	0	0		1	0
chr1	37536038	37536404	Mgat4a	-	0	0	0	0	0	0		1	0
chr1	37540964	37541016	Mgat4a	-	0	0	0	0	0	0		1	0
chr1	37611675	37612396	2010300C02Rik	-	0	0	0	0	0	0		1	0
chr1	37613336	37613481	2010300C02Rik	-	0	0	0	0	0	0		1	0
chr1	37614480	37614668	2010300C02Rik	-	0	0	0	0	0	0		1	0
chr1	37623760	37626068	2010300C02Rik	-	0	0	0	0	0	0		1	0
chr1	37628216	37628426	2010300C02Rik	-	0	0	0	0	0	0		1	0
chr1	37631320	37631482	2010300C02Rik	-	0	0	0	0	0	0		1	0
chr1	37631815	37631951	2010300C02Rik	-	0	0	0	0	0	0		1	0
chr1	37637860	37638029	2010300C02Rik	-	0	0	0	0	0	0		1	0
chr1	37644560	37644640	2010300C02Rik	-	0	0	0	0	0	0		1	0
chr1	37719569	37719811	2010300C02Rik	-	0	0	0	0	0	0		1	0
chr1	37754571	37755521	Tsga10	-	0	0	0	0	0	0		1	0
chr1	37760823	37761095	Tsga10	-	0	0	0	0	0	0		1	0
chr1	37761429	37761534	Tsga10	-	0	0	0	0	0	0		1	0
chr1	37763306	37763509	Tsga10	-	0	0	0	0	0	0		1	0
chr1	37783816	37784026	Tsga10	-	0	0	0	0	0	0		1	0
chr1	37801462	37801905	Tsga10	-	0	0	0	0	0	0		1	0
chr1	37804628	37804739	Tsga10	-	0	0	0	0.352244	0.340701	0		0.183617	1
chr1	37806936	37807105	Tsga10	-	0	0	0	0.352244	0.340701	0		0.183617	1
chr1	37810971	37811027	Tsga10	-	0	0	0	0	0	0		1	0
chr1	37815531	37815686	Tsga10	-	0	0	0	0	0	0		1	0
chr1	37819524	37819640	Tsga10	-	0	0	0	0	0	0		1	0
chr1	37834185	37834337	Tsga10	-	0	0	0	0	0	0		1	0
chr1	37835257	37835335	Tsga10	-	0	0	0	0	0	0		1	0
chr1	37835421	37835592	Tsga10	-	0	0	0	0	0	0		1	0
chr1	37840498	37840657	Tsga10	-	0	0	0	0	0	0		1	0
chr1	37841184	37841352	Tsga10	-	0	0	0	0	0	0		1	0
chr1	37842454	37842520	Tsga10	-	0	0	0	0	0	0		1	0
chr1	37849230	37849446	Tsga10	-	0	0	0	0	0	0		1	0
chr1	37855244	37855373	Tsga10	-	0	0	0	0	0	0		1	0
chr1	37865022	37865082	Tsga10	-	0.510614	0	0	0	0	0.302956		0.747957	-0.255243
chr1	37865105	37865298	Tsga10	-	0	0	0	0	0	0		1	0
chr1	37872205	37872325	Lipt1	+	0	0	0	0	0	0		1	0
chr1	37874863	37876298	Lipt1	+	0	0	0	0	0	0		1	0
chr1	37878889	37879363	Mitd1	-	0	0	0.189343	0.0686433	0	0		0.59856	-0.467852
chr1	37879559	37879620	Mitd1	-	0.098821	0	0.216392	0.107868	0.056258	0		0.524197	-0.315198
chr1	37880932	37881048	Mitd1	-	0	0	0	0	0	0		1	0
chr1	37881698	37881785	Mitd1	-	0	0	0	0	0	0		1	0
chr1	37882561	37882698	Mitd1	-	0	0	0	0	0	0		1	0
chr1	37885214	37885316	Mitd1	-	0	0	0	0	0	0		1	0
chr1	37890159	37890411	Mitd1	-	0	0	0	0	0	0		1	0
chr1	37890552	37890584	Mrpl30	+	0	0	0	0	0	0		1	0
chr1	37892942	37893023	Mrpl30	+	0.468065	0.394002	0.354378	0.26361	0.409841	0.400267		0.461501	-0.0623222
chr1	37893938	37894015	Mrpl30	+	0	0	0	0.00337961	0	0		0.42265	1
chr1	37895329	37895410	Mrpl30	+	0.00904474	0	0.00644324	0.0112654	0.0105087	0.0247784		0.142826	0.500714
chr1	37897687	37897834	Mrpl30	+	0	0	0	0	0	0		1	0
chr1	37898060	37898333	Mrpl30	+	0	0	0	0	0	0		1	0
chr1	37905922	37907675	Lyg2	-	0	0	0	0	0	0		1	0
chr1	37908868	37909007	Lyg2	-	0	0	0	0	0	0		1	0
chr1	37909895	37910092	Lyg2	-	0	0	0	0	0	0		1	0
chr1	37911058	37911202	Lyg2	-	0	0	0	0	0	0		1	0
chr1	37915719	37915792	Lyg2	-	0	0	0	0	0	0		1	0
chr1	37916235	37916493	Lyg2	-	0	0	0	0	0	0		1	0
chr1	37946737	37947003	Lyg1	-	0	0	0	0	0	0		1	0
chr1	37947176	37947309	Lyg1	-	0	0	0	0	0	0		1	0
chr1	37949795	37949989	Lyg1	-	0	0	0	0	0	0		1	0
chr1	37950656	37950761	Lyg1	-	0	0	0	0	0	0		1	0
chr1	37952739	37952814	Lyg1	-	0	0	0	0	0	0		1	0
chr1	37957734	37957759	Lyg1	-	0	0	0	0	0	0		1	0
chr1	37983866	37987779	Txndc9	-	0	0	0	0	0	0		1	0
chr1	37990202	37990457	Txndc9	-	0	0	0	0	0	0.0177966		0.42265	1
chr1	37993991	37994110	Txndc9	-	0	0	0.021852	0.00891648	0	0		0.626409	-0.420414
chr1	37995632	37995841	Txndc9	-	0	0	0	0	0	0		1	0
chr1	37997108	37997208	Txndc9	-	0	0	0	0	0	0		1	0
chr1	37998009	37998324	Eif5b	+	0	0	0	0	0	0		1	0
chr1	38017805	38017931	Eif5b	+	0	0	0	0	0	0		1	0
chr1	38018024	38018109	Eif5b	+	0	0	0	0	0	0		1	0
chr1	38018864	38019534	Eif5b	+	0	0	0	0	0	0		1	0
chr1	38021593	38021811	Eif5b	+	0	0	0	0	0	0		1	0
chr1	38022163	38022314	Eif5b	+	0	0	0	0	0	0		1	0
chr1	38032276	38032375	Eif5b	+	0	0	0	0	0	0		1	0
chr1	38033067	38033157	Eif5b	+	0	0	0	0	0	0		1	0
chr1	38034028	38034103	Eif5b	+	0	0	0	0	0	0		1	0
chr1	38035992	38036273	Eif5b	+	0	0	0	0	0	0		1	0
chr1	38037202	38037310	Eif5b	+	0	0	0	0	0	0		1	0
chr1	38037546	38037657	Eif5b	+	0	0	0	0	0	0		1	0
chr1	38040672	38040740	Eif5b	+	0	0	0	0	0	0		1	0
chr1	38041696	38041838	Eif5b	+	0	0	0	0	0	0		1	0
chr1	38044703	38044835	Eif5b	+	0	0	0	0	0	0		1	0
chr1	38045323	38045506	Eif5b	+	0	0	0	0	0	0		1	0
chr1	38045647	38045809	Eif5b	+	0	0	0	0	0	0		1	0
chr1	38046611	38046743	Eif5b	+	0	0	0	0	0	0		1	0
chr1	38048792	38048924	Eif5b	+	0	0	0	0	0	0		1	0
chr1	38049016	38049093	Eif5b	+	0	0	0	0	0	0		1	0
chr1	38049175	38049340	Eif5b	+	0	0	0	0.0123942	0	0		0.42265	1
chr1	38050186	38050325	Eif5b	+	0	0	0	0	0	0		1	0
chr1	38051122	38051284	Eif5b	+	0	0	0	0	0	0		1	0
chr1	38051605	38055579	Eif5b	+	0	0	0	0	0	0		1	0
chr1	38052785	38053198	Rev1	-	0	0	0	0	0	0		1	0
chr1	38053615	38053718	Rev1	-	0	0	0	0	0	0		1	0
chr1	38053839	38053996	Rev1	-	0	0	0	0	0	0		1	0
chr1	38054083	38054295	Rev1	-	0	0	0	0	0	0		1	0
chr1	38054744	38054865	Rev1	-	0	0	0	0	0	0		1	0
chr1	38055290	38055524	Rev1	-	0	0	0	0	0	0		1	0
chr1	38056263	38056466	Rev1	-	0	0	0	0	0	0		1	0
chr1	38056716	38056882	Rev1	-	0	0	0	0	0	0		1	0
chr1	38057673	38057776	Rev1	-	0	0	0	0.0471213	0	0		0.42265	1
chr1	38059121	38059294	Rev1	-	0	0	0	0	0	0		1	0
chr1	38063114	38063335	Rev1	-	0	0	0	0	0	0		1	0
chr1	38067499	38067619	Rev1	-	0	0	0	0	0	0		1	0
chr1	38071342	38071497	Rev1	-	0	0	0	0	0	0		1	0
chr1	38074314	38074443	Rev1	-	0	0	0	0	0	0.0376835		0.42265	1
chr1	38079289	38079398	Rev1	-	0	0	0	0	0	0		1	0
chr1	38083703	38083820	Rev1	-	0	0	0	0	0	0		1	0
chr1	38085544	38085652	Rev1	-	0	0	0	0	0	0		1	0
chr1	38087970	38088674	Rev1	-	0	0	0	0	0	0		1	0
chr1	38092062	38092215	Rev1	-	0	0	0	0	0	0		1	0
chr1	38098852	38099021	Rev1	-	0	0	0	0	0	0		1	0
chr1	38107567	38107694	Rev1	-	0	0	0	0	0	0		1	0
chr1	38108403	38108467	Rev1	-	0	0	0	0	0	0		1	0
chr1	38129461	38129662	Rev1	-	0	0	0	0	0	0		1	0
chr1	38175990	38179570	Aff3	-	0	0	0	0	0	0		1	0
chr1	38181259	38181483	Aff3	-	0	0	0	0	0	0		1	0
chr1	38181614	38181664	Aff3	-	0	0	0	0	0	0		1	0
chr1	38185324	38185418	Aff3	-	0	0	0	0	0	0		1	0
chr1	38186935	38187007	Aff3	-	0	0	0	0	0	0		1	0
chr1	38191170	38191307	Aff3	-	0	0	0	0	0	0		1	0
chr1	38193565	38193629	Aff3	-	0	0	0	0	0	0		1	0
chr1	38203810	38203938	Aff3	-	0	0	0	0	0	0		1	0
chr1	38204889	38205091	Aff3	-	0	0	0	0	0	0		1	0
chr1	38207905	38208030	Aff3	-	0	0	0	0	0	0		1	0
chr1	38209552	38210647	Aff3	-	0	0	0	0	0	0		1	0
chr1	38218262	38218455	Aff3	-	0	0	0	0	0	0		1	0
chr1	38252640	38252681	Aff3	-	0	0	0	0	0	0		1	0
chr1	38269709	38269761	Aff3	-	0	0	0	0	0	0		1	0
chr1	38320111	38320163	Aff3	-	0	0	0	0	0	0		1	0
chr1	38329871	38329908	Aff3	-	0	0	0	0	0	0		1	0
chr1	38341720	38341801	Aff3	-	0	0	0	0	0	0		1	0
chr1	38406495	38406543	Aff3	-	0	0	0	0	0	0		1	0
chr1	38534905	38535291	Aff3	-	0	0	0	0	0	0		1	0
chr1	38535410	38535723	Aff3	-	0	0	0	0	0	0		1	0
chr1	38536825	38536946	Aff3	-	0	0	0	0	0	0		1	0
chr1	38627088	38627244	Aff3	-	0	0	0	0	0	0		1	0
chr1	38794508	38798223	Lonrf2	-	0	0	0	0	0	0		1	0
chr1	38800650	38800800	Lonrf2	-	0	0	0	0	0	0		1	0
chr1	38804238	38804401	Lonrf2	-	0	0	0	0	0	0		1	0
chr1	38807040	38807199	Lonrf2	-	0	0	0	0	0	0		1	0
chr1	38807835	38807957	Lonrf2	-	0	0	0	0	0	0		1	0
chr1	38811711	38811826	Lonrf2	-	0	0	0	0	0	0		1	0
chr1	38812543	38812640	Lonrf2	-	0	0	0	0	0	0		1	0
chr1	38813212	38813420	Lonrf2	-	0	0	0	0	0	0		1	0
chr1	38815964	38816120	Lonrf2	-	0	0	0	0	0	0		1	0
chr1	38818061	38818184	Lonrf2	-	0	0	0	0	0	0		1	0
chr1	38821146	38821215	Lonrf2	-	0	0	0	0	0	0		1	0
chr1	38863872	38866035	Chst10	-	0	0	0	0	0	0		1	0
chr1	38867980	38868086	Chst10	-	0	0	0	0	0	0		1	0
chr1	38871600	38871835	Chst10	-	0	0	0	0	0	0		1	0
chr1	38873948	38874040	Chst10	-	0	0	0	0	0	0		1	0
chr1	38884349	38884481	Chst10	-	0	0	0	0	0	0		1	0
chr1	38895936	38896056	Chst10	-	0	0	0	0	0	0		1	0
chr1	38897889	38898160	Chst10	-	0	0	0	0	0	0		1	0
chr1	38939148	38939361	Nms	+	0	0	0	0	0	0		1	0
chr1	38941510	38941566	Nms	+	0	0	0	0	0	0		1	0
chr1	38941866	38941917	Nms	+	0	0	0	0	0	0		1	0
chr1	38943937	38943961	Nms	+	0	0	0	0	0	0		1	0
chr1	38944055	38944109	Nms	+	0	0	0	0	0	0		1	0
chr1	38946055	38946139	Nms	+	0	0	0	0	0	0		1	0
chr1	38946954	38946990	Nms	+	0	0	0	0	0	0		1	0
chr1	38947559	38947601	Nms	+	0	0	0	0	0	0		1	0
chr1	38948628	38948675	Nms	+	0	0	0	0	0	0		1	0
chr1	38949882	38950276	Nms	+	0	0	0	0	0	0		1	0
chr1	38987813	38987849	Pdcl3	+	0	0	0	0	0	0		1	0
chr1	38991245	38991375	Pdcl3	+	0	0.0650462	0	0	0	0		0.42265	-1
chr1	38994914	38995005	Pdcl3	+	0	0	0	0	0	0		1	0
chr1	38995244	38995388	Pdcl3	+	0	0	0	0	0	0		1	0
chr1	38995734	38995943	Pdcl3	+	0	0	0	0	0	0		1	0
chr1	38996140	38997236	Pdcl3	+	0	0	0	0	0	0		1	0
chr1	39194271	39194742	Npas2	+	0.274803	1.23319	0.644769	0	0.70197	0.563306		0.450932	-0.259648
chr1	39263318	39263375	Npas2	+	0	0	0	0	0	0		1	0
chr1	39287467	39287616	Npas2	+	0.0179219	0	0	0	0	0		0.42265	-1
chr1	39292686	39292778	Npas2	+	0	0	0	0	0	0		1	0
chr1	39300643	39300733	Npas2	+	0	0	0	0	0	0		1	0
chr1	39311840	39311961	Npas2	+	0	0	0	0	0	0		1	0
chr1	39312954	39313068	Npas2	+	0	0	0	0	0	0		1	0
chr1	39324439	39324558	Npas2	+	0	0	0	0	0	0		1	0
chr1	39325295	39325378	Npas2	+	0	0	0	0	0	0		1	0
chr1	39326087	39326194	Npas2	+	0	0	0	0	0	0		1	0
chr1	39328306	39328454	Npas2	+	0	0	0	0	0	0		1	0
chr1	39330936	39331021	Npas2	+	0	0	0	0	0	0		1	0
chr1	39333809	39333951	Npas2	+	0	0	0	0	0	0		1	0
chr1	39334702	39334812	Npas2	+	0	0	0	0	0	0		1	0
chr1	39335994	39336096	Npas2	+	0	0	0	0	0	0		1	0
chr1	39338052	39338199	Npas2	+	0	0	0	0	0	0		1	0
chr1	39345268	39345466	Npas2	+	0	0	0	0	0	0		1	0
chr1	39347490	39347681	Npas2	+	0	0	0	0	0	0		1	0
chr1	39348431	39348524	Npas2	+	0	0	0	0	0	0		1	0
chr1	39359648	39359823	Npas2	+	0	0	0	0	0	0		1	0
chr1	39361854	39363240	Npas2	+	0	0	0	0	0	0		1	0
chr1	39367850	39368255	Rpl31	+	0	0	0	0	0	0		1	0
chr1	39370013	39370139	Rpl31	+	0	0	0	0.00157724	0	0		0.42265	1
chr1	39370953	39371066	Rpl31	+	0	0	0	0	0	0		1	0
chr1	39371301	39371910	Rpl31	+	0	0	0	0	0	0		1	0
chr1	39371495	39372786	Tbc1d8	-	0	0	0	0	0	0		1	0
chr1	39373726	39373824	Tbc1d8	-	0	0	0	0	0	0		1	0
chr1	39374081	39374171	Tbc1d8	-	0	0	0	0	0	0		1	0
chr1	39376423	39376489	Tbc1d8	-	0	0	0	0	0	0		1	0
chr1	39376877	39377118	Tbc1d8	-	0	0	0	0	0	0		1	0
chr1	39379454	39379523	Tbc1d8	-	0	0	0	0	0	0		1	0
chr1	39379994	39380093	Tbc1d8	-	0	0	0	0	0	0		1	0
chr1	39380227	39380357	Tbc1d8	-	0	0	0	0	0	0		1	0
chr1	39381276	39381562	Tbc1d8	-	0	0	0	0	0	0		1	0
chr1	39385120	39385238	Tbc1d8	-	0	0	0	0	0	0		1	0
chr1	39385997	39386212	Tbc1d8	-	0	0	0	0	0	0		1	0
chr1	39389307	39389458	Tbc1d8	-	0	0	0	0	0	0		1	0
chr1	39391116	39391287	Tbc1d8	-	0	0	0	0	0	0		1	0
chr1	39392056	39392254	Tbc1d8	-	0	0	0	0	0	0		1	0
chr1	39394064	39394272	Tbc1d8	-	0	0	0	0	0	0		1	0
chr1	39402682	39402923	Tbc1d8	-	0	0	0	0	0	0		1	0
chr1	39405290	39405519	Tbc1d8	-	0	0	0	0	0	0		1	0
chr1	39406751	39406870	Tbc1d8	-	0	0	0	0	0	0		1	0
chr1	39426067	39426178	Tbc1d8	-	0	0	0	0	0	0		1	0
chr1	39478439	39478747	Tbc1d8	-	0	0	0	0	0	0		1	0
chr1	39535801	39536337	Cnot11	+	0	0	0	0	0	0		1	0
chr1	39537415	39537580	Cnot11	+	0	0	0	0	0	0		1	0
chr1	39538270	39538423	Cnot11	+	0	0	0	0	0	0		1	0
chr1	39539872	39540075	Cnot11	+	0	0	0	0	0	0		1	0
chr1	39542399	39542602	Cnot11	+	0	0	0	0	0	0		1	0
chr1	39544891	39544988	Cnot11	+	0	0	0	0	0	0		1	0
chr1	39545068	39546877	Cnot11	+	0	0	0	0	0	0		1	0
chr1	39551295	39552515	Rnf149	-	0	0.00721429	0	0	0	0		0.42265	-1
chr1	39555477	39555670	Rnf149	-	0.0119597	0.00961905	0	0.0121119	0.0169687	0.00855981		0.299355	0.271224
chr1	39558314	39558411	Rnf149	-	0.0717582	0.0264524	0.0295963	0.038758	0.0288469	0.0410871		0.709465	-0.0808247
chr1	39560692	39560775	Rnf149	-	0	0	0	0	0	0		1	0
chr1	39564047	39564116	Rnf149	-	0	0	0	0	0	0		1	0
chr1	39565081	39565332	Rnf149	-	0	0	0	0	0	0		1	0
chr1	39576826	39577347	Rnf149	-	0.0334872	0.00961905	0.0295963	0.0133231	0.0390281	0.0359512		0.660403	0.0968905
chr1	39618405	39623243	Creg2	-	0	0	0	0	0	0		1	0
chr1	39624869	39624983	Creg2	-	0	0	0	0	0	0		1	0
chr1	39647775	39647945	Creg2	-	0	0	0	0	0	0		1	0
chr1	39650505	39651182	Creg2	-	0	0	0	0	0	0		1	0
chr1	39665300	39665657	Rfx8	-	0	0	0	0	0	0		1	0
chr1	39670269	39670583	Rfx8	-	0	0	0	0	0	0		1	0
chr1	39672185	39672300	Rfx8	-	0	0	0	0	0	0		1	0
chr1	39678656	39678751	Rfx8	-	0	0	0	0	0	0		1	0
chr1	39680841	39680998	Rfx8	-	0	0	0	0	0	0		1	0
chr1	39682908	39682967	Rfx8	-	0	0	0	0	0	0		1	0
chr1	39683599	39683750	Rfx8	-	0	0	0	0	0	0		1	0
chr1	39685494	39685608	Rfx8	-	0	0	0	0	0	0		1	0
chr1	39688572	39688650	Rfx8	-	0	0	0	0	0	0		1	0
chr1	39690090	39690201	Rfx8	-	0	0	0	0	0	0		1	0
chr1	39695897	39695961	Rfx8	-	0	0	0	0	0	0		1	0
chr1	39710157	39710244	Rfx8	-	0	0	0	0	0	0		1	0
chr1	39711377	39711439	Rfx8	-	0	0	0	0	0	0		1	0
chr1	39718417	39718541	Rfx8	-	0	0	0	0	0	0		1	0
chr1	39720877	39720989	Rfx8	-	0	0	0	0	0	0		1	0
chr1	39804140	39804339	Gm3646	-	0	0	0	0	0	0		1	0
chr1	39805172	39805332	Gm3646	-	0	0	0	0	0	0		1	0
chr1	39842427	39842556	1700066B17Rik	-	0	0	0	0	0	0		1	0
chr1	39844017	39844103	1700066B17Rik	-	0	0	0	0	0	0		1	0
chr1	39845227	39845339	1700066B17Rik	-	0	0	0	0	0	0		1	0
chr1	39845664	39845846	1700066B17Rik	-	0	0	0	0	0	0		1	0
chr1	39847308	39847330	1700066B17Rik	-	0	0	0	0	0	0		1	0
chr1	39900912	39901286	Map4k4	+	0	0	0	0	0	0		1	0
chr1	39901508	39901574	Map4k4	+	0	0	0	0	0	0		1	0
chr1	39962177	39962234	Map4k4	+	0	0	0	0	0	0		1	0
chr1	39973926	39974052	Map4k4	+	0	0	0	0	0	0		1	0
chr1	39976706	39976817	Map4k4	+	0	0	0	0	0	0		1	0
chr1	39980559	39980650	Map4k4	+	0	0	0	0	0	0		1	0
chr1	39983138	39983269	Map4k4	+	0	0	0	0	0	0		1	0
chr1	39983882	39983937	Map4k4	+	0	0	0	0	0	0		1	0
chr1	39985181	39985260	Map4k4	+	0	0	0	0	0	0		1	0
chr1	39986624	39986800	Map4k4	+	0	0	0	0	0	0		1	0
chr1	39988969	39989042	Map4k4	+	0	0	0	0	0	0		1	0
chr1	39990088	39990299	Map4k4	+	0	0	0	0	0	0		1	0
chr1	39997020	39997182	Map4k4	+	0	0	0	0	0	0		1	0
chr1	39999887	39999974	Map4k4	+	0	0	0	0	0	0		1	0
chr1	40000623	40000749	Map4k4	+	0	0	0	0	0	0		1	0
chr1	40001429	40001591	Map4k4	+	0.474845	0.269645	0.352323	0.248303	0.383338	0.538395		0.825249	0.0323017
chr1	40003756	40003987	Map4k4	+	0.450177	0.255453	0.339274	0.248303	0.323442	0.48792		0.959365	0.00701335
chr1	40004806	40004913	Map4k4	+	0	0	0	0	0	0		1	0
chr1	40006670	40006822	Map4k4	+	0	0	0	0	0	0		1	0
chr1	40007432	40007530	Map4k4	+	0	0	0	0	0	0		1	0
chr1	40009687	40009863	Map4k4	+	0	0	0	0	0	0		1	0
chr1	40010556	40010677	Map4k4	+	0	0	0	0	0	0		1	0
chr1	40011649	40011841	Map4k4	+	0.222005	0.141918	0.110917	0.0931138	0.149741	0.21031		0.886074	-0.0233563
chr1	40014105	40014223	Map4k4	+	0	0	0	0	0	0		1	0
chr1	40014526	40014697	Map4k4	+	0	0	0	0	0	0		1	0
chr1	40017109	40017253	Map4k4	+	0	0	0	0	0	0		1	0
chr1	40019543	40019678	Map4k4	+	0	0	0	0	0	0		1	0
chr1	40021083	40021184	Map4k4	+	0	0	0	0	0	0		1	0
chr1	40022704	40022854	Map4k4	+	0	0	0	0	0	0		1	0
chr1	40023359	40023519	Map4k4	+	0	0	0	0	0	0		1	0
chr1	40024309	40024449	Map4k4	+	0	0	0	0	0	0		1	0
chr1	40024628	40026310	Map4k4	+	0	0	0	0	0	0		1	0
chr1	40076211	40076638	Gm16894	-	0	0	0	0	0	0		1	0
chr1	40084767	40084819	Il1r2	+	0	0	0	0	0	0		1	0
chr1	40084966	40085014	Gm16894	-	0	0	0	0	0	0		1	0
chr1	40085143	40085287	Gm16894	-	0	0	0	0	0	0		1	0
chr1	40085612	40085851	Gm16894	-	0	0	0	0	0	0		1	0
chr1	40102388	40102537	Il1r2	+	0	0	0	0	0	0		1	0
chr1	40105263	40105522	Il1r2	+	0	0	0	0	0	0		1	0
chr1	40111954	40112135	Il1r2	+	0	0	0	0	0	0		1	0
chr1	40115023	40115198	Il1r2	+	0	0	0	0	0	0		1	0
chr1	40117954	40118017	Il1r2	+	0	0	0	0	0	0		1	0
chr1	40120908	40121044	Il1r2	+	0	0	0	0	0	0		1	0
chr1	40123121	40123264	Il1r2	+	0	0	0	0	0	0		1	0
chr1	40125040	40125226	Il1r2	+	0	0	0	0	0	0		1	0
chr1	40225079	40225306	Il1r1	+	0	0	0	0	0	0		1	0
chr1	40266585	40266881	Il1r1	+	0.787041	0.861243	1.04121	0.760974	0.805644	1.14631		0.959602	0.00433698
chr1	40282232	40282296	Il1r1	+	0	0	0	0	0	0		1	0
chr1	40293119	40293357	Il1r1	+	0	0	0	0	0	0		1	0
chr1	40293457	40293647	Il1r1	+	0	0	0	0	0	0		1	0
chr1	40294757	40294926	Il1r1	+	0	0	0	0	0	0		1	0
chr1	40297908	40297974	Il1r1	+	0	0	0	0	0	0		1	0
chr1	40300759	40300877	Il1r1	+	0	0	0	0	0	0		1	0
chr1	40302277	40302429	Il1r1	+	0	0	0	0	0	0		1	0
chr1	40310285	40310429	Il1r1	+	0	0	0	0	0	0		1	0
chr1	40312346	40312514	Il1r1	+	0	0	0	0	0	0		1	0
chr1	40312974	40316177	Il1r1	+	0	0	0	0	0	0		1	0
chr1	40324626	40324819	Il1rl2	+	0	0	0	0	0	0		1	0
chr1	40326488	40326558	Il1rl2	+	0	0	0	0	0	0		1	0
chr1	40327371	40327606	Il1rl2	+	0	0	0	0	0	0		1	0
chr1	40328970	40329169	Il1rl2	+	0	0	0	0	0	0		1	0
chr1	40343027	40343190	Il1rl2	+	0	0	0	0	0	0		1	0
chr1	40345805	40345877	Il1rl2	+	0	0	0	0	0	0		1	0
chr1	40350935	40351065	Il1rl2	+	0	0	0	0	0	0		1	0
chr1	40351761	40351898	Il1rl2	+	0	0	0	0	0	0		1	0
chr1	40356818	40356962	Il1rl2	+	0	0	0	0	0	0		1	0
chr1	40363191	40363353	Il1rl2	+	0	0	0	0	0	0		1	0
chr1	40365026	40365471	Il1rl2	+	0	0	0	0	0	0		1	0
chr1	40429569	40429630	Il1rl1	+	0	0	0	0	0	0		1	0
chr1	40439628	40439856	Il1rl1	+	0	0	0	0	0	0		1	0
chr1	40440627	40440828	Il1rl1	+	0	0	0	0	0	0		1	0
chr1	40441291	40441502	Il1rl1	+	0	0	0	0	0	0		1	0
chr1	40442305	40442480	Il1rl1	+	0	0	0	0	0	0		1	0
chr1	40442598	40442761	Il1rl1	+	0	0	0	0	0	0		1	0
chr1	40444333	40444402	Il1rl1	+	0	0	0	0	0	0		1	0
chr1	40446086	40446228	Il1rl1	+	0	0	0	0	0	0		1	0
chr1	40446529	40448411	Il1rl1	+	0	0	0	0	0	0		1	0
chr1	40450074	40450221	Il1rl1	+	0	0	0	0	0	0		1	0
chr1	40451692	40451860	Il1rl1	+	0	0	0	0	0	0		1	0
chr1	40461765	40465414	Il1rl1	+	0	0	0	0	0	0		1	0
chr1	40465551	40465810	Il18r1	+	0	0	0	0	0	0		1	0
chr1	40466005	40466357	Il18r1	+	0	0	0	0	0	0		1	0
chr1	40471728	40471814	Il18r1	+	0	0	0	0	0	0		1	0
chr1	40474693	40474940	Il18r1	+	0	0	0	0	0	0		1	0
chr1	40478384	40478550	Il18r1	+	0	0	0	0	0	0		1	0
chr1	40480921	40481066	Il18r1	+	0	0	0	0	0	0		1	0
chr1	40484280	40484343	Il18r1	+	0	0	0	0	0	0		1	0
[truncated: 207,752+ more rows]
