# Supplementary material for: Hepatitis, testicular degeneration, and ataxia in DIDO3-deficient mice with altered mRNA processing
Source: Cell Biosci. 2022 Jun 7;12:84. doi: 10.1186/s13578-022-00804-8 (PMC9172153; doi:10.1186/s13578-022-00804-8)
Supplement: Supplementary file 6 — Additional file 6: Analysis of PAS usage in E16 vs. WT livers. [file 13578_2022_804_MOESM6_ESM.tsv]

Chrom	Left_coord	Right_coord	Genomic_coordinate		Strand	WT_01	WT_02	WT_03	E16_01	E16_02	E16_03	p_value	differential_E16_vs_WT_readthroug
chr1	3011913	3011914	1:3011914:-	0.011	-	-100	-100	-100	-100	-100	-100	1	FALSE	0	-	1000	1000	1000	1000
chr1	3121185	3121186	1:3121186:-	0.024	-	-100	-100	-100	-100	-100	-100	1	FALSE	0	-	1000	1000	1000	1000
chr1	3139946	3139947	1:3139947:-	0.088	-	-100	-100	-100	-100	-100	-100	1	FALSE	0	-	1000	1000	1000	1000
chr1	3156061	3156073	1:3156063:+	0.286	+	-100	-100	-100	-100	-100	-100	1	FALSE	0	-	1000	1000	1000	1000
chr1	3196866	3196871	1:3196867:-	0.008	-	-100	-100	-100	-100	-100	-100	1	FALSE	0	-	1000	1000	1000	1000
chr1	3199729	3199756	1:3199735:-	5.412	-	-100	-100	-100	-100	-100	-100	1	FALSE	0	-	1000	1000	1000	1000
chr1	3203742	3203755	1:3203755:-	0.025	-	-100	-100	-100	-100	-100	-100	1	FALSE	0	-	1000	1000	1000	1000
chr1	3206484	3206494	1:3206485:-	0.009	-	-100	-100	-100	-100	-100	-100	1	FALSE	0	-	1000	1000	1000	1000
chr1	3206895	3206896	1:3206896:-	0.007	-	-100	-100	-100	-100	-100	-100	1	FALSE	0	-	1000	1000	1000	1000
chr1	3214398	3214401	1:3214401:-	0.035	-	-100	-100	-100	-100	-100	-100	1	FALSE	0	-	1000	1000	1000	1000
chr1	3289221	3289223	1:3289222:-	0.131	-	-100	-100	-100	-100	-100	-100	1	FALSE	0	-	1000	1000	1000	1000
chr1	3322813	3322818	1:3322817:-	0.086	-	-100	-100	-100	-100	-100	-100	1	FALSE	0	-	1000	1000	1000	1000
chr1	3352040	3352041	1:3352041:-	0.223	-	-100	-100	-100	-100	-100	-100	1	FALSE	0	-	1000	1000	1000	1000
chr1	3374605	3374606	1:3374606:-	0.011	-	-100	-100	-100	-100	-100	-100	1	FALSE	0	-	1000	1000	1000	1000
chr1	3399480	3399481	1:3399481:-	0.012	-	-100	-100	-100	-100	-100	-100	1	FALSE	0	-	1000	1000	1000	1000
chr1	3449402	3449403	1:3449403:-	0.034	-	-100	-100	-100	-100	-100	-100	1	FALSE	0	-	1000	1000	1000	1000
chr1	3457881	3457882	1:3457882:-	0.025	-	-100	-100	-100	-100	-100	-100	1	FALSE	0	-	1000	1000	1000	1000
chr1	3464076	3464080	1:3464080:-	0.012	-	-100	-100	-100	-100	-100	-100	1	FALSE	0	-	1000	1000	1000	1000
chr1	3489061	3489062	1:3489062:-	0.01	-	-100	-100	-100	-100	-100	-100	1	FALSE	0	-	1000	1000	1000	1000
chr1	3524364	3524365	1:3524365:-	0.029	-	-100	-100	-100	-100	-100	-100	1	FALSE	0	-	1000	1000	1000	1000
chr1	3630785	3630803	1:3630787:-	0.249	-	-100	-100	-100	-100	-100	-100	1	FALSE	0	-	1000	1000	1000	1000
chr1	3641781	3641782	1:3641782:-	0.01	-	-100	-100	-100	-100	-100	-100	1	FALSE	0	-	1000	1000	1000	1000
chr1	3660018	3660019	1:3660019:-	0.03	-	-100	-100	-100	-100	-100	-100	1	FALSE	0	-	1000	1000	1000	1000
chr1	3660391	3660392	1:3660392:-	0.049	-	-100	-100	-100	-100	-100	-100	1	FALSE	0	-	1000	1000	1000	1000
chr1	3665522	3665523	1:3665523:-	0.013	-	-100	-100	-100	-100	2	-100	1	FALSE	0	-	1000	1000	1000	1000
chr1	3674198	3674199	1:3674199:+	0.027	+	-100	-100	-100	-100	-100	-100	1	FALSE	0	-	1000	1000	1000	1000
chr1	3694691	3694692	1:3694692:+	0.008	+	-100	-100	-100	-100	-100	-100	1	FALSE	0	-	1000	1000	1000	1000
chr1	3722429	3722430	1:3722430:-	0.072	-	-100	-100	-100	-100	-100	-100	1	FALSE	0	-	1000	1000	1000	1000
chr1	3778022	3778023	1:3778023:-	0.024	-	-100	-100	-100	-100	-100	-100	1	FALSE	0	-	1000	1000	1000	1000
chr1	3785473	3785474	1:3785474:-	0.104	-	-100	-100	-100	-100	-100	-100	1	FALSE	0	-	1000	1000	1000	1000
chr1	3801808	3801809	1:3801809:-	0.015	-	-100	-100	-100	-100	-100	-100	1	FALSE	0	-	1000	1000	1000	1000
chr1	3820178	3820179	1:3820179:+	0.039	+	-100	-100	-100	-100	-100	-100	1	FALSE	0	-	1000	1000	1000	1000
chr1	3887314	3887315	1:3887315:-	0.049	-	-100	-100	-100	-100	-100	-100	1	FALSE	0	-	1000	1000	1000	1000
chr1	3887677	3887678	1:3887678:+	0.07	+	-100	-100	-100	-100	-100	-100	1	FALSE	0	-	1000	1000	1000	1000
chr1	3908558	3908576	1:3908565:+	0.245	+	-100	-100	-100	-100	-100	-100	1	FALSE	0	-	1000	1000	1000	1000
chr1	3949962	3949963	1:3949963:-	0.045	-	-100	-100	-100	-100	-100	-100	1	FALSE	0	-	1000	1000	1000	1000
chr1	3968313	3968319	1:3968316:+	0.056	+	-100	-100	-100	-100	-100	-100	1	FALSE	0	-	1000	1000	1000	1000
chr1	4025991	4025992	1:4025992:-	0.049	-	-100	-100	-100	-100	-100	-100	1	FALSE	0	-	1000	1000	1000	1000
chr1	4036796	4036797	1:4036797:-	0.027	-	-100	-100	-100	-100	-100	-100	1	FALSE	0	-	1000	1000	1000	1000
chr1	4088756	4088757	1:4088757:-	0.012	-	-100	-100	-100	-100	-100	-100	1	FALSE	0	-	1000	1000	1000	1000
chr1	4091294	4091295	1:4091295:-	0.014	-	-100	-100	-100	-100	-100	-100	1	FALSE	0	-	1000	1000	1000	1000
chr1	4115251	4115259	1:4115259:-	0.005	-	-100	-100	-100	-100	-100	-100	1	FALSE	0	-	1000	1000	1000	1000
chr1	4115659	4115683	1:4115667:-	1.04	-	-100	-100	-100	-100	-100	-100	1	FALSE	0	-	1000	1000	1000	1000
chr1	4119676	4119690	1:4119677:-	0.014	-	-100	-100	-100	-100	-100	-100	1	FALSE	0	-	1000	1000	1000	1000
chr1	4139826	4139827	1:4139827:-	0.03	-	-100	-100	-100	-100	-100	-100	1	FALSE	0	-	1000	1000	1000	1000
chr1	4170752	4170753	1:4170753:+	0.213	+	-100	-100	-100	-100	-100	-100	1	FALSE	0	-	1000	1000	1000	1000
chr1	4249311	4249313	1:4249312:-	0.037	-	-100	-100	-100	-100	-100	-100	1	FALSE	0	-	1000	1000	1000	1000
chr1	4255486	4255487	1:4255487:+	0.012	+	-100	-100	-100	-100	-100	-100	1	FALSE	0	-	1000	1000	1000	1000
chr1	4276823	4276824	1:4276824:-	0.049	-	-100	-100	-100	-100	-100	-100	1	FALSE	0	-	1000	1000	1000	1000
chr1	4314023	4314024	1:4314024:-	0.024	-	-100	-100	-100	-100	-100	-100	1	FALSE	0	-	1000	1000	1000	1000
chr1	4324540	4324541	1:4324541:-	0.009	-	-100	-100	-100	-100	-100	-100	1	FALSE	0	-	1000	1000	1000	1000
chr1	4344144	4344150	1:4344150:-	0.004	-	-100	-100	-100	-100	-100	-100	1	FALSE	0	-	1000	1000	1000	1000
chr1	4399768	4399769	1:4399769:-	0.004	-	-100	-100	-100	-100	-100	-100	1	FALSE	0	-	1000	1000	1000	1000
chr1	4490914	4490938	1:4490932:-	1.341	-	-100	-100	-100	-100	-100	-100	1	FALSE	0	-	1000	1000	1000	1000
chr1	4491378	4491409	1:4491387:-	2.214	-	0.028	0	0.056	-100	0.033	0.035	1	FALSE	0	-	1000	1000	1000	1000
chr1	4499535	4499558	1:4499552:+	0.043	+	-100	-100	-100	-100	-100	-100	1	FALSE	0	-	1000	1000	1000	1000
chr1	4514543	4514544	1:4514544:+	0.044	+	-100	-100	-100	-100	-100	-100	1	FALSE	0	-	1000	1000	1000	1000
chr1	4536676	4536677	1:4536677:-	0.015	-	-100	-100	-100	-100	-100	-100	1	FALSE	0	-	1000	1000	1000	1000
chr1	4570767	4570769	1:4570769:+	0.014	+	-100	-100	-100	-100	-100	-100	1	FALSE	0	-	1000	1000	1000	1000
chr1	4583113	4583145	1:4583127:-	0.048	-	-100	-100	-100	-100	-100	-100	1	FALSE	0	-	1000	1000	1000	1000
chr1	4603921	4603947	1:4603922:-	0.247	-	-100	-100	-100	-100	-100	-100	1	FALSE	0	-	1000	1000	1000	1000
chr1	4611613	4611620	1:4611619:+	0.026	+	-100	-100	-100	-100	-100	-100	1	FALSE	0	-	1000	1000	1000	1000
chr1	4612222	4612244	1:4612241:+	0.032	+	-100	-100	-100	-100	-100	-100	1	FALSE	0	-	1000	1000	1000	1000
chr1	4634703	4634705	1:4634704:-	0.098	-	-100	-100	-100	-100	-100	-100	1	FALSE	0	-	1000	1000	1000	1000
chr1	4665577	4665583	1:4665583:+	0.014	+	-100	-100	-100	-100	-100	-100	1	FALSE	0	-	1000	1000	1000	1000
chr1	4666600	4666601	1:4666601:-	0.005	-	-100	-100	-100	-100	-100	-100	1	FALSE	0	-	1000	1000	1000	1000
chr1	4672748	4672749	1:4672749:-	0.036	-	-100	-100	-100	-100	-100	-100	1	FALSE	0	-	1000	1000	1000	1000
chr1	4687913	4687931	1:4687914:-	0.127	-	0.154	0.323	0.19	0.615	0.292	0.455	0.096	0.342466769	0	-	1.03	0.338	1000	1000
chr1	4694629	4694631	1:4694630:-	0.008	-	-100	-100	-100	1.333	0.333	-100	1	FALSE	0	-	1000	1000	1000	1000
chr1	4696360	4696368	1:4696368:+	0.011	+	-100	-100	-100	-100	-100	-100	1	FALSE	0	-	1000	1000	1000	1000
chr1	4712460	4712480	1:4712467:-	0.04	-	-100	-100	-100	-100	1.5	5	1	FALSE	0	-	1000	1000	1000	1000
chr1	4723422	4723452	1:4723431:+	0.053	+	-100	-100	-100	-100	-100	-100	1	FALSE	0	-	1000	1000	1000	1000
chr1	4723979	4724024	1:4724004:+	0.25	+	-100	-100	-100	-100	-100	-100	1	FALSE	0	-	1000	1000	1000	1000
chr1	4726161	4726162	1:4726162:+	0.031	+	-100	-100	-100	-100	-100	-100	1	FALSE	0	-	1000	1000	1000	1000
chr1	4737037	4737044	1:4737042:-	0.009	-	-100	-100	-100	-100	5	0.75	1	FALSE	0	-	1000	1000	1000	1000
chr1	4746664	4746673	1:4746665:+	0.016	+	-100	-100	-100	-100	-100	-100	1	FALSE	0	-	1000	1000	1000	1000
chr1	4764971	4764972	1:4764972:-	0.007	-	-100	-100	-100	-100	0.39	2.714	1	FALSE	0	-	1000	1000	1000	1000
chr1	4766994	4766997	1:4766995:-	0.005	-	0.5	-100	-100	0.5	0.5	2.091	1	FALSE	0	-	1000	1000	1000	1000
chr1	4772369	4772377	1:4772373:+	0.146	+	-100	-100	-100	-100	-100	-100	1	FALSE	0	-	1000	1000	1000	1000
chr1	4773201	4773218	1:4773211:-	0.814	-	0.082	0.375	0.517	-100	0.673	0.365	1	FALSE	0	-	1000	1000	1000	1000
chr1	4774406	4774443	1:4774436:-	11.396	-	0.498	0.303	0.387	0.428	0.597	0.535	0.173	0.135602116	0	-	0.394	0.458	1000	1000
chr1	4775219	4775243	1:4775222:-	0.114	-	3.586	3.076	1.91	18.091	2.781	4.566	0.312	0.495917447	0	-	1.569	5.668	1000	1000
chr1	4776363	4776408	1:4776381:-	114.085	-	0.038	0.039	0.069	0.003	0.032	0.014	0.07	-0.494309926	0	-	-1.563	0.032	1000	1000
chr1	4776751	4776752	1:4776752:-	0.047	-	0.708	0.922	0.863	0.745	0.786	0.87	0.697	-0.018879219	0	-	-0.054	0.816	1000	1000
chr1	4777639	4777640	1:4777640:-	0.047	-	77	46.5	30.556	478.917	198.619	144.667	0.1	0.684395794	0	-	2.416	162.71	1000	1000
chr1	4779799	4779809	1:4779802:-	0.042	-	0.529	1.036	0.791	-100	0.808	0.5	1	FALSE	0	-	1000	1000	1000	1000
chr1	4780564	4780586	1:4780584:-	0.045	-	0.935	0.365	0.925	0.526	1.186	0.94	0.624	0.087831311	0	-	0.254	0.813	1000	1000
chr1	4781227	4781255	1:4781249:-	0.05	-	0.432	0.363	0.544	0.344	0.612	0.535	0.626	0.053580363	0	-	0.155	0.472	1000	1000
chr1	4783977	4783978	1:4783978:-	0.009	-	0.578	0.491	0.551	0.699	0.597	0.614	0.075	0.08253238	0	-	0.239	0.588	1000	1000
chr1	4786624	4786631	1:4786631:+	0.005	+	1.5	0.154	0.4	-100	0.25	-100	1	FALSE	0	-	1000	1000	1000	1000
chr1	4799752	4799753	1:4799753:+	0.004	+	-100	-100	-100	-100	-100	-100	1	FALSE	0	-	1000	1000	1000	1000
chr1	4814367	4814373	1:4814368:+	0.054	+	0.8	0.8	0.561	-100	0.475	0.756	1	FALSE	0	-	1000	1000	1000	1000
chr1	4818293	4818296	1:4818295:+	0.012	+	1.361	1.107	1.356	0.4	1.533	0.406	0.269	-0.240859564	0	-	-0.709	1.027	1000	1000
chr1	4841258	4841325	1:4841300:+	0.713	+	0.034	0.018	0.031	0.006	0.032	0.008	0.262	-0.286631117	0	-	-0.851	0.022	1000	1000
chr1	4845167	4845205	1:4845198:+	1.34	+	2.256	2.196	2.096	2.358	2.532	2.267	0.089	0.044488173	0	-	0.128	2.284	1000	1000
chr1	4845658	4845659	1:4845659:+	0.016	+	0.902	1.042	0.928	1.2	0.961	1.02	0.285	0.051171454	0	-	0.148	1.009	1000	1000
chr1	4846174	4846175	1:4846175:+	0.004	+	0.148	0.186	0.183	0.151	0.176	0.213	0.74	0.021927195	0	-	0.063	0.176	1000	1000
chr1	4846704	4846757	1:4846734:+	53.287	+	0.011	0.007	0.011	0.006	0.008	0.006	0.145	-0.179245819	0	-	-0.523	0.008	1000	1000
chr1	4847130	4847137	1:4847131:+	0.078	+	0.032	0.011	0.032	0.011	0.024	0.016	0.385	-0.188814499	0	-	-0.551	0.021	1000	1000
chr1	4848808	4848813	1:4848813:+	0.013	+	1.348	0.55	0.872	1	0.921	1.182	0.673	0.056747607	0	-	0.164	0.979	1000	1000
chr1	4849366	4849372	1:4849372:+	0.004	+	0.833	0.476	0.806	-100	1.387	2.846	1	FALSE	0	-	1000	1000	1000	1000
chr1	4851524	4851529	1:4851527:+	0.509	+	1	-100	-100	-100	0.382	-100	1	FALSE	0	-	1000	1000	1000	1000
chr1	4854504	4854517	1:4854508:+	0.295	+	0.432	1.091	1.538	1.4	1.37	-100	1	FALSE	0	-	1000	1000	1000	1000
chr1	4855077	4855078	1:4855078:+	0.004	+	0.643	1	0.259	-100	1.188	0.909	1	FALSE	0	-	1000	1000	1000	1000
chr1	4856774	4856779	1:4856779:-	0.103	-	-100	-100	0.094	-100	-100	-100	1	FALSE	0	-	1000	1000	1000	1000
chr1	4857094	4857095	1:4857095:-	0.008	-	-100	-100	-100	-100	-100	-100	1	FALSE	0	-	1000	1000	1000	1000
chr1	4858602	4858603	1:4858603:+	0.004	+	0.054	0.029	0.034	-100	0.049	-100	1	FALSE	0	-	1000	1000	1000	1000
chr1	4861695	4861719	1:4861713:+	0.228	+	1.417	-100	0.706	6	-100	0.531	1	FALSE	0	-	1000	1000	1000	1000
chr1	4867468	4867469	1:4867469:+	0.004	+	39.444	53.667	43.444	50.769	56.111	45.4	0.374	0.054441939	0	-	0.157	48.139	1000	1000
chr1	4892244	4892246	1:4892245:+	0.015	+	0.029	0.027	0.028	0.006	0.009	0.014	0.002	-0.480115461	-0.48	1:4892245:+	-1.509	0.019	-1.509	0.019
chr1	4896753	4896764	1:4896758:+	0.394	+	0.675	0.584	0.716	0.474	0.631	0.711	0.54	-0.042186278	0	-	-0.122	0.632	1000	1000
chr1	4897463	4897479	1:4897479:+	0.019	+	0.303	0.33	0.257	0.291	0.288	0.371	0.599	0.032107366	0	-	0.093	0.307	1000	1000
chr1	4897899	4897914	1:4897910:+	0.594	+	0.098	0.074	0.054	0.032	0.07	0.023	0.161	-0.284440223	0	-	-0.844	0.058	1000	1000
chr1	4899921	4899951	1:4899951:+	0.365	+	0.385	1.857	0.533	-100	0.345	-100	1	FALSE	0	-	1000	1000	1000	1000
chr1	4902908	4902909	1:4902909:+	0.008	+	-100	-100	-100	1.667	-100	-100	1	FALSE	0	-	1000	1000	1000	1000
chr1	4903500	4903507	1:4903507:-	0.016	-	-100	-100	-100	-100	-100	-100	1	FALSE	0	-	1000	1000	1000	1000
chr1	4904399	4904424	1:4904402:-	0.511	-	-100	-100	-100	-100	-100	-100	1	FALSE	0	-	1000	1000	1000	1000
chr1	4904817	4904818	1:4904818:-	0.016	-	-100	-100	-100	-100	-100	-100	1	FALSE	0	-	1000	1000	1000	1000
chr1	4905089	4905100	1:4905100:-	0.04	-	-100	-100	-100	-100	-100	-100	1	FALSE	0	-	1000	1000	1000	1000
chr1	4905597	4905605	1:4905602:-	0.02	-	-100	-100	-100	-100	-100	-100	1	FALSE	0	-	1000	1000	1000	1000
chr1	4907101	4907105	1:4907102:+	0.052	+	0.765	1.444	0.909	-100	1.077	1	1	FALSE	0	-	1000	1000	1000	1000
chr1	4909555	4909587	1:4909556:-	16.289	-	-100	-100	-100	-100	-100	-100	1	FALSE	0	-	1000	1000	1000	1000
chr1	4910035	4910062	1:4910057:-	0.066	-	-100	0	-100	-100	-100	-100	1	FALSE	0	-	1000	1000	1000	1000
chr1	4921282	4921285	1:4921284:-	0.016	-	-100	-100	-100	-100	-100	-100	1	FALSE	0	-	1000	1000	1000	1000
chr1	4929545	4929549	1:4929549:-	0.011	-	-100	-100	-100	-100	-100	-100	1	FALSE	0	-	1000	1000	1000	1000
chr1	4935337	4935338	1:4935338:-	0.054	-	-100	-100	-100	-100	-100	-100	1	FALSE	0	-	1000	1000	1000	1000
chr1	4965338	4965340	1:4965339:-	0.027	-	-100	-100	-100	-100	-100	-100	1	FALSE	0	-	1000	1000	1000	1000
chr1	5066264	5066267	1:5066267:-	0.212	-	-100	-100	-100	-100	-100	-100	1	FALSE	0	-	1000	1000	1000	1000
chr1	5082851	5082879	1:5082873:-	0.033	-	-100	-100	-100	-100	-100	-100	1	FALSE	0	-	1000	1000	1000	1000
chr1	5084680	5084693	1:5084681:+	0.004	+	0.051	-100	0.058	-100	0.035	0.022	1	FALSE	0	-	1000	1000	1000	1000
chr1	5133913	5133919	1:5133919:+	0.056	+	0.044	-100	0.055	0.005	-100	0.027	1	FALSE	0	-	1000	1000	1000	1000
chr1	5134469	5134495	1:5134495:+	0.013	+	1.056	0.682	0.852	-100	2.444	1.8	1	FALSE	0	-	1000	1000	1000	1000
chr1	5143843	5143845	1:5143845:+	0.828	+	0.024	0.026	0.027	0.003	0.025	0.009	0.124	-0.33304031	0	-	-0.999	0.019	1000	1000
chr1	5154480	5154484	1:5154484:+	0.008	+	1.071	0.091	0.382	0.1	0.632	0.429	0.717	-0.142167407	0	-	-0.413	0.451	1000	1000
chr1	5162418	5162474	1:5162445:+	215.441	+	0.04	0.014	0.026	0.007	0.012	0.018	0.149	-0.365396618	0	-	-1.105	0.02	1000	1000
chr1	5163189	5163219	1:5163211:+	0.424	+	-100	-100	0.02	-100	-100	-100	1	FALSE	0	-	1000	1000	1000	1000
chr1	5169635	5169639	1:5169639:+	0.02	+	-100	-100	-100	-100	-100	-100	1	FALSE	0	-	1000	1000	1000	1000
chr1	5178983	5178984	1:5178984:+	0.225	+	-100	-100	-100	-100	-100	-100	1	FALSE	0	-	1000	1000	1000	1000
chr1	5179881	5179884	1:5179882:-	0.008	-	-100	-100	-100	-100	-100	-100	1	FALSE	0	-	1000	1000	1000	1000
chr1	5197517	5197518	1:5197518:+	0.015	+	-100	-100	-100	-100	-100	-100	1	FALSE	0	-	1000	1000	1000	1000
chr1	5276621	5276622	1:5276622:-	0.031	-	-100	-100	-100	-100	-100	-100	1	FALSE	0	-	1000	1000	1000	1000
chr1	5299415	5299416	1:5299416:+	0.051	+	-100	-100	-100	-100	-100	-100	1	FALSE	0	-	1000	1000	1000	1000
chr1	5304208	5304209	1:5304209:-	0.018	-	-100	-100	-100	-100	-100	-100	1	FALSE	0	-	1000	1000	1000	1000
chr1	5458834	5458835	1:5458835:-	0.011	-	-100	-100	-100	-100	-100	-100	1	FALSE	0	-	1000	1000	1000	1000
chr1	5490825	5490840	1:5490826:-	0.007	-	-100	-100	-100	-100	-100	-100	1	FALSE	0	-	1000	1000	1000	1000
chr1	5555403	5555408	1:5555405:+	0.04	+	-100	-100	-100	-100	-100	-100	1	FALSE	0	-	1000	1000	1000	1000
chr1	5558129	5558130	1:5558130:-	0.041	-	-100	-100	-100	-100	-100	-100	1	FALSE	0	-	1000	1000	1000	1000
chr1	5606130	5606152	1:5606152:+	0.066	+	-100	-100	-100	-100	-100	-100	1	FALSE	0	-	1000	1000	1000	1000
chr1	5617795	5617813	1:5617799:-	0.042	-	-100	-100	-100	-100	-100	-100	1	FALSE	0	-	1000	1000	1000	1000
chr1	5628545	5628546	1:5628546:+	0.009	+	-100	-100	-100	-100	-100	-100	1	FALSE	0	-	1000	1000	1000	1000
chr1	5662390	5662393	1:5662392:+	0.041	+	-100	-100	-100	-100	-100	-100	1	FALSE	0	-	1000	1000	1000	1000
chr1	5723338	5723357	1:5723349:+	0.038	+	-100	-100	-100	-100	-100	-100	1	FALSE	0	-	1000	1000	1000	1000
chr1	5861731	5861732	1:5861732:-	0.031	-	-100	-100	-100	-100	-100	-100	1	FALSE	0	-	1000	1000	1000	1000
chr1	5898495	5898496	1:5898496:-	0.034	-	-100	-100	-100	-100	-100	-100	1	FALSE	0	-	1000	1000	1000	1000
chr1	5913700	5913730	1:5913708:-	0.048	-	-100	-100	-100	-100	-100	-100	1	FALSE	0	-	1000	1000	1000	1000
chr1	5974067	5974068	1:5974068:-	0.066	-	-100	-100	-100	-100	-100	-100	1	FALSE	0	-	1000	1000	1000	1000
chr1	5981555	5981557	1:5981557:+	0.022	+	-100	-100	-100	-100	-100	-100	1	FALSE	0	-	1000	1000	1000	1000
chr1	5981815	5981816	1:5981816:-	0.008	-	-100	-100	-100	-100	-100	-100	1	FALSE	0	-	1000	1000	1000	1000
chr1	6109816	6109819	1:6109819:+	0.01	+	-100	-100	-100	-100	-100	-100	1	FALSE	0	-	1000	1000	1000	1000
chr1	6144323	6144329	1:6144329:-	0.007	-	-100	-100	-100	-100	-100	-100	1	FALSE	0	-	1000	1000	1000	1000
chr1	6163340	6163344	1:6163341:-	0.006	-	-100	-100	0.333	-100	0.19	-100	1	FALSE	0	-	1000	1000	1000	1000
chr1	6164130	6164134	1:6164131:-	0.046	-	-100	-100	-100	-100	0.027	0	1	FALSE	0	-	1000	1000	1000	1000
chr1	6174098	6174102	1:6174102:-	0.014	-	-100	-100	-100	-100	0.217	1.286	1	FALSE	0	-	1000	1000	1000	1000
chr1	6194403	6194413	1:6194410:-	0.06	-	1.667	-100	-100	-100	0.6	-100	1	FALSE	0	-	1000	1000	1000	1000
chr1	6205434	6205446	1:6205435:-	0.012	-	0.278	1	1.3	-100	1.167	0.65	1	FALSE	0	-	1000	1000	1000	1000
chr1	6209848	6209886	1:6209867:-	1.001	-	0.292	-100	0.415	-100	1.08	1.529	1	FALSE	0	-	1000	1000	1000	1000
chr1	6212932	6212949	1:6212933:-	0.175	-	0.63	0.708	0.588	-100	0.4	0.604	1	FALSE	0	-	1000	1000	1000	1000
chr1	6213632	6213653	1:6213633:-	0.034	-	0.214	0.386	0.623	0.229	0.506	0.627	0.796	0.053617802	0	-	0.155	0.431	1000	1000
chr1	6214300	6214301	1:6214301:-	0.004	-	2.381	1.542	2.304	2.136	3.533	3.087	0.161	0.168830133	0	-	0.492	2.497	1000	1000
chr1	6215867	6215872	1:6215872:+	0.036	+	0.062	0.065	0.126	-100	0.081	-100	1	FALSE	0	-	1000	1000	1000	1000
chr1	6225417	6225418	1:6225418:+	0.206	+	-100	-100	1.154	-100	1.167	-100	1	FALSE	0	-	1000	1000	1000	1000
chr1	6238383	6238385	1:6238384:+	0.016	+	0.784	0.764	0.807	0.931	0.855	0.865	0.022	0.059108845	0.059	1:6238384:+	0.171	0.834	1000	1000
chr1	6240593	6240610	1:6240607:+	0.01	+	0.041	-100	0.068	0.076	0.035	0.036	1	FALSE	0	-	1000	1000	1000	1000
chr1	6241534	6241541	1:6241537:+	0.008	+	-100	0	0.375	-100	0.652	0.222	1	FALSE	0	-	1000	1000	1000	1000
chr1	6248920	6248936	1:6248936:+	0.004	+	1.084	1.1	1.042	1.661	1.108	1.295	0.163	0.114829355	0	-	0.333	1.215	1000	1000
chr1	6249386	6249388	1:6249388:+	0.038	+	0.766	0.851	0.737	1.066	0.743	0.91	0.289	0.071934401	0	-	0.208	0.846	1000	1000
chr1	6249914	6249923	1:6249923:+	0.02	+	0.326	0.3	0.283	0.36	0.31	0.316	0.277	0.040229866	0	-	0.116	0.316	1000	1000
chr1	6251013	6251022	1:6251014:+	0.021	+	0.459	0.422	0.528	0.279	0.378	0.198	0.038	-0.245209126	-0.245	1:6251014:+	-0.722	0.377	1000	1000
chr1	6251794	6251795	1:6251795:+	0.051	+	0.195	0.167	0.194	0.026	0.124	0.174	0.157	-0.26440942	0	-	-0.781	0.146	1000	1000
chr1	6260155	6260156	1:6260156:+	0.032	+	5.907	-100	5.956	-100	-100	25.933	1	FALSE	0	-	1000	1000	1000	1000
chr1	6268631	6268632	1:6268632:+	0.006	+	5.636	-100	5.879	-100	5.93	8.375	1	FALSE	0	-	1000	1000	1000	1000
chr1	6274330	6274366	1:6274341:+	12.493	+	1.82	1.795	1.817	1.449	1.797	1.676	0.171	-0.049371271	0	-	-0.143	1.726	1000	1000
chr1	6275148	6275189	1:6275165:+	12.643	+	0.155	0.235	0.153	0.183	0.231	0.212	0.412	0.071468203	0	-	0.207	0.195	1000	1000
chr1	6275562	6275597	1:6275597:+	6.559	+	0.08	0.131	0.121	0.113	0.129	0.157	0.336	0.090237358	0	-	0.261	0.122	1000	1000
chr1	6276032	6276033	1:6276033:+	0.045	+	0.068	0.155	0.17	0.185	0.108	0.173	0.574	0.084844541	0	-	0.245	0.143	1000	1000
chr1	6276362	6276392	1:6276392:+	3.125	+	-100	0.038	0.375	-100	0.256	0.231	1	FALSE	0	-	1000	1000	1000	1000
chr1	6276839	6276849	1:6276849:+	0.003	+	1	-100	0.625	0.133	0.811	0.295	1	FALSE	0	-	1000	1000	1000	1000
chr1	6277717	6277718	1:6277718:+	0.015	+	0.846	1	0.294	-100	0.857	1.385	1	FALSE	0	-	1000	1000	1000	1000
chr1	6280866	6280867	1:6280867:-	0.004	-	-100	-100	-100	-100	-100	-100	1	FALSE	0	-	1000	1000	1000	1000
chr1	6281665	6281668	1:6281666:+	0.021	+	-100	-100	-100	-100	0.48	-100	1	FALSE	0	-	1000	1000	1000	1000
chr1	6283503	6283504	1:6283504:+	0.005	+	-100	-100	-100	-100	0.5	-100	1	FALSE	0	-	1000	1000	1000	1000
chr1	6286732	6286733	1:6286733:-	0.004	-	-100	-100	-100	-100	-100	-100	1	FALSE	0	-	1000	1000	1000	1000
chr1	6289588	6289589	1:6289589:-	0.027	-	-100	-100	-100	-100	-100	-100	1	FALSE	0	-	1000	1000	1000	1000
chr1	6302346	6302347	1:6302347:-	0.017	-	-100	-100	-100	-100	-100	-100	1	FALSE	0	-	1000	1000	1000	1000
chr1	6304266	6304267	1:6304267:-	0.021	-	-100	-100	-100	-100	-100	-100	1	FALSE	0	-	1000	1000	1000	1000
chr1	6307207	6307239	1:6307220:+	0.237	+	-100	-100	-100	-100	-100	-100	1	FALSE	0	-	1000	1000	1000	1000
chr1	6325361	6325363	1:6325362:-	0.072	-	-100	-100	-100	-100	-100	-100	1	FALSE	0	-	1000	1000	1000	1000
chr1	6347118	6347122	1:6347122:-	0.192	-	-100	-100	-100	-100	-100	-100	1	FALSE	0	-	1000	1000	1000	1000
chr1	6361831	6361832	1:6361832:+	0.027	+	-100	-100	-100	-100	-100	-100	1	FALSE	0	-	1000	1000	1000	1000
chr1	6394948	6394950	1:6394950:+	0.019	+	-100	-100	-100	-100	-100	-100	1	FALSE	0	-	1000	1000	1000	1000
chr1	6405790	6405792	1:6405791:-	0.003	-	-100	-100	-100	-100	-100	-100	1	FALSE	0	-	1000	1000	1000	1000
chr1	6450011	6450012	1:6450012:-	0.004	-	-100	-100	-100	-100	-100	-100	1	FALSE	0	-	1000	1000	1000	1000
chr1	6451083	6451101	1:6451084:-	0.01	-	-100	-100	-100	-100	-100	-100	1	FALSE	0	-	1000	1000	1000	1000
chr1	6451796	6451798	1:6451797:+	0.016	+	-100	-100	-100	-100	-100	-100	1	FALSE	0	-	1000	1000	1000	1000
chr1	6457985	6457986	1:6457986:+	0.075	+	-100	-100	-100	-100	-100	-100	1	FALSE	0	-	1000	1000	1000	1000
chr1	6476494	6476495	1:6476495:+	0.004	+	-100	-100	-100	-100	-100	-100	1	FALSE	0	-	1000	1000	1000	1000
chr1	6479759	6479761	1:6479760:-	0.008	-	-100	-100	-100	-100	-100	-100	1	FALSE	0	-	1000	1000	1000	1000
chr1	6487575	6487576	1:6487576:+	0.024	+	-100	-100	-100	-100	-100	-100	1	FALSE	0	-	1000	1000	1000	1000
chr1	6507804	6507821	1:6507816:+	0.026	+	-100	-100	-100	-100	-100	-100	1	FALSE	0	-	1000	1000	1000	1000
chr1	6614839	6614840	1:6614840:+	0.023	+	-100	-100	-100	-100	-100	-100	1	FALSE	0	-	1000	1000	1000	1000
chr1	6718488	6718489	1:6718489:+	0.008	+	-100	-100	-100	-100	-100	-100	1	FALSE	0	-	1000	1000	1000	1000
chr1	6763283	6763284	1:6763284:+	0.007	+	-100	-100	-100	-100	-100	-100	1	FALSE	0	-	1000	1000	1000	1000
chr1	6775756	6775757	1:6775757:+	0.078	+	-100	-100	-100	-100	-100	-100	1	FALSE	0	-	1000	1000	1000	1000
chr1	6803230	6803232	1:6803231:+	0.027	+	-100	-100	-100	-100	-100	-100	1	FALSE	0	-	1000	1000	1000	1000
chr1	6844302	6844314	1:6844314:+	0.021	+	-100	-100	-100	-100	-100	-100	1	FALSE	0	-	1000	1000	1000	1000
chr1	6858892	6858903	1:6858893:+	0.05	+	-100	-100	-100	-100	-100	-100	1	FALSE	0	-	1000	1000	1000	1000
chr1	6860926	6860946	1:6860946:+	7.71	+	-100	-100	-100	-100	-100	-100	1	FALSE	0	-	1000	1000	1000	1000
chr1	6865648	6865673	1:6865668:+	0.988	+	-100	-100	-100	-100	-100	-100	1	FALSE	0	-	1000	1000	1000	1000
chr1	6873888	6873889	1:6873889:-	0.007	-	-100	-100	-100	-100	-100	-100	1	FALSE	0	-	1000	1000	1000	1000
chr1	6895964	6895965	1:6895965:+	0.031	+	-100	-100	-100	-100	-100	-100	1	FALSE	0	-	1000	1000	1000	1000
chr1	6905939	6905940	1:6905940:+	0.171	+	-100	-100	-100	-100	-100	-100	1	FALSE	0	-	1000	1000	1000	1000
chr1	6917007	6917009	1:6917009:+	0.417	+	-100	0	-100	-100	-100	0	1	FALSE	0	-	1000	1000	1000	1000
chr1	6923558	6923561	1:6923561:+	0.093	+	0.333	0.2	0	0.167	0.2	0.364	0.597	0.1558753	0	-	0.453	0.211	1000	1000
chr1	7006194	7006196	1:7006196:+	0.004	+	-100	-100	-100	-100	-100	-100	1	FALSE	0	-	1000	1000	1000	1000
chr1	7011205	7011219	1:7011213:+	0.831	+	-100	-100	-100	-100	-100	-100	1	FALSE	0	-	1000	1000	1000	1000
chr1	7020571	7020572	1:7020572:+	0.006	+	-100	-100	-100	-100	-100	-100	1	FALSE	0	-	1000	1000	1000	1000
chr1	7022426	7022430	1:7022428:-	0.048	-	-100	-100	-100	-100	-100	-100	1	FALSE	0	-	1000	1000	1000	1000
chr1	7045696	7045697	1:7045697:+	0.005	+	-100	-100	-100	-100	-100	-100	1	FALSE	0	-	1000	1000	1000	1000
chr1	7046560	7046570	1:7046561:+	0.279	+	-100	-100	-100	-100	-100	-100	1	FALSE	0	-	1000	1000	1000	1000
chr1	7047543	7047549	1:7047549:+	0.216	+	-100	-100	-100	-100	-100	-100	1	FALSE	0	-	1000	1000	1000	1000
chr1	7051540	7051541	1:7051541:+	0.004	+	-100	-100	-100	-100	-100	-100	1	FALSE	0	-	1000	1000	1000	1000
chr1	7051858	7051890	1:7051880:+	0.282	+	-100	-100	-100	-100	-100	-100	1	FALSE	0	-	1000	1000	1000	1000
chr1	7054859	7054863	1:7054863:+	0.023	+	-100	-100	-100	-100	-100	-100	1	FALSE	0	-	1000	1000	1000	1000
chr1	7055199	7055200	1:7055200:+	0.003	+	-100	-100	-100	-100	-100	-100	1	FALSE	0	-	1000	1000	1000	1000
chr1	7062097	7062098	1:7062098:+	0.004	+	-100	-100	-100	-100	-100	-100	1	FALSE	0	-	1000	1000	1000	1000
chr1	7068144	7068145	1:7068145:+	0.014	+	-100	-100	-100	-100	-100	-100	1	FALSE	0	-	1000	1000	1000	1000
chr1	7086101	7086108	1:7086103:+	0.784	+	-100	-100	-100	-100	-100	-100	1	FALSE	0	-	1000	1000	1000	1000
chr1	7088388	7088404	1:7088402:-	0.485	-	0.333	0.667	1	-100	0.667	-100	1	FALSE	0	-	1000	1000	1000	1000
chr1	7090516	7090519	1:7090519:+	0.007	+	0.644	0.741	0.477	-100	0.646	0.667	1	FALSE	0	-	1000	1000	1000	1000
chr1	7120659	7120686	1:7120682:+	0.067	+	0.043	0.04	0.054	0.006	0.06	0.029	0.444	-0.176548399	0	-	-0.515	0.039	1000	1000
chr1	7125958	7125959	1:7125959:+	0.005	+	1.102	1	1.333	2.143	0.372	2.462	0.478	0.183178326	0	-	0.535	1.402	1000	1000
chr1	7149715	7149716	1:7149716:+	0.005	+	0.862	1.591	1.032	0.941	0.858	0.651	0.218	-0.174301889	0	-	-0.508	0.989	1000	1000
chr1	7157798	7157799	1:7157799:+	0.004	+	1.556	1.35	1.12	1.25	1.21	1.724	0.812	0.019301732	0	-	0.056	1.368	1000	1000
chr1	7165144	7165145	1:7165145:+	0.004	+	0.435	0.75	0.654	-100	0.612	0.75	1	FALSE	0	-	1000	1000	1000	1000
chr1	7167752	7167760	1:7167760:+	0.013	+	-100	1.667	-100	-100	-100	0.31	1	FALSE	0	-	1000	1000	1000	1000
chr1	7169713	7169736	1:7169714:+	0.022	+	2.193	2.079	2.013	2.303	2.217	2.089	0.256	0.025116317	0	-	0.072	2.149	1000	1000
chr1	7170129	7170137	1:7170137:+	0.04	+	1.164	1.105	1.148	1.322	1.264	1.149	0.122	0.04432183	0	-	0.128	1.192	1000	1000
chr1	7172742	7172751	1:7172744:+	2.241	+	0.236	0.176	0.203	0.287	0.173	0.201	0.716	0.035345198	0	-	0.102	0.213	1000	1000
chr1	7173600	7173638	1:7173626:+	10.74	+	0.02	0.029	0.015	0	0.026	0.021	0.556	-0.154824571	0	-	-0.45	0.019	1000	1000
chr1	7174426	7174430	1:7174430:-	0.024	-	-100	-100	-100	-100	-100	-100	1	FALSE	0	-	1000	1000	1000	1000
chr1	7177117	7177118	1:7177118:-	0.007	-	-100	-100	-100	-100	-100	-100	1	FALSE	0	-	1000	1000	1000	1000
chr1	7201607	7201608	1:7201608:-	0.004	-	-100	-100	-100	-100	-100	-100	1	FALSE	0	-	1000	1000	1000	1000
chr1	7226166	7226167	1:7226167:+	0.018	+	-100	-100	-100	-100	-100	-100	1	FALSE	0	-	1000	1000	1000	1000
chr1	7243651	7243655	1:7243652:-	0.008	-	-100	-100	-100	-100	-100	-100	1	FALSE	0	-	1000	1000	1000	1000
chr1	7278189	7278191	1:7278191:+	0.007	+	-100	-100	-100	-100	-100	-100	1	FALSE	0	-	1000	1000	1000	1000
chr1	7286110	7286111	1:7286111:+	0.006	+	-100	-100	-100	-100	-100	-100	1	FALSE	0	-	1000	1000	1000	1000
chr1	7299566	7299570	1:7299568:+	0.036	+	-100	-100	-100	-100	-100	-100	1	FALSE	0	-	1000	1000	1000	1000
chr1	7349397	7349420	1:7349404:-	0.493	-	-100	-100	-100	-100	0.667	-100	1	FALSE	0	-	1000	1000	1000	1000
chr1	7355047	7355068	1:7355048:-	1.3	-	-100	-100	0.4	-100	-100	2	1	FALSE	0	-	1000	1000	1000	1000
chr1	7375887	7375890	1:7375888:-	0.037	-	1.333	-100	-100	-100	-100	4.5	1	FALSE	0	-	1000	1000	1000	1000
chr1	7381207	7381217	1:7381208:-	0.004	-	-100	-100	-100	-100	-100	-100	1	FALSE	0	-	1000	1000	1000	1000
chr1	7392972	7392973	1:7392973:-	0.067	-	-100	-100	-100	-100	-100	-100	1	FALSE	0	-	1000	1000	1000	1000
chr1	7398626	7398630	1:7398629:+	0.03	+	-100	-100	-100	-100	0	-100	1	FALSE	0	-	1000	1000	1000	1000
chr1	7491266	7491270	1:7491270:+	0.007	+	-100	-100	-100	-100	-100	-100	1	FALSE	0	-	1000	1000	1000	1000
chr1	7498366	7498370	1:7498369:-	0.009	-	-100	-100	-100	-100	-100	-100	1	FALSE	0	-	1000	1000	1000	1000
chr1	7515327	7515328	1:7515328:-	0.008	-	-100	-100	-100	-100	-100	-100	1	FALSE	0	-	1000	1000	1000	1000
chr1	7518260	7518261	1:7518261:+	0.019	+	-100	-100	-100	-100	-100	-100	1	FALSE	0	-	1000	1000	1000	1000
chr1	7527461	7527463	1:7527463:-	0.703	-	-100	-100	-100	-100	-100	-100	1	FALSE	0	-	1000	1000	1000	1000
chr1	7528088	7528092	1:7528089:-	0.015	-	-100	-100	-100	-100	-100	-100	1	FALSE	0	-	1000	1000	1000	1000
chr1	7612462	7612463	1:7612463:-	0.007	-	-100	-100	-100	-100	-100	-100	1	FALSE	0	-	1000	1000	1000	1000
chr1	7705912	7705913	1:7705913:-	0.008	-	-100	-100	-100	-100	-100	-100	1	FALSE	0	-	1000	1000	1000	1000
chr1	7729103	7729104	1:7729104:-	0.018	-	-100	-100	-100	-100	-100	-100	1	FALSE	0	-	1000	1000	1000	1000
chr1	7745104	7745105	1:7745105:-	0.022	-	-100	-100	-100	-100	-100	-100	1	FALSE	0	-	1000	1000	1000	1000
chr1	7760906	7760907	1:7760907:+	0.095	+	-100	-100	-100	-100	-100	-100	1	FALSE	0	-	1000	1000	1000	1000
chr1	7862169	7862172	1:7862172:+	0.008	+	-100	-100	-100	-100	-100	-100	1	FALSE	0	-	1000	1000	1000	1000
chr1	7898795	7898797	1:7898797:+	0.007	+	-100	-100	-100	-100	-100	-100	1	FALSE	0	-	1000	1000	1000	1000
chr1	7940190	7940192	1:7940191:+	1.109	+	-100	-100	-100	-100	-100	-100	1	FALSE	0	-	1000	1000	1000	1000
chr1	7971209	7971218	1:7971214:-	0.045	-	-100	-100	-100	-100	-100	-100	1	FALSE	0	-	1000	1000	1000	1000
chr1	8059209	8059211	1:8059211:-	0.029	-	-100	-100	-100	-100	-100	-100	1	FALSE	0	-	1000	1000	1000	1000
chr1	8075129	8075134	1:8075134:-	0.09	-	-100	-100	-100	-100	-100	-100	1	FALSE	0	-	1000	1000	1000	1000
chr1	8093369	8093371	1:8093370:-	0.007	-	-100	-100	-100	-100	-100	-100	1	FALSE	0	-	1000	1000	1000	1000
chr1	8093542	8093543	1:8093543:+	0.008	+	-100	-100	-100	-100	-100	-100	1	FALSE	0	-	1000	1000	1000	1000
chr1	8101310	8101311	1:8101311:-	0.03	-	-100	-100	-100	-100	-100	-100	1	FALSE	0	-	1000	1000	1000	1000
chr1	8154082	8154084	1:8154083:+	0.029	+	-100	-100	-100	-100	-100	-100	1	FALSE	0	-	1000	1000	1000	1000
chr1	8155065	8155066	1:8155066:+	0.007	+	-100	-100	-100	-100	-100	-100	1	FALSE	0	-	1000	1000	1000	1000
chr1	8168101	8168102	1:8168102:-	0.076	-	-100	-100	-100	-100	-100	-100	1	FALSE	0	-	1000	1000	1000	1000
chr1	8286945	8286946	1:8286946:+	0.03	+	-100	-100	-100	-100	-100	-100	1	FALSE	0	-	1000	1000	1000	1000
chr1	8299821	8299829	1:8299825:+	0.049	+	-100	-100	-100	-100	-100	-100	1	FALSE	0	-	1000	1000	1000	1000
chr1	8304392	8304393	1:8304393:-	0.028	-	-100	-100	-100	-100	-100	-100	1	FALSE	0	-	1000	1000	1000	1000
chr1	8306732	8306733	1:8306733:+	0.008	+	-100	-100	-100	-100	-100	-100	1	FALSE	0	-	1000	1000	1000	1000
chr1	8359727	8359752	1:8359736:-	0.339	-	-100	-100	-100	-100	-100	-100	1	FALSE	0	-	1000	1000	1000	1000
chr1	8363173	8363190	1:8363174:-	0.414	-	0.6	0.143	0.091	0.708	1.182	0.667	0.068	0.508187302	0	-	1.617	0.565	1000	1000
chr1	8385073	8385075	1:8385074:-	0.02	-	-100	-100	-100	-100	-100	-100	1	FALSE	0	-	1000	1000	1000	1000
chr1	8443434	8443435	1:8443435:-	0.012	-	-100	-100	-100	-100	-100	-100	1	FALSE	0	-	1000	1000	1000	1000
chr1	8528814	8528815	1:8528815:-	0.026	-	-100	-100	-100	-100	-100	-100	1	FALSE	0	-	1000	1000	1000	1000
chr1	8566213	8566215	1:8566214:-	0.008	-	-100	-100	-100	-100	-100	-100	1	FALSE	0	-	1000	1000	1000	1000
chr1	8576965	8576966	1:8576966:-	0.024	-	0	-100	-100	-100	-100	-100	1	FALSE	0	-	1000	1000	1000	1000
chr1	8624147	8624152	1:8624151:-	0.036	-	-100	-100	-100	-100	-100	-100	1	FALSE	0	-	1000	1000	1000	1000
chr1	8641447	8641448	1:8641448:-	0.057	-	-100	-100	-100	-100	-100	-100	1	FALSE	0	-	1000	1000	1000	1000
chr1	8652292	8652293	1:8652293:-	0.008	-	0.25	-100	-100	-100	0.273	-100	1	FALSE	0	-	1000	1000	1000	1000
chr1	8675967	8675975	1:8675970:-	0.034	-	0.5	-100	-100	-100	-100	-100	1	FALSE	0	-	1000	1000	1000	1000
chr1	8676708	8676711	1:8676710:-	0.015	-	1.75	-100	-100	-100	-100	-100	1	FALSE	0	-	1000	1000	1000	1000
chr1	8677967	8677969	1:8677968:-	0.429	-	4	-100	-100	-100	21	-100	1	FALSE	0	-	1000	1000	1000	1000
chr1	8791667	8791682	1:8791671:-	0.172	-	-100	-100	0	-100	-100	0	1	FALSE	0	-	1000	1000	1000	1000
chr1	8855520	8855526	1:8855521:-	0.008	-	-100	-100	-100	-100	-100	-100	1	FALSE	0	-	1000	1000	1000	1000
chr1	8870073	8870074	1:8870074:-	0.009	-	-100	-100	-100	-100	-100	-100	1	FALSE	0	-	1000	1000	1000	1000
chr1	8895499	8895500	1:8895500:-	0.027	-	-100	-100	-100	-100	-100	-100	1	FALSE	0	-	1000	1000	1000	1000
chr1	8912327	8912328	1:8912328:-	0.018	-	-100	-100	0	-100	-100	-100	1	FALSE	0	-	1000	1000	1000	1000
chr1	8922832	8922833	1:8922833:-	0.008	-	-100	-100	-100	-100	-100	-100	1	FALSE	0	-	1000	1000	1000	1000
chr1	8924910	8924916	1:8924911:-	0.008	-	0.857	-100	-100	-100	0.125	-100	1	FALSE	0	-	1000	1000	1000	1000
chr1	8943809	8943810	1:8943810:-	0.004	-	-100	-100	-100	-100	-100	-100	1	FALSE	0	-	1000	1000	1000	1000
chr1	8949128	8949129	1:8949129:-	0.008	-	0.286	0.167	0.174	0.278	0.346	-100	1	FALSE	0	-	1000	1000	1000	1000
chr1	8984332	8984333	1:8984333:-	0.009	-	3	-100	-100	-100	3	-100	1	FALSE	0	-	1000	1000	1000	1000
chr1	9131552	9131553	1:9131553:-	0.007	-	-100	-100	-100	-100	-100	-100	1	FALSE	0	-	1000	1000	1000	1000
chr1	9168913	9168914	1:9168914:-	0.088	-	-100	-100	-100	-100	-100	-100	1	FALSE	0	-	1000	1000	1000	1000
chr1	9250313	9250318	1:9250318:-	0.015	-	-100	-100	-100	-100	-100	-100	1	FALSE	0	-	1000	1000	1000	1000
chr1	9300589	9300609	1:9300598:+	0.02	+	-100	-100	-100	-100	-100	-100	1	FALSE	0	-	1000	1000	1000	1000
chr1	9356147	9356148	1:9356148:+	0.049	+	-100	-100	-100	-100	-100	-100	1	FALSE	0	-	1000	1000	1000	1000
chr1	9375490	9375491	1:9375491:-	0.024	-	-100	-100	-100	-100	-100	-100	1	FALSE	0	-	1000	1000	1000	1000
chr1	9395552	9395564	1:9395561:-	0.91	-	-100	-100	-100	-100	2	-100	1	FALSE	0	-	1000	1000	1000	1000
chr1	9452248	9452250	1:9452249:+	0.006	+	-100	-100	-100	-100	-100	-100	1	FALSE	0	-	1000	1000	1000	1000
chr1	9498767	9498772	1:9498771:-	0.112	-	-100	-100	-100	0	-100	0.4	1	FALSE	0	-	1000	1000	1000	1000
chr1	9508898	9508899	1:9508899:-	0.004	-	-100	-100	-100	-100	-100	-100	1	FALSE	0	-	1000	1000	1000	1000
chr1	9518412	9518413	1:9518413:-	0.015	-	-100	-100	-100	-100	-100	-100	1	FALSE	0	-	1000	1000	1000	1000
chr1	9522909	9522910	1:9522910:-	0.004	-	-100	2	5	-100	-100	1.25	1	FALSE	0	-	1000	1000	1000	1000
chr1	9534676	9534677	1:9534677:-	0.003	-	0.714	-100	-100	-100	4	-100	1	FALSE	0	-	1000	1000	1000	1000
chr1	9542185	9542209	1:9542186:-	0.141	-	-100	-100	-100	-100	-100	-100	1	FALSE	0	-	1000	1000	1000	1000
chr1	9542907	9542920	1:9542920:-	0.016	-	0.667	0.222	0.031	-100	0.111	-100	1	FALSE	0	-	1000	1000	1000	1000
chr1	9546578	9546598	1:9546598:+	0.593	+	0.304	0.388	0.403	0.588	0.443	0.375	0.213	0.124114031	0	-	0.36	0.417	1000	1000
chr1	9553646	9553647	1:9553647:+	0.036	+	0.71	0.751	0.688	0.613	0.688	0.687	0.155	-0.039082273	0	-	-0.113	0.689	1000	1000
chr1	9600404	9600414	1:9600413:-	0.045	-	-100	-100	-100	-100	-100	-100	1	FALSE	0	-	1000	1000	1000	1000
chr1	9644075	9644076	1:9644076:-	0.041	-	-100	-100	-100	-100	-100	-100	1	FALSE	0	-	1000	1000	1000	1000
chr1	9655286	9655290	1:9655290:-	0.086	-	-100	-100	-100	-100	-100	-100	1	FALSE	0	-	1000	1000	1000	1000
chr1	9667381	9667429	1:9667413:-	4.587	-	-100	-100	0	0	0	-100	1	FALSE	0	-	1000	1000	1000	1000
chr1	9668677	9668695	1:9668678:-	0.007	-	-100	-100	0.857	1.944	1.05	-100	1	FALSE	0	-	1000	1000	1000	1000
chr1	9668864	9668865	1:9668865:-	0.007	-	-100	-100	-100	1.259	1.048	-100	1	FALSE	0	-	1000	1000	1000	1000
chr1	9683263	9683272	1:9683264:-	0.012	-	-100	-100	-100	0.87	-100	-100	1	FALSE	0	-	1000	1000	1000	1000
chr1	9685379	9685380	1:9685380:-	0.003	-	-100	-100	-100	-100	-100	-100	1	FALSE	0	-	1000	1000	1000	1000
chr1	9685877	9685879	1:9685878:-	0.007	-	-100	-100	-100	-100	-100	-100	1	FALSE	0	-	1000	1000	1000	1000
chr1	9687372	9687373	1:9687373:-	0.005	-	-100	-100	-100	-100	-100	-100	1	FALSE	0	-	1000	1000	1000	1000
chr1	9699621	9699624	1:9699622:-	0.004	-	-100	-100	-100	0.158	0.095	0.4	1	FALSE	0	-	1000	1000	1000	1000
chr1	9700994	9701008	1:9701008:+	0.021	+	-100	-100	-100	-100	-100	-100	1	FALSE	0	-	1000	1000	1000	1000
chr1	9702128	9702129	1:9702129:+	0.006	+	-100	-100	-100	-100	-100	-100	1	FALSE	0	-	1000	1000	1000	1000
chr1	9707855	9707874	1:9707874:+	1.049	+	-100	-100	-100	-100	-100	-100	1	FALSE	0	-	1000	1000	1000	1000
chr1	9708593	9708594	1:9708594:+	0.016	+	-100	-100	-100	-100	-100	-100	1	FALSE	0	-	1000	1000	1000	1000
chr1	9712067	9712078	1:9712075:+	0.029	+	-100	-100	-100	-100	-100	-100	1	FALSE	0	-	1000	1000	1000	1000
chr1	9717618	9717619	1:9717619:-	0.008	-	-100	-100	-100	0.5	-100	0.5	1	FALSE	0	-	1000	1000	1000	1000
chr1	9718727	9718751	1:9718738:-	0.599	-	0.05	0.298	0.204	-100	0.281	0.528	1	FALSE	0	-	1000	1000	1000	1000
chr1	9719481	9719489	1:9719486:-	0.572	-	0.475	0.952	0.5	0.188	1	0.381	0.701	-0.102778437	0	-	-0.298	0.583	1000	1000
chr1	9719927	9719941	1:9719934:-	0.556	-	0.301	0.4	0.219	0.179	0.351	0.262	0.585	-0.075016273	0	-	-0.217	0.285	1000	1000
chr1	9720401	9720435	1:9720412:-	5.783	-	0.202	0.23	0.252	0.255	0.209	0.321	0.396	0.068942652	0	-	0.199	0.245	1000	1000
chr1	9721277	9721283	1:9721280:-	0.034	-	0.489	0.489	0.647	0.536	0.435	0.667	0.964	0.00376832	0	-	0.011	0.544	1000	1000
chr1	9722051	9722052	1:9722052:-	0.004	-	0.837	1.19	0.919	0.837	0.902	0.918	0.429	-0.051494321	0	-	-0.149	0.934	1000	1000
chr1	9722691	9722705	1:9722697:-	0.335	-	0.998	0.993	0.966	1.063	0.688	0.719	0.249	-0.089686594	0	-	-0.259	0.905	1000	1000
chr1	9723168	9723220	1:9723174:-	7.481	-	0.63	0.601	0.572	0.59	0.54	0.541	0.136	-0.037914167	0	-	-0.109	0.579	1000	1000
chr1	9724414	9724467	1:9724443:-	1.47	-	0.516	0.39	0.549	0.589	0.622	0.591	0.08	0.106554173	0	-	0.309	0.543	1000	1000
chr1	9745970	9745972	1:9745971:-	0.022	-	0.468	0.606	0.569	0.466	0.507	0.567	0.529	-0.032669805	0	-	-0.094	0.53	1000	1000
chr1	9746675	9746678	1:9746677:-	0.005	-	0.745	0.922	0.987	0.783	0.842	0.846	0.463	-0.035711299	0	-	-0.103	0.854	1000	1000
chr1	9772601	9772612	1:9772604:+	0.154	+	-100	0	0.148	0	0.031	0	1	FALSE	0	-	1000	1000	1000	1000
chr1	9774144	9774150	1:9774149:+	0.633	+	-100	-100	-100	-100	-100	-100	1	FALSE	0	-	1000	1000	1000	1000
chr1	9787219	9787220	1:9787220:+	0.004	+	1.5	-100	-100	-100	-100	-100	1	FALSE	0	-	1000	1000	1000	1000
chr1	9791301	9791328	1:9791318:+	0.172	+	-100	2.333	-100	1.143	1	2	1	FALSE	0	-	1000	1000	1000	1000
chr1	9824201	9824202	1:9824202:+	0.035	+	0.4	5	0.824	-100	1.143	-100	1	FALSE	0	-	1000	1000	1000	1000
chr1	9838443	9838444	1:9838444:+	0.018	+	4	-100	1.769	-100	4.4	2.167	1	FALSE	0	-	1000	1000	1000	1000
chr1	9839923	9839924	1:9839924:+	0.008	+	0.789	0.367	0.815	-100	1.118	-100	1	FALSE	0	-	1000	1000	1000	1000
chr1	9840314	9840334	1:9840334:+	0.016	+	1.167	0.435	0.917	-100	0.944	-100	1	FALSE	0	-	1000	1000	1000	1000
chr1	9868495	9868515	1:9868515:+	0.059	+	0.468	0.253	0.367	0.237	0.267	0.161	0.113	-0.241976635	0	-	-0.712	0.292	1000	1000
chr1	9869783	9869784	1:9869784:+	0.018	+	0.314	0.826	0.812	-100	0.562	-100	1	FALSE	0	-	1000	1000	1000	1000
chr1	9883104	9883106	1:9883105:+	0.007	+	1.647	2.25	0.875	-100	1.778	-100	1	FALSE	0	-	1000	1000	1000	1000
chr1	9887791	9887792	1:9887792:+	0.049	+	1.188	-100	1.929	-100	0.571	-100	1	FALSE	0	-	1000	1000	1000	1000
chr1	9889078	9889087	1:9889087:+	0.024	+	0.04	0.016	0.082	-100	0.066	0.035	1	FALSE	0	-	1000	1000	1000	1000
chr1	9899077	9899080	1:9899080:+	0.021	+	1.781	1.5	1.438	1.806	1.451	1.894	0.448	0.043847056	0	-	0.127	1.645	1000	1000
chr1	9899836	9899866	1:9899865:+	6.217	+	0.444	0.557	0.531	0.401	0.548	0.435	0.429	-0.050834622	0	-	-0.147	0.486	1000	1000
chr1	9900551	9900552	1:9900552:+	0.152	+	0.096	0.111	0.074	0.049	0.057	0.046	0.018	-0.298028799	-0.298	1:9900552:+	-0.887	0.072	1000	1000
chr1	9900826	9900859	1:9900843:+	2.531	+	0.178	-100	0.08	-100	0.083	-100	1	FALSE	0	-	1000	1000	1000	1000
chr1	9901853	9901854	1:9901854:+	0.003	+	0.424	0.192	-100	-100	1.643	-100	1	FALSE	0	-	1000	1000	1000	1000
chr1	9902705	9902706	1:9902706:+	0	+	0.389	-100	-100	-100	1.5	4.25	1	FALSE	0	-	1000	1000	1000	1000
chr1	9904645	9904646	1:9904646:-	0.032	-	-100	-100	-100	-100	-100	-100	1	FALSE	0	-	1000	1000	1000	1000
chr1	9940942	9940952	1:9940952:+	0.024	+	-100	0.294	-100	-100	-100	0.235	1	FALSE	0	-	1000	1000	1000	1000
chr1	9941999	9942030	1:9942025:-	18.599	-	0.042	0.026	0.048	0.007	0.007	0.007	0.009	-0.697409498	-0.697	1:9942025:-	-2.488	0.023	-2.488	0.023
chr1	9944084	9944100	1:9944086:-	0.212	-	28.8	67.667	25.143	49.625	109.667	37.9	0.388	0.237082373	0	-	0.697	53.134	1000	1000
chr1	9948990	9948991	1:9948991:+	0.012	+	-100	-100	-100	-100	-100	-100	1	FALSE	0	-	1000	1000	1000	1000
chr1	9960150	9960176	1:9960151:-	1.287	-	0.011	0.07	0	0	0.054	0.017	0.909	-0.065152669	0	-	-0.188	0.025	1000	1000
chr1	9968609	9968637	1:9968613:-	1.752	-	10	5.225	3.895	0.022	0.977	1.107	0.04	-0.80161323	-0.802	1:9968613:-	-3.183	3.538	1000	1000
chr1	9974197	9974198	1:9974198:-	0.027	-	-100	-100	-100	-100	-100	-100	1	FALSE	0	-	1000	1000	1000	1000
chr1	9989033	9989034	1:9989034:-	0.03	-	-100	-100	-100	-100	-100	-100	1	FALSE	0	-	1000	1000	1000	1000
chr1	10003441	10003443	1:10003442:-	0.008	-	-100	-100	-100	-100	-100	-100	1	FALSE	0	-	1000	1000	1000	1000
chr1	10016298	10016306	1:10016299:+	0.023	+	-100	-100	-100	-100	-100	-100	1	FALSE	0	-	1000	1000	1000	1000
chr1	10018085	10018086	1:10018086:-	0.007	-	-100	-100	-100	-100	-100	-100	1	FALSE	0	-	1000	1000	1000	1000
chr1	10024809	10024859	1:10024833:-	149.831	-	0.089	0.045	0.066	0.04	0.055	0.028	0.159	-0.236388006	0	-	-0.695	0.054	1000	1000
chr1	10026341	10026342	1:10026342:-	0.016	-	0.022	0.011	0.023	0.002	0.013	0.014	0.182	-0.313207722	0	-	-0.935	0.014	1000	1000
chr1	10037725	10037735	1:10037726:-	0.14	-	0.841	0.803	0.801	0.73	0.81	0.817	0.391	-0.018464393	0	-	-0.053	0.8	1000	1000
chr1	10047798	10047799	1:10047799:+	0.004	+	0.075	-100	0.254	0.036	0.112	0.177	1	FALSE	0	-	1000	1000	1000	1000
chr1	10058943	10058944	1:10058944:+	0.017	+	0.22	0.274	0.431	-100	0.564	0.459	1	FALSE	0	-	1000	1000	1000	1000
chr1	10067966	10067978	1:10067976:+	0.142	+	0.548	0.138	0.267	1.8	0.253	0.846	0.237	0.505219357	0	-	1.605	0.642	1000	1000
chr1	10069202	10069214	1:10069209:+	0.038	+	3.308	2.7	3.462	1.875	-100	1.227	1	FALSE	0	-	1000	1000	1000	1000
chr1	10071933	10071934	1:10071934:+	0.049	+	1.265	2.818	1.209	-100	1.193	0.857	1	FALSE	0	-	1000	1000	1000	1000
chr1	10082724	10082725	1:10082725:+	0.002	+	0.809	-100	0.647	-100	0.741	-100	1	FALSE	0	-	1000	1000	1000	1000
chr1	10108529	10108555	1:10108546:+	1.287	+	0.165	0.154	0.179	-100	0.41	0.112	1	FALSE	0	-	1000	1000	1000	1000
chr1	10116627	10116628	1:10116628:+	0.127	+	1.024	0.786	0.899	0.611	1.063	0.988	0.926	-0.008576424	0	-	-0.025	0.895	1000	1000
chr1	10125253	10125259	1:10125258:+	0.067	+	-100	-100	-100	-100	-100	-100	1	FALSE	0	-	1000	1000	1000	1000
chr1	10135037	10135039	1:10135038:+	0.353	+	-100	-100	-100	1.114	-100	-100	1	FALSE	0	-	1000	1000	1000	1000
chr1	10136147	10136191	1:10136164:+	2.9	+	0.831	0.545	0.722	1.136	1.062	0.839	0.062	0.182977502	0	-	0.534	0.856	1000	1000
chr1	10136744	10136775	1:10136766:+	10.25	+	0.013	0.014	0	0	0.019	0	0.752	-0.172059453	0	-	-0.501	0.008	1000	1000
chr1	10137553	10137625	1:10137588:-	73.258	-	0.01	0.005	0.016	0.015	0.005	0.014	0.774	0.063846283	0	-	0.184	0.011	1000	1000
chr1	10137968	10137969	1:10137969:-	0.008	-	0.144	0.185	0.185	0.243	0.174	0.18	0.343	0.075688999	0	-	0.219	0.185	1000	1000
chr1	10138251	10138290	1:10138266:-	1.66	-	0.491	0.541	0.639	0.678	0.608	0.655	0.133	0.075075655	0	-	0.217	0.602	1000	1000
chr1	10157445	10157470	1:10157470:-	0.011	-	0.734	0.905	0.645	0.846	0.712	0.735	0.974	0.001947509	0	-	0.006	0.763	1000	1000
chr1	10161285	10161306	1:10161302:-	0.864	-	41.381	139	36.208	69	156	76.667	0.55	0.164160934	0	-	0.478	86.376	1000	1000
chr1	10166104	10166105	1:10166105:-	0.004	-	-100	1.385	0.971	-100	2	1.074	1	FALSE	0	-	1000	1000	1000	1000
chr1	10169270	10169276	1:10169273:-	0.071	-	1.13	-100	0.455	1.167	0.583	1.8	1	FALSE	0	-	1000	1000	1000	1000
chr1	10171735	10171766	1:10171749:-	0.366	-	0.957	-100	0.825	0.833	1.429	-100	1	FALSE	0	-	1000	1000	1000	1000
chr1	10172722	10172743	1:10172735:-	0.054	-	0.061	0.005	0.051	-100	0.037	0.02	1	FALSE	0	-	1000	1000	1000	1000
chr1	10173064	10173080	1:10173076:-	0.263	-	-100	0.756	-100	-100	-100	-100	1	FALSE	0	-	1000	1000	1000	1000
chr1	10174483	10174484	1:10174484:-	0.034	-	-100	-100	32.727	46.333	46	-100	1	FALSE	0	-	1000	1000	1000	1000
chr1	10183660	10183662	1:10183661:-	0.006	-	0	0.009	0.012	0	0.006	0.005	0.426	-0.341967481	0	-	-1.028	0.005	1000	1000
chr1	10199830	10199831	1:10199831:-	0.005	-	2.805	2.106	2.51	2.464	2.25	2.275	0.537	-0.029992007	0	-	-0.087	2.402	1000	1000
chr1	10205422	10205434	1:10205423:-	0.01	-	14.417	-100	10.316	-100	16.739	-100	1	FALSE	0	-	1000	1000	1000	1000
chr1	10206356	10206391	1:10206379:-	1.734	-	1.714	0.421	1.156	-100	1.867	0.25	1	FALSE	0	-	1000	1000	1000	1000
chr1	10209269	10209277	1:10209277:-	0.02	-	0.04	0.022	0.025	-100	0.027	0.026	1	FALSE	0	-	1000	1000	1000	1000
chr1	10213128	10213129	1:10213129:-	0.023	-	0.524	0.543	0.52	0.692	0.59	0.567	0.087	0.076561034	0	-	0.221	0.572	1000	1000
chr1	10230839	10230840	1:10230840:-	0.019	-	0.465	-100	0.561	-100	0.677	0.442	1	FALSE	0	-	1000	1000	1000	1000
chr1	10234038	10234061	1:10234061:+	0.087	+	-100	-100	-100	-100	2.5	-100	1	FALSE	0	-	1000	1000	1000	1000
chr1	10235092	10235094	1:10235093:+	0.006	+	1.6	-100	-100	-100	1.4	2	1	FALSE	0	-	1000	1000	1000	1000
chr1	10236078	10236110	1:10236104:+	0.474	+	-100	-100	-100	-100	-100	-100	1	FALSE	0	-	1000	1000	1000	1000
chr1	10242385	10242386	1:10242386:+	0.006	+	-100	-100	-100	-100	-100	-100	1	FALSE	0	-	1000	1000	1000	1000
chr1	10248153	10248154	1:10248154:+	0.005	+	-100	-100	-100	-100	-100	-100	1	FALSE	0	-	1000	1000	1000	1000
chr1	10278349	10278350	1:10278350:-	0.023	-	-100	-100	-100	-100	-100	-100	1	FALSE	0	-	1000	1000	1000	1000
chr1	10294692	10294702	1:10294697:-	0.028	-	-100	-100	-100	-100	-100	-100	1	FALSE	0	-	1000	1000	1000	1000
chr1	10311296	10311298	1:10311297:-	0.004	-	-100	-100	-100	-100	-100	-100	1	FALSE	0	-	1000	1000	1000	1000
chr1	10313311	10313313	1:10313313:+	0.007	+	-100	-100	-100	-100	-100	-100	1	FALSE	0	-	1000	1000	1000	1000
chr1	10317263	10317272	1:10317265:+	0.054	+	-100	-100	-100	-100	-100	-100	1	FALSE	0	-	1000	1000	1000	1000
chr1	10324708	10324720	1:10324719:-	0.644	-	-100	-100	-100	-100	-100	-100	1	FALSE	0	-	1000	1000	1000	1000
chr1	10332931	10332941	1:10332941:-	0.151	-	-100	-100	-100	-100	-100	-100	1	FALSE	0	-	1000	1000	1000	1000
chr1	10355749	10355756	1:10355750:-	0.008	-	-100	-100	-100	-100	-100	-100	1	FALSE	0	-	1000	1000	1000	1000
chr1	10442009	10442010	1:10442010:-	0.007	-	-100	-100	-100	-100	-100	-100	1	FALSE	0	-	1000	1000	1000	1000
chr1	10476926	10476936	1:10476927:-	0.153	-	-100	-100	-100	-100	-100	-100	1	FALSE	0	-	1000	1000	1000	1000
chr1	10554016	10554017	1:10554017:-	0.069	-	-100	-100	-100	-100	-100	-100	1	FALSE	0	-	1000	1000	1000	1000
chr1	10598315	10598316	1:10598316:-	0.021	-	-100	-100	-100	-100	-100	-100	1	FALSE	0	-	1000	1000	1000	1000
chr1	10649573	10649575	1:10649574:-	0.008	-	-100	-100	-100	-100	-100	-100	1	FALSE	0	-	1000	1000	1000	1000
chr1	10651039	10651040	1:10651040:-	0.004	-	-100	-100	-100	-100	-100	-100	1	FALSE	0	-	1000	1000	1000	1000
chr1	10852674	10852677	1:10852675:-	0.007	-	-100	-100	-100	-100	-100	-100	1	FALSE	0	-	1000	1000	1000	1000
chr1	10906916	10906934	1:10906934:-	0.005	-	-100	-100	-100	-100	-100	-100	1	FALSE	0	-	1000	1000	1000	1000
chr1	10926457	10926459	1:10926458:+	0.083	+	-100	-100	-100	-100	-100	-100	1	FALSE	0	-	1000	1000	1000	1000
chr1	10950704	10950705	1:10950705:-	0.049	-	-100	-100	-100	-100	-100	-100	1	FALSE	0	-	1000	1000	1000	1000
chr1	10955930	10955931	1:10955931:-	0.024	-	-100	-100	-100	-100	-100	-100	1	FALSE	0	-	1000	1000	1000	1000
chr1	11004503	11004504	1:11004504:+	0.004	+	1.25	-100	1.077	0	0.286	-100	1	FALSE	0	-	1000	1000	1000	1000
chr1	11065122	11065123	1:11065123:+	0.062	+	-100	-100	-100	-100	-100	-100	1	FALSE	0	-	1000	1000	1000	1000
chr1	11067266	11067274	1:11067268:+	0.005	+	-100	-100	70	-100	21.333	-100	1	FALSE	0	-	1000	1000	1000	1000
chr1	11212028	11212029	1:11212029:+	0.059	+	-100	-100	0.65	-100	-100	-100	1	FALSE	0	-	1000	1000	1000	1000
chr1	11225233	11225234	1:11225234:+	0.007	+	-100	-100	-100	-100	-100	-100	1	FALSE	0	-	1000	1000	1000	1000
chr1	11266250	11266255	1:11266252:+	0.014	+	-100	-100	-100	-100	-100	0.012	1	FALSE	0	-	1000	1000	1000	1000
chr1	11291186	11291189	1:11291189:+	0.047	+	-100	-100	-100	-100	-100	-100	1	FALSE	0	-	1000	1000	1000	1000
chr1	11297849	11297864	1:11297861:+	0.024	+	2.055	2.318	2.269	2.625	2.705	2.62	0.007	0.089637201	0.09	1:11297861:+	0.259	2.432	0.259	2.432
chr1	11298802	11298835	1:11298820:+	0.49	+	0.635	0.752	0.656	0.797	0.742	0.816	0.07	0.070850262	0	-	0.205	0.733	1000	1000
chr1	11299139	11299141	1:11299141:+	0.003	+	0.629	0.661	0.623	0.684	0.552	0.848	0.544	0.042927099	0	-	0.124	0.666	1000	1000
chr1	11299593	11299596	1:11299596:+	0.006	+	0.683	0.716	0.683	0.662	0.798	0.819	0.264	0.045020585	0	-	0.13	0.727	1000	1000
chr1	11299911	11299950	1:11299937:+	0.249	+	0.842	0.943	0.972	1.236	1.122	1.033	0.041	0.103291772	0.103	1:11299937:+	0.299	1.025	1000	1000
chr1	11302311	11302326	1:11302326:+	0.009	+	1.394	1.743	1.397	1.192	1.063	1.419	0.139	-0.104845813	0	-	-0.304	1.368	1000	1000
chr1	11303650	11303696	1:11303696:+	8.584	+	0	0.047	-100	-100	0	-100	1	FALSE	0	-	1000	1000	1000	1000
chr1	11305101	11305113	1:11305105:+	0.034	+	-100	-100	-100	-100	-100	-100	1	FALSE	0	-	1000	1000	1000	1000
chr1	11315102	11315110	1:11315105:-	0.024	-	-100	-100	-100	-100	-100	-100	1	FALSE	0	-	1000	1000	1000	1000
chr1	11338612	11338622	1:11338622:+	0.007	+	-100	-100	-100	-100	-100	-100	1	FALSE	0	-	1000	1000	1000	1000
chr1	11353738	11353742	1:11353739:+	0.007	+	-100	-100	-100	-100	-100	-100	1	FALSE	0	-	1000	1000	1000	1000
chr1	11382688	11382691	1:11382691:+	0.007	+	-100	-100	-100	-100	-100	-100	1	FALSE	0	-	1000	1000	1000	1000
chr1	11384049	11384068	1:11384050:-	0.016	-	-100	-100	-100	-100	-100	-100	1	FALSE	0	-	1000	1000	1000	1000
chr1	11384574	11384595	1:11384575:-	0.008	-	-100	-100	-100	-100	-100	-100	1	FALSE	0	-	1000	1000	1000	1000
chr1	11392037	11392038	1:11392038:-	0.014	-	-100	-100	-100	-100	-100	-100	1	FALSE	0	-	1000	1000	1000	1000
chr1	11411423	11411448	1:11411424:-	0.022	-	-100	-100	-100	-100	-100	-100	1	FALSE	0	-	1000	1000	1000	1000
chr1	11467478	11467481	1:11467479:+	0.007	+	-100	-100	-100	-100	-100	-100	1	FALSE	0	-	1000	1000	1000	1000
chr1	11468204	11468205	1:11468205:+	0.003	+	-100	-100	-100	-100	-100	-100	1	FALSE	0	-	1000	1000	1000	1000
chr1	11469635	11469636	1:11469636:+	0.027	+	-100	-100	-100	-100	-100	-100	1	FALSE	0	-	1000	1000	1000	1000
chr1	11525370	11525371	1:11525371:+	0.007	+	-100	-100	-100	-100	-100	-100	1	FALSE	0	-	1000	1000	1000	1000
chr1	11532228	11532229	1:11532229:+	0.074	+	-100	-100	-100	-100	-100	-100	1	FALSE	0	-	1000	1000	1000	1000
chr1	11590565	11590566	1:11590566:+	0.051	+	-100	-100	-100	-100	-100	-100	1	FALSE	0	-	1000	1000	1000	1000
chr1	11597286	11597290	1:11597290:+	0.004	+	-100	-100	-100	-100	-100	-100	1	FALSE	0	-	1000	1000	1000	1000
chr1	11597668	11597675	1:11597675:+	0.005	+	-100	-100	-100	-100	-100	-100	1	FALSE	0	-	1000	1000	1000	1000
chr1	11598559	11598617	1:11598585:+	0.678	+	-100	-100	-100	-100	-100	-100	1	FALSE	0	-	1000	1000	1000	1000
chr1	11601797	11601825	1:11601819:+	1.628	+	-100	-100	-100	-100	-100	-100	1	FALSE	0	-	1000	1000	1000	1000
chr1	11722661	11722662	1:11722662:+	0.049	+	-100	-100	-100	-100	-100	-100	1	FALSE	0	-	1000	1000	1000	1000
chr1	11812132	11812133	1:11812133:+	0.038	+	-100	-100	-100	-100	-100	-100	1	FALSE	0	-	1000	1000	1000	1000
chr1	11828871	11828890	1:11828877:-	0.027	-	-100	-100	-100	-100	-100	-100	1	FALSE	0	-	1000	1000	1000	1000
chr1	11834801	11834804	1:11834802:+	0.285	+	-100	-100	-100	-100	-100	-100	1	FALSE	0	-	1000	1000	1000	1000
chr1	11852355	11852356	1:11852356:-	0.005	-	-100	-100	-100	-100	-100	-100	1	FALSE	0	-	1000	1000	1000	1000
chr1	11886536	11886537	1:11886537:+	0.008	+	-100	-100	-100	-100	-100	-100	1	FALSE	0	-	1000	1000	1000	1000
chr1	11925512	11925513	1:11925513:-	0.014	-	-100	-100	-100	-100	-100	-100	1	FALSE	0	-	1000	1000	1000	1000
chr1	11933738	11933747	1:11933740:+	0.034	+	-100	-100	-100	-100	-100	-100	1	FALSE	0	-	1000	1000	1000	1000
chr1	11951336	11951337	1:11951337:+	0.17	+	-100	-100	-100	-100	-100	-100	1	FALSE	0	-	1000	1000	1000	1000
chr1	11975075	11975076	1:11975076:+	0.007	+	-100	-100	-100	-100	-100	-100	1	FALSE	0	-	1000	1000	1000	1000
chr1	11975755	11975767	1:11975763:+	0.203	+	-100	-100	-100	-100	-100	-100	1	FALSE	0	-	1000	1000	1000	1000
chr1	11977847	11977848	1:11977848:-	0.09	-	-100	-100	-100	-100	-100	-100	1	FALSE	0	-	1000	1000	1000	1000
chr1	12122066	12122067	1:12122067:+	0.017	+	-100	-100	-100	-100	-100	-100	1	FALSE	0	-	1000	1000	1000	1000
chr1	12127058	12127059	1:12127059:+	0.007	+	-100	-100	-100	-100	-100	-100	1	FALSE	0	-	1000	1000	1000	1000
chr1	12162195	12162196	1:12162196:-	0.138	-	-100	-100	-100	-100	-100	-100	1	FALSE	0	-	1000	1000	1000	1000
chr1	12168294	12168295	1:12168295:+	0.007	+	-100	-100	-100	-100	-100	-100	1	FALSE	0	-	1000	1000	1000	1000
chr1	12180812	12180815	1:12180813:+	0.011	+	-100	-100	-100	-100	-100	-100	1	FALSE	0	-	1000	1000	1000	1000
chr1	12196825	12196826	1:12196826:+	0.024	+	-100	-100	-100	-100	-100	-100	1	FALSE	0	-	1000	1000	1000	1000
chr1	12271113	12271114	1:12271114:+	0.018	+	-100	-100	-100	-100	-100	-100	1	FALSE	0	-	1000	1000	1000	1000
chr1	12274707	12274708	1:12274708:+	0.03	+	-100	-100	-100	-100	-100	-100	1	FALSE	0	-	1000	1000	1000	1000
chr1	12277993	12277994	1:12277994:-	0.093	-	-100	-100	-100	-100	-100	-100	1	FALSE	0	-	1000	1000	1000	1000
chr1	12315491	12315517	1:12315510:+	0.124	+	-100	-100	-100	-100	-100	-100	1	FALSE	0	-	1000	1000	1000	1000
chr1	12317631	12317634	1:12317632:-	0.008	-	-100	-100	-100	-100	-100	-100	1	FALSE	0	-	1000	1000	1000	1000
chr1	12360710	12360724	1:12360724:-	0.048	-	-100	-100	-100	-100	-100	-100	1	FALSE	0	-	1000	1000	1000	1000
chr1	12394649	12394656	1:12394654:-	0.162	-	-100	-100	-100	-100	-100	-100	1	FALSE	0	-	1000	1000	1000	1000
chr1	12421654	12421655	1:12421655:+	0.019	+	-100	-100	-100	-100	-100	-100	1	FALSE	0	-	1000	1000	1000	1000
chr1	12465152	12465153	1:12465153:-	0.007	-	-100	-100	-100	-100	-100	-100	1	FALSE	0	-	1000	1000	1000	1000
chr1	12477968	12477970	1:12477969:+	0.046	+	-100	-100	-100	-100	-100	-100	1	FALSE	0	-	1000	1000	1000	1000
chr1	12489996	12489998	1:12489997:-	0.008	-	-100	-100	-100	-100	-100	-100	1	FALSE	0	-	1000	1000	1000	1000
chr1	12546673	12546675	1:12546674:-	0.008	-	-100	-100	-100	-100	-100	-100	1	FALSE	0	-	1000	1000	1000	1000
chr1	12547418	12547419	1:12547419:-	0.023	-	-100	-100	-100	-100	-100	-100	1	FALSE	0	-	1000	1000	1000	1000
chr1	12552902	12552908	1:12552903:-	0.03	-	-100	-100	-100	-100	-100	-100	1	FALSE	0	-	1000	1000	1000	1000
chr1	12566584	12566590	1:12566587:+	3.398	+	-100	-100	-100	-100	-100	-100	1	FALSE	0	-	1000	1000	1000	1000
chr1	12577532	12577545	1:12577538:+	0.144	+	-100	-100	-100	-100	-100	-100	1	FALSE	0	-	1000	1000	1000	1000
chr1	12581295	12581296	1:12581296:+	0.018	+	-100	-100	-100	-100	-100	-100	1	FALSE	0	-	1000	1000	1000	1000
chr1	12610008	12610011	1:12610009:-	0.004	-	-100	-100	-100	-100	-100	-100	1	FALSE	0	-	1000	1000	1000	1000
chr1	12627027	12627028	1:12627028:+	0.008	+	-100	-100	-100	-100	-100	-100	1	FALSE	0	-	1000	1000	1000	1000
chr1	12635414	12635459	1:12635435:+	0.366	+	-100	-100	-100	-100	-100	-100	1	FALSE	0	-	1000	1000	1000	1000
chr1	12646162	12646163	1:12646163:-	0.006	-	-100	-100	-100	-100	-100	-100	1	FALSE	0	-	1000	1000	1000	1000
chr1	12662847	12662848	1:12662848:-	0.018	-	-100	-100	-100	-100	-100	-100	1	FALSE	0	-	1000	1000	1000	1000
chr1	12684654	12684655	1:12684655:+	0.014	+	-100	-100	-100	-100	-100	-100	1	FALSE	0	-	1000	1000	1000	1000
chr1	12686615	12686625	1:12686616:+	0.009	+	-100	-100	-100	-100	-100	-100	1	FALSE	0	-	1000	1000	1000	1000
chr1	12693183	12693195	1:12693187:+	0.041	+	-100	-100	-100	0.056	-100	-100	1	FALSE	0	-	1000	1000	1000	1000
chr1	12708647	12708648	1:12708648:+	0.055	+	-100	-100	-100	-100	5	-100	1	FALSE	0	-	1000	1000	1000	1000
chr1	12787000	12787001	1:12787001:+	0.004	+	-100	0.015	-100	-100	-100	-100	1	FALSE	0	-	1000	1000	1000	1000
chr1	12787499	12787520	1:12787520:+	0.078	+	0.121	-100	-100	-100	-100	-100	1	FALSE	0	-	1000	1000	1000	1000
chr1	12791290	12791292	1:12791291:+	0.031	+	-100	-100	-100	-100	-100	-100	1	FALSE	0	-	1000	1000	1000	1000
chr1	12809773	12809774	1:12809774:+	0.049	+	-100	-100	-100	-100	-100	-100	1	FALSE	0	-	1000	1000	1000	1000
chr1	12822916	12822932	1:12822917:+	0.006	+	-100	-100	-100	-100	-100	-100	1	FALSE	0	-	1000	1000	1000	1000
chr1	12842994	12842997	1:12842997:+	0.01	+	-100	0	-100	-100	-100	-100	1	FALSE	0	-	1000	1000	1000	1000
chr1	12859913	12859965	1:12859933:+	0.736	+	0.248	0.458	-100	0.198	0.506	0.114	1	FALSE	0	-	1000	1000	1000	1000
chr1	12860359	12860393	1:12860371:+	13.586	+	0.091	0.235	-100	0.129	0.078	0.024	1	FALSE	0	-	1000	1000	1000	1000
chr1	12860892	12860920	1:12860920:+	0.686	+	0.111	-100	-100	0	-100	-100	1	FALSE	0	-	1000	1000	1000	1000
chr1	12861160	12861202	1:12861191:+	12.373	+	-100	0	0	-100	-100	-100	1	FALSE	0	-	1000	1000	1000	1000
chr1	12866545	12866553	1:12866552:-	0.405	-	-100	-100	-100	-100	-100	-100	1	FALSE	0	-	1000	1000	1000	1000
chr1	12871790	12871800	1:12871798:-	0.074	-	-100	-100	-100	-100	-100	-100	1	FALSE	0	-	1000	1000	1000	1000
chr1	13070059	13070085	1:13070080:+	0.103	+	-100	-100	-100	-100	-100	-100	1	FALSE	0	-	1000	1000	1000	1000
chr1	13073237	13073250	1:13073250:+	0.008	+	-100	-100	-100	-100	-100	-100	1	FALSE	0	-	1000	1000	1000	1000
chr1	13088135	13088136	1:13088136:+	0.049	+	-100	-100	-100	-100	-100	-100	1	FALSE	0	-	1000	1000	1000	1000
chr1	13090377	13090380	1:13090379:+	0.045	+	-100	-100	-100	-100	-100	-100	1	FALSE	0	-	1000	1000	1000	1000
chr1	13113426	13113434	1:13113428:-	0.222	-	-100	-100	-100	-100	-100	-100	1	FALSE	0	-	1000	1000	1000	1000
chr1	13114875	13114890	1:13114881:-	0.111	-	-100	-100	-100	-100	-100	-100	1	FALSE	0	-	1000	1000	1000	1000
chr1	13129342	13129354	1:13129354:-	0.048	-	-100	-100	-100	-100	-100	1	1	FALSE	0	-	1000	1000	1000	1000
chr1	13139098	13139171	1:13139126:-	23.764	-	0.022	0.017	0.004	0	0.016	0.042	0.726	0.150700288	0	-	0.438	0.017	1000	1000
chr1	13141266	13141305	1:13141281:-	9.504	-	0.905	0.984	0.733	1.43	0.937	0.803	0.423	0.094564629	0	-	0.274	0.965	1000	1000
chr1	13142396	13142443	1:13142419:-	0.493	-	1.43	1.159	1.722	1.722	2.119	1.752	0.108	0.129499572	0	-	0.376	1.651	1000	1000
chr1	13164502	13164506	1:13164506:-	0.018	-	0.159	0.147	0.146	-100	0.164	0.128	1	FALSE	0	-	1000	1000	1000	1000
chr1	13168040	13168041	1:13168041:-	0.008	-	8.618	6.744	6.014	4.571	6.691	9.783	0.951	-0.007800647	0	-	-0.023	7.07	1000	1000
chr1	13186904	13186905	1:13186905:-	0.228	-	25.167	16.409	19.045	16.2	38.083	24.333	0.433	0.129242522	0	-	0.375	23.206	1000	1000
chr1	13200619	13200620	1:13200620:-	0.004	-	0.645	-100	0.655	1	-100	-100	1	FALSE	0	-	1000	1000	1000	1000
chr1	13224670	13224671	1:13224671:-	0.232	-	1	1.019	0.96	1.143	0.97	1.207	0.192	0.054285256	0	-	0.157	1.05	1000	1000
chr1	13264092	13264094	1:13264093:-	0.006	-	0.935	-100	0.875	-100	-100	0.75	1	FALSE	0	-	1000	1000	1000	1000
chr1	13273638	13273639	1:13273639:-	0.049	-	1.235	1.455	0.783	0.2	0.765	1.25	0.311	-0.221154966	0	-	-0.649	0.948	1000	1000
chr1	13354486	13354487	1:13354487:-	0.012	-	1.964	1.536	1.429	4	4.333	1.941	0.081	0.351635191	0	-	1.06	2.534	1000	1000
chr1	13376329	13376330	1:13376330:+	0.007	+	-100	-100	-100	-100	1	-100	1	FALSE	0	-	1000	1000	1000	1000
chr1	13389114	13389115	1:13389115:+	0.049	+	-100	-100	-100	-100	-100	-100	1	FALSE	0	-	1000	1000	1000	1000
chr1	13414122	13414123	1:13414123:-	0.023	-	-100	-100	-100	-100	-100	-100	1	FALSE	0	-	1000	1000	1000	1000
chr1	13434576	13434577	1:13434577:-	0.016	-	-100	-100	-100	-100	-100	-100	1	FALSE	0	-	1000	1000	1000	1000
chr1	13436112	13436113	1:13436113:+	0.023	+	-100	-100	-100	-100	-100	-100	1	FALSE	0	-	1000	1000	1000	1000
chr1	13445775	13445798	1:13445780:-	0.218	-	-100	-100	-100	-100	-100	-100	1	FALSE	0	-	1000	1000	1000	1000
chr1	13464350	13464351	1:13464351:+	0.004	+	-100	-100	-100	-100	-100	-100	1	FALSE	0	-	1000	1000	1000	1000
chr1	13479918	13479925	1:13479919:-	0.008	-	-100	-100	-100	-100	-100	-100	1	FALSE	0	-	1000	1000	1000	1000
chr1	13480649	13480650	1:13480650:-	0.016	-	-100	-100	-100	-100	-100	-100	1	FALSE	0	-	1000	1000	1000	1000
chr1	13561930	13561934	1:13561933:-	0.177	-	-100	-100	-100	-100	0	-100	1	FALSE	0	-	1000	1000	1000	1000
chr1	13564758	13564791	1:13564781:-	39.605	-	0.006	0.005	0.009	0.006	0.007	0.005	0.659	-0.054912006	0	-	-0.159	0.006	1000	1000
chr1	13565088	13565124	1:13565104:-	0.301	-	0.346	0.305	0.324	0.315	0.307	0.303	0.253	-0.026423792	0	-	-0.076	0.317	1000	1000
chr1	13565698	13565717	1:13565714:-	1.149	-	0.768	0.654	0.706	0.576	0.756	0.705	0.653	-0.021978657	0	-	-0.063	0.694	1000	1000
chr1	13566209	13566225	1:13566219:-	9.309	-	1.776	1.422	1.605	1.316	1.719	1.64	0.805	-0.013409058	0	-	-0.039	1.58	1000	1000
chr1	13568334	13568340	1:13568335:-	0.004	-	1.692	4.667	1.062	-100	1.231	1.846	1	FALSE	0	-	1000	1000	1000	1000
chr1	13579689	13579692	1:13579690:-	0.046	-	1.068	0.826	0.971	0.733	0.948	1.038	0.691	-0.026358348	0	-	-0.076	0.931	1000	1000
chr1	13586947	13586951	1:13586948:-	0.039	-	0.811	-100	0.615	-100	0.952	0.592	1	FALSE	0	-	1000	1000	1000	1000
chr1	13588996	13589015	1:13589005:-	0.706	-	0.022	0.008	0.036	0.003	0.011	0.018	0.291	-0.337765451	0	-	-1.014	0.016	1000	1000
chr1	13591917	13591951	1:13591936:-	0.12	-	-100	-100	-100	-100	-100	-100	1	FALSE	0	-	1000	1000	1000	1000
chr1	13610441	13610442	1:13610442:-	0.022	-	-100	-100	-100	-100	0.778	-100	1	FALSE	0	-	1000	1000	1000	1000
chr1	13622084	13622085	1:13622085:-	0.004	-	0.854	1.115	0.951	4.8	0.69	0.72	0.468	0.360246367	0	-	1.088	1.522	1000	1000
chr1	13623329	13623340	1:13623338:-	0.045	-	0.813	-100	0.977	-100	0.978	0.984	1	FALSE	0	-	1000	1000	1000	1000
chr1	13624843	13624844	1:13624844:-	0.055	-	0.022	0.006	0.015	0.007	0.024	0.021	0.679	0.097272222	0	-	0.282	0.016	1000	1000
chr1	13625478	13625479	1:13625479:-	0.002	-	0.458	0.373	0.438	0.324	0.444	0.407	0.516	-0.038241704	0	-	-0.11	0.407	1000	1000
chr1	13626010	13626027	1:13626022:-	0.251	-	0.842	0.769	0.833	0.546	0.759	0.713	0.108	-0.095415552	0	-	-0.276	0.744	1000	1000
chr1	13626734	13626775	1:13626754:-	3.69	-	2.599	2.464	2.28	1.703	2.123	2.12	0.05	-0.105081177	-0.105	1:13626754:-	-0.304	2.215	1000	1000
chr1	13646066	13646067	1:13646067:-	0.006	-	0.692	1.04	0.716	-100	1.062	0.686	1	FALSE	0	-	1000	1000	1000	1000
chr1	13657844	13657848	1:13657846:-	0.208	-	0.556	0.808	0.86	-100	0.353	0.841	1	FALSE	0	-	1000	1000	1000	1000
chr1	13701444	13701453	1:13701450:+	0.1	+	0.329	0.226	0.309	0.083	0.131	0.085	0.006	-0.486204917	-0.486	1:13701450:+	-1.532	0.194	-1.532	0.194
chr1	13701718	13701745	1:13701721:+	0.041	+	0.247	0.221	0.273	0.067	0.095	0.037	0.001	-0.57756916	-0.578	1:13701721:+	-1.901	0.157	-1.901	0.157
chr1	13705880	13705893	1:13705884:+	0.106	+	0.25	-100	0.087	-100	0.362	-100	1	FALSE	0	-	1000	1000	1000	1000
chr1	13707795	13707796	1:13707796:-	0.018	-	-100	-100	-100	-100	-100	-100	1	FALSE	0	-	1000	1000	1000	1000
chr1	13729711	13729712	1:13729712:+	0.036	+	-100	-100	-100	-100	-100	-100	1	FALSE	0	-	1000	1000	1000	1000
chr1	13730867	13730876	1:13730876:-	0.029	-	-100	-100	-100	-100	-100	-100	1	FALSE	0	-	1000	1000	1000	1000
chr1	13743596	13743598	1:13743598:-	0.012	-	-100	-100	-100	-100	-100	-100	1	FALSE	0	-	1000	1000	1000	1000
chr1	13770889	13770890	1:13770890:-	0.016	-	-100	-100	-100	-100	-100	-100	1	FALSE	0	-	1000	1000	1000	1000
chr1	13821627	13821628	1:13821628:-	0.004	-	-100	-100	-100	-100	-100	-100	1	FALSE	0	-	1000	1000	1000	1000
chr1	13830912	13830936	1:13830919:+	0.009	+	-100	-100	-100	-100	-100	-100	1	FALSE	0	-	1000	1000	1000	1000
chr1	13834824	13834825	1:13834825:+	0.007	+	-100	-100	-100	-100	-100	-100	1	FALSE	0	-	1000	1000	1000	1000
chr1	13844026	13844027	1:13844027:-	0.015	-	-100	-100	-100	-100	-100	-100	1	FALSE	0	-	1000	1000	1000	1000
chr1	13847527	13847531	1:13847529:-	0.22	-	-100	-100	-100	-100	-100	-100	1	FALSE	0	-	1000	1000	1000	1000
chr1	13851519	13851520	1:13851520:-	0.146	-	-100	-100	-100	-100	-100	-100	1	FALSE	0	-	1000	1000	1000	1000
chr1	13917779	13917780	1:13917780:+	0.004	+	-100	-100	-100	-100	-100	-100	1	FALSE	0	-	1000	1000	1000	1000
chr1	13974619	13974621	1:13974620:-	0.018	-	-100	-100	-100	-100	-100	-100	1	FALSE	0	-	1000	1000	1000	1000
chr1	14004469	14004470	1:14004470:-	0.005	-	-100	-100	-100	-100	-100	-100	1	FALSE	0	-	1000	1000	1000	1000
chr1	14004954	14004955	1:14004955:-	0.042	-	-100	-100	-100	-100	-100	-100	1	FALSE	0	-	1000	1000	1000	1000
chr1	14058458	14058461	1:14058460:+	1.601	+	-100	-100	-100	-100	-100	-100	1	FALSE	0	-	1000	1000	1000	1000
chr1	14079948	14079951	1:14079951:+	0.024	+	-100	-100	-100	-100	-100	-100	1	FALSE	0	-	1000	1000	1000	1000
chr1	14104078	14104080	1:14104080:+	0.025	+	-100	-100	-100	-100	-100	-100	1	FALSE	0	-	1000	1000	1000	1000
chr1	14134711	14134713	1:14134712:+	0.064	+	-100	-100	-100	-100	-100	-100	1	FALSE	0	-	1000	1000	1000	1000
chr1	14168937	14168986	1:14168954:-	11.984	-	-100	-100	-100	-100	-100	-100	1	FALSE	0	-	1000	1000	1000	1000
chr1	14170276	14170298	1:14170277:-	0.019	-	-100	-100	-100	-100	2	-100	1	FALSE	0	-	1000	1000	1000	1000
chr1	14207921	14207943	1:14207927:-	0.256	-	-100	-100	-100	-100	-100	-100	1	FALSE	0	-	1000	1000	1000	1000
chr1	14214213	14214214	1:14214214:-	0.049	-	-100	-100	-100	-100	-100	-100	1	FALSE	0	-	1000	1000	1000	1000
chr1	14289070	14289071	1:14289071:-	0.004	-	-100	-100	-100	-100	-100	-100	1	FALSE	0	-	1000	1000	1000	1000
chr1	14299628	14299629	1:14299629:-	0.031	-	-100	-100	-100	-100	-100	-100	1	FALSE	0	-	1000	1000	1000	1000
chr1	14352456	14352459	1:14352458:-	0.476	-	-100	-100	-100	-100	-100	-100	1	FALSE	0	-	1000	1000	1000	1000
chr1	14358601	14358602	1:14358602:+	0.031	+	-100	-100	-100	-100	-100	-100	1	FALSE	0	-	1000	1000	1000	1000
chr1	14371502	14371503	1:14371503:+	0.03	+	-100	-100	-100	-100	-100	-100	1	FALSE	0	-	1000	1000	1000	1000
chr1	14393186	14393205	1:14393188:-	0.021	-	-100	-100	-100	-100	-100	-100	1	FALSE	0	-	1000	1000	1000	1000
chr1	14398575	14398576	1:14398576:+	0.007	+	-100	-100	-100	-100	-100	-100	1	FALSE	0	-	1000	1000	1000	1000
chr1	14413834	14413843	1:14413843:-	0.009	-	-100	-100	-100	-100	-100	-100	1	FALSE	0	-	1000	1000	1000	1000
chr1	14465074	14465076	1:14465075:-	0.008	-	-100	-100	-100	-100	-100	-100	1	FALSE	0	-	1000	1000	1000	1000
chr1	14500196	14500197	1:14500197:+	0.007	+	-100	-100	-100	-100	-100	-100	1	FALSE	0	-	1000	1000	1000	1000
chr1	14505353	14505354	1:14505354:+	0.008	+	-100	-100	-100	-100	-100	-100	1	FALSE	0	-	1000	1000	1000	1000
chr1	14511791	14511793	1:14511792:-	0.067	-	-100	-100	-100	-100	-100	-100	1	FALSE	0	-	1000	1000	1000	1000
chr1	14541884	14541891	1:14541890:+	0.008	+	-100	-100	-100	-100	-100	-100	1	FALSE	0	-	1000	1000	1000	1000
chr1	14544706	14544707	1:14544707:-	0.036	-	-100	-100	-100	-100	-100	-100	1	FALSE	0	-	1000	1000	1000	1000
chr1	14568500	14568501	1:14568501:-	0.05	-	-100	-100	-100	-100	-100	-100	1	FALSE	0	-	1000	1000	1000	1000
chr1	14627630	14627631	1:14627631:+	0.01	+	-100	-100	-100	-100	-100	-100	1	FALSE	0	-	1000	1000	1000	1000
chr1	14633642	14633643	1:14633643:+	0.007	+	-100	-100	-100	-100	-100	-100	1	FALSE	0	-	1000	1000	1000	1000
chr1	14660877	14660878	1:14660878:-	0.027	-	-100	-100	-100	-100	-100	-100	1	FALSE	0	-	1000	1000	1000	1000
chr1	14664850	14664856	1:14664854:+	0.067	+	-100	-100	-100	-100	-100	-100	1	FALSE	0	-	1000	1000	1000	1000
chr1	14678230	14678231	1:14678231:-	0.067	-	-100	-100	-100	-100	-100	-100	1	FALSE	0	-	1000	1000	1000	1000
chr1	14700382	14700383	1:14700383:-	0.014	-	-100	-100	-100	-100	-100	-100	1	FALSE	0	-	1000	1000	1000	1000
chr1	14715339	14715340	1:14715340:-	0.024	-	-100	-100	-100	-100	-100	-100	1	FALSE	0	-	1000	1000	1000	1000
chr1	14741104	14741105	1:14741105:-	0.084	-	-100	-100	-100	-100	-100	-100	1	FALSE	0	-	1000	1000	1000	1000
chr1	14752465	14752471	1:14752471:+	0.023	+	-100	-100	-100	-100	-100	-100	1	FALSE	0	-	1000	1000	1000	1000
chr1	14753344	14753358	1:14753350:-	1.382	-	0	0	-100	0	0	0	1	FALSE	0	-	1000	1000	1000	1000
chr1	14754381	14754382	1:14754382:-	0.01	-	-100	-100	-100	-100	2.188	-100	1	FALSE	0	-	1000	1000	1000	1000
chr1	14754749	14754751	1:14754751:-	0.012	-	-100	-100	-100	-100	-100	0.562	1	FALSE	0	-	1000	1000	1000	1000
chr1	14758371	14758373	1:14758373:+	0.013	+	-100	-100	0.273	-100	-100	-100	1	FALSE	0	-	1000	1000	1000	1000
chr1	14774871	14774872	1:14774872:+	0.006	+	-100	-100	-100	-100	-100	-100	1	FALSE	0	-	1000	1000	1000	1000
chr1	14776908	14776935	1:14776931:+	0.291	+	-100	-100	0.167	-100	0.667	0.5	1	FALSE	0	-	1000	1000	1000	1000
chr1	14780668	14780686	1:14780669:+	0.061	+	-100	-100	-100	-100	-100	0.5	1	FALSE	0	-	1000	1000	1000	1000
chr1	14780936	14780972	1:14780972:+	0.753	+	-100	-100	-100	-100	-100	-100	1	FALSE	0	-	1000	1000	1000	1000
chr1	14786450	14786454	1:14786454:+	0.36	+	0.333	-100	-100	-100	1	1	1	FALSE	0	-	1000	1000	1000	1000
chr1	14793304	14793334	1:14793321:+	0.013	+	-100	0	0.1	-100	-100	-100	1	FALSE	0	-	1000	1000	1000	1000
chr1	14795785	14795786	1:14795786:+	0.012	+	-100	-100	-100	-100	-100	-100	1	FALSE	0	-	1000	1000	1000	1000
chr1	14796428	14796429	1:14796429:+	0.003	+	-100	-100	-100	-100	-100	-100	1	FALSE	0	-	1000	1000	1000	1000
chr1	14839250	14839251	1:14839251:-	0.024	-	-100	-100	-100	-100	-100	-100	1	FALSE	0	-	1000	1000	1000	1000
chr1	14864598	14864599	1:14864599:-	0.007	-	-100	-100	-100	-100	-100	-100	1	FALSE	0	-	1000	1000	1000	1000
chr1	14872631	14872663	1:14872648:-	0.056	-	-100	-100	-100	-100	-100	-100	1	FALSE	0	-	1000	1000	1000	1000
chr1	14919201	14919202	1:14919202:+	0.038	+	-100	-100	-100	-100	-100	-100	1	FALSE	0	-	1000	1000	1000	1000
chr1	14951726	14951727	1:14951727:-	0.018	-	-100	-100	-100	-100	-100	-100	1	FALSE	0	-	1000	1000	1000	1000
chr1	14955418	14955419	1:14955419:-	0.014	-	-100	-100	-100	-100	-100	-100	1	FALSE	0	-	1000	1000	1000	1000
chr1	14999669	14999670	1:14999670:-	0.018	-	-100	-100	-100	-100	-100	-100	1	FALSE	0	-	1000	1000	1000	1000
chr1	15035193	15035194	1:15035194:-	0.026	-	-100	-100	-100	-100	-100	-100	1	FALSE	0	-	1000	1000	1000	1000
chr1	15043492	15043495	1:15043493:-	0.007	-	-100	-100	-100	-100	-100	-100	1	FALSE	0	-	1000	1000	1000	1000
chr1	15072615	15072616	1:15072616:+	0.058	+	-100	-100	-100	-100	-100	-100	1	FALSE	0	-	1000	1000	1000	1000
chr1	15075298	15075299	1:15075299:+	0.004	+	-100	-100	-100	-100	-100	-100	1	FALSE	0	-	1000	1000	1000	1000
chr1	15093852	15093853	1:15093853:+	0.076	+	-100	-100	-100	-100	-100	-100	1	FALSE	0	-	1000	1000	1000	1000
chr1	15130862	15130864	1:15130864:-	0.098	-	-100	-100	-100	-100	-100	-100	1	FALSE	0	-	1000	1000	1000	1000
chr1	15158992	15158993	1:15158993:+	0.001	+	-100	-100	-100	-100	-100	-100	1	FALSE	0	-	1000	1000	1000	1000
chr1	15163913	15163914	1:15163914:+	0.012	+	-100	-100	-100	-100	-100	-100	1	FALSE	0	-	1000	1000	1000	1000
chr1	15187756	15187758	1:15187757:-	0.076	-	-100	-100	-100	-100	-100	-100	1	FALSE	0	-	1000	1000	1000	1000
chr1	15223736	15223737	1:15223737:-	0.047	-	-100	-100	-100	-100	-100	-100	1	FALSE	0	-	1000	1000	1000	1000
chr1	15285272	15285282	1:15285273:-	0.121	-	-100	-100	-100	-100	-100	-100	1	FALSE	0	-	1000	1000	1000	1000
chr1	15292194	15292195	1:15292195:+	0.08	+	-100	-100	-100	-100	-100	-100	1	FALSE	0	-	1000	1000	1000	1000
chr1	15296958	15296959	1:15296959:-	0.062	-	-100	-100	-100	-100	-100	-100	1	FALSE	0	-	1000	1000	1000	1000
chr1	15323348	15323349	1:15323349:+	0.079	+	-100	-100	-100	-100	-100	-100	1	FALSE	0	-	1000	1000	1000	1000
chr1	15358107	15358112	1:15358112:+	0.008	+	-100	-100	-100	-100	-100	-100	1	FALSE	0	-	1000	1000	1000	1000
chr1	15455811	15455812	1:15455812:+	0.012	+	-100	-100	-100	-100	-100	-100	1	FALSE	0	-	1000	1000	1000	1000
chr1	15470537	15470539	1:15470538:+	0.006	+	-100	-100	-100	-100	-100	-100	1	FALSE	0	-	1000	1000	1000	1000
chr1	15576583	15576584	1:15576584:+	0.011	+	-100	-100	-100	-100	-100	-100	1	FALSE	0	-	1000	1000	1000	1000
chr1	15641108	15641109	1:15641109:+	0.031	+	-100	-100	-100	-100	-100	-100	1	FALSE	0	-	1000	1000	1000	1000
chr1	15691582	15691583	1:15691583:+	0.034	+	-100	-100	-100	-100	-100	-100	1	FALSE	0	-	1000	1000	1000	1000
chr1	15714273	15714304	1:15714297:+	0.411	+	-100	-100	-100	-100	-100	-100	1	FALSE	0	-	1000	1000	1000	1000
chr1	15715378	15715385	1:15715385:-	0.021	-	-100	-100	-100	-100	-100	-100	1	FALSE	0	-	1000	1000	1000	1000
chr1	15722038	15722039	1:15722039:+	0.031	+	-100	-100	-100	-100	-100	-100	1	FALSE	0	-	1000	1000	1000	1000
chr1	15723734	15723761	1:15723750:+	3.895	+	-100	-100	-100	-100	0	-100	1	FALSE	0	-	1000	1000	1000	1000
chr1	15729028	15729029	1:15729029:-	0.034	-	-100	-100	-100	-100	-100	-100	1	FALSE	0	-	1000	1000	1000	1000
chr1	15753830	15753831	1:15753831:+	0.029	+	-100	-100	-100	-100	-100	-100	1	FALSE	0	-	1000	1000	1000	1000
chr1	15759896	15759922	1:15759897:-	1.001	-	-100	-100	-100	-100	-100	-100	1	FALSE	0	-	1000	1000	1000	1000
chr1	15779242	15779245	1:15779244:+	0.554	+	-100	-100	-100	-100	-100	-100	1	FALSE	0	-	1000	1000	1000	1000
chr1	15793197	15793203	1:15793198:-	0.012	-	-100	-100	-100	-100	-100	-100	1	FALSE	0	-	1000	1000	1000	1000
chr1	15794587	15794597	1:15794591:-	0.199	-	-100	-100	-100	-100	-100	-100	1	FALSE	0	-	1000	1000	1000	1000
chr1	15806829	15806830	1:15806830:+	0.009	+	0.685	0.542	-100	-100	0.642	0.726	1	FALSE	0	-	1000	1000	1000	1000
chr1	15808978	15808985	1:15808979:+	0.008	+	1.238	0.394	1.111	2.429	0.763	0.667	0.587	0.168937847	0	-	0.492	1.1	1000	1000
chr1	15813148	15813173	1:15813173:+	1.439	+	0.184	0.267	0.344	0.043	0.27	0.167	0.26	-0.247484489	0	-	-0.729	0.212	1000	1000
chr1	15817839	15817840	1:15817840:+	0.007	+	-100	-100	0.737	-100	0.804	0.4	1	FALSE	0	-	1000	1000	1000	1000
chr1	15822236	15822259	1:15822241:+	0.079	+	0.667	0.706	1.25	-100	1.083	0.733	1	FALSE	0	-	1000	1000	1000	1000
chr1	15822617	15822637	1:15822637:+	0.038	+	0.5	0.714	1.211	0.091	0.229	0.176	0.04	-0.660396215	-0.66	1:15822637:+	-2.29	0.487	1000	1000
chr1	15823017	15823018	1:15823018:+	0.004	+	0.727	0.588	0.957	-100	0.548	0.053	1	FALSE	0	-	1000	1000	1000	1000
chr1	15833464	15833468	1:15833468:+	0.009	+	0.158	0.119	0.115	0.049	0.087	0.089	0.043	-0.270929145	-0.271	1:15833468:+	-0.802	0.103	1000	1000
chr1	15838261	15838279	1:15838264:+	0.034	+	0.177	0.194	0.2	0.132	0.294	0.097	0.809	-0.043239563	0	-	-0.125	0.182	1000	1000
chr1	15838751	15838781	1:15838759:+	0.142	+	0.157	-100	0.326	-100	0.326	0.082	1	FALSE	0	-	1000	1000	1000	1000
chr1	15841092	15841094	1:15841093:+	0.019	+	1.182	1.111	2.087	2.4	1.375	4.143	0.245	0.287692737	0	-	0.854	2.05	1000	1000
chr1	15843119	15843155	1:15843142:+	0.988	+	0.611	0.622	0.955	0.88	1.3	1.12	0.089	0.202666702	0	-	0.593	0.915	1000	1000
chr1	15843402	15843444	1:15843444:+	14.844	+	0.297	0.191	0.282	0.125	0.361	0.404	0.689	0.072218629	0	-	0.209	0.277	1000	1000
chr1	15844043	15844077	1:15844056:+	0.576	+	0.413	0.15	0.4	0.19	0.295	0.404	0.828	-0.039587923	0	-	-0.114	0.309	1000	1000
chr1	15845330	15845354	1:15845348:+	0.177	+	0.519	-100	0.45	-100	1.056	0.382	1	FALSE	0	-	1000	1000	1000	1000
chr1	15846192	15846198	1:15846195:-	0.008	-	-100	-100	-100	-100	-100	-100	1	FALSE	0	-	1000	1000	1000	1000
chr1	15847473	15847474	1:15847474:+	0.005	+	2	0.357	3.222	-100	1.048	0.524	1	FALSE	0	-	1000	1000	1000	1000
chr1	15848099	15848101	1:15848101:+	0.007	+	0.5	0.2	0.808	0.571	0.477	-100	1	FALSE	0	-	1000	1000	1000	1000
chr1	15848436	15848437	1:15848437:+	0.031	+	0.444	0.333	-100	-100	0.553	-100	1	FALSE	0	-	1000	1000	1000	1000
chr1	15848755	15848757	1:15848756:+	0.008	+	0.773	-100	1.409	-100	0.75	-100	1	FALSE	0	-	1000	1000	1000	1000
chr1	15851210	15851239	1:15851226:-	0.002	-	-100	-100	-100	-100	-100	-100	1	FALSE	0	-	1000	1000	1000	1000
chr1	15855345	15855367	1:15855346:-	0.142	-	-100	0	-100	-100	-100	-100	1	FALSE	0	-	1000	1000	1000	1000
chr1	15883344	15883352	1:15883350:-	0.06	-	-100	-100	-100	-100	-100	-100	1	FALSE	0	-	1000	1000	1000	1000
chr1	15901436	15901437	1:15901437:-	0.046	-	-100	-100	-100	-100	-100	-100	1	FALSE	0	-	1000	1000	1000	1000
chr1	15972312	15972314	1:15972314:+	0.772	+	-100	-100	-100	-100	-100	-100	1	FALSE	0	-	1000	1000	1000	1000
chr1	15974270	15974278	1:15974271:-	0.011	-	-100	-100	-100	-100	-100	-100	1	FALSE	0	-	1000	1000	1000	1000
chr1	15995700	15995701	1:15995701:+	0.012	+	-100	-100	-100	-100	-100	-100	1	FALSE	0	-	1000	1000	1000	1000
chr1	16011196	16011197	1:16011197:+	0.014	+	-100	-100	-100	-100	-100	-100	1	FALSE	0	-	1000	1000	1000	1000
chr1	16029450	16029451	1:16029451:-	0.045	-	-100	-100	-100	-100	-100	-100	1	FALSE	0	-	1000	1000	1000	1000
chr1	16051627	16051631	1:16051628:+	0.007	+	-100	-100	-100	-100	-100	-100	1	FALSE	0	-	1000	1000	1000	1000
chr1	16053925	16053932	1:16053932:+	0.01	+	-100	-100	-100	-100	-100	-100	1	FALSE	0	-	1000	1000	1000	1000
chr1	16054241	16054261	1:16054261:+	0.011	+	-100	-100	-100	-100	-100	-100	1	FALSE	0	-	1000	1000	1000	1000
chr1	16062813	16062814	1:16062814:-	0.005	-	-100	-100	-100	-100	-100	-100	1	FALSE	0	-	1000	1000	1000	1000
chr1	16065965	16065998	1:16065976:-	0.67	-	-100	-100	-100	-100	-100	-100	1	FALSE	0	-	1000	1000	1000	1000
chr1	16078670	16078686	1:16078671:-	0.072	-	-100	-100	-100	-100	-100	-100	1	FALSE	0	-	1000	1000	1000	1000
chr1	16085203	16085204	1:16085204:-	0.015	-	-100	-100	-100	-100	-100	-100	1	FALSE	0	-	1000	1000	1000	1000
chr1	16091705	16091734	1:16091720:-	0.161	-	-100	-100	-100	-100	-100	-100	1	FALSE	0	-	1000	1000	1000	1000
chr1	16092273	16092274	1:16092274:-	0.004	-	-100	-100	-100	-100	-100	-100	1	FALSE	0	-	1000	1000	1000	1000
chr1	16098972	16098973	1:16098973:-	0.011	-	0.2	-100	0.222	-100	-100	-100	1	FALSE	0	-	1000	1000	1000	1000
chr1	16100000	16100004	1:16100001:-	0.072	-	0.714	-100	0.643	-100	0.5	0.579	1	FALSE	0	-	1000	1000	1000	1000
chr1	16100434	16100464	1:16100459:-	0.369	-	-100	0.002	-100	-100	0.003	0.005	1	FALSE	0	-	1000	1000	1000	1000
chr1	16101278	16101315	1:16101294:-	13.974	-	0.001	0.001	0.001	0	0.001	0.002	0.746	-0.075555043	0	-	-0.218	0.001	1000	1000
chr1	16101969	16101970	1:16101970:-	0.018	-	0.554	0.562	0.59	0.581	0.578	0.575	0.446	0.008163584	0	-	0.024	0.573	1000	1000
chr1	16102702	16102709	1:16102705:-	0.006	-	0.484	0.433	0.514	0.523	0.52	0.509	0.164	0.040699016	0	-	0.117	0.497	1000	1000
chr1	16103278	16103303	1:16103289:-	1.296	-	1.895	1.695	1.948	2.142	1.978	2.012	0.097	0.050949269	0	-	0.147	1.945	1000	1000
chr1	16103664	16103673	1:16103665:-	0.092	-	17.348	16.135	15.875	20.124	18.691	18.091	0.029	0.07103104	0.071	1:16103665:-	0.205	17.711	1000	1000
chr1	16131545	16131585	1:16131563:+	19.809	+	0.677	0.637	0.638	0.661	0.677	0.684	0.185	0.017909922	0	-	0.052	0.662	1000	1000
chr1	16132519	16132560	1:16132549:+	16.603	+	0.31	0.201	0.243	0.167	0.324	0.353	0.675	0.056046626	0	-	0.162	0.266	1000	1000
chr1	16133707	16133761	1:16133733:+	7.509	+	0	0	0.025	0	0.023	0.004	0.953	0.039106145	0	-	0.113	0.009	1000	1000
chr1	16138198	16138203	1:16138203:+	0.005	+	-100	-100	-100	-100	-100	-100	1	FALSE	0	-	1000	1000	1000	1000
chr1	16149523	16149524	1:16149524:+	0.01	+	-100	-100	-100	-100	-100	-100	1	FALSE	0	-	1000	1000	1000	1000
chr1	16178550	16178553	1:16178553:+	0.012	+	-100	-100	-100	-100	-100	-100	1	FALSE	0	-	1000	1000	1000	1000
chr1	16181400	16181401	1:16181401:+	0.012	+	0.667	-100	-100	-100	-100	-100	1	FALSE	0	-	1000	1000	1000	1000
chr1	16182216	16182218	1:16182217:+	0.026	+	-100	-100	-100	-100	-100	-100	1	FALSE	0	-	1000	1000	1000	1000
chr1	16206399	16206400	1:16206400:-	0.014	-	-100	-100	-100	-100	-100	-100	1	FALSE	0	-	1000	1000	1000	1000
chr1	16223716	16223717	1:16223717:-	0.022	-	-100	-100	-100	-100	-100	-100	1	FALSE	0	-	1000	1000	1000	1000
chr1	16226331	16226332	1:16226332:-	0.003	-	-100	-100	-100	-100	-100	-100	1	FALSE	0	-	1000	1000	1000	1000
chr1	16228416	16228427	1:16228421:-	0.257	-	-100	-100	0.087	-100	0.102	-100	1	FALSE	0	-	1000	1000	1000	1000
chr1	16228806	16228813	1:16228809:-	0.146	-	0.054	0	-100	0.188	0.066	0.046	1	FALSE	0	-	1000	1000	1000	1000
chr1	16229324	16229367	1:16229366:-	0.085	-	0.675	0.417	0.677	0.841	0.548	0.754	0.366	0.095736858	0	-	0.277	0.652	1000	1000
chr1	16244710	16244711	1:16244711:-	0.04	-	-100	-100	-100	-100	-100	-100	1	FALSE	0	-	1000	1000	1000	1000
chr1	16307997	16308005	1:16307998:-	0.008	-	-100	-100	1.667	-100	5.75	-100	1	FALSE	0	-	1000	1000	1000	1000
chr1	16335207	16335216	1:16335208:-	0.011	-	1.1	-100	0.45	-100	-100	-100	1	FALSE	0	-	1000	1000	1000	1000
chr1	16344275	16344295	1:16344276:-	0.695	-	0.259	0.229	0.309	-100	-100	-100	1	FALSE	0	-	1000	1000	1000	1000
chr1	16369091	16369111	1:16369092:-	0.007	-	-100	-100	-100	0.037	-100	-100	1	FALSE	0	-	1000	1000	1000	1000
chr1	16384543	16384550	1:16384550:-	0.008	-	-100	-100	-100	-100	1.2	-100	1	FALSE	0	-	1000	1000	1000	1000
chr1	16392554	16392555	1:16392555:-	0.008	-	0.806	0.958	0.784	0.842	0.845	0.877	0.927	0.003218663	0	-	0.009	0.852	1000	1000
chr1	16394200	16394201	1:16394201:-	0.089	-	13	7.75	56	-100	-100	-100	1	FALSE	0	-	1000	1000	1000	1000
chr1	16439428	16439454	1:16439449:-	0.036	-	-100	-100	-100	-100	0.048	0.04	1	FALSE	0	-	1000	1000	1000	1000
chr1	16459712	16459723	1:16459721:-	0.446	-	0.692	-100	-100	-100	-100	0.5	1	FALSE	0	-	1000	1000	1000	1000
chr1	16460797	16460798	1:16460798:-	0.018	-	2.167	3	2.333	-100	3.375	5.667	1	FALSE	0	-	1000	1000	1000	1000
chr1	16504781	16504783	1:16504782:-	0.124	-	0.222	0.087	0.129	-100	0.706	-100	1	FALSE	0	-	1000	1000	1000	1000
chr1	16506414	16506435	1:16506421:-	0.074	-	1.273	-100	3.556	1.667	5.667	-100	1	FALSE	0	-	1000	1000	1000	1000
chr1	16532705	16532706	1:16532706:-	0.006	-	-100	-100	-100	-100	-100	-100	1	FALSE	0	-	1000	1000	1000	1000
chr1	16540783	16540809	1:16540790:-	0.509	-	-100	-100	-100	-100	-100	0	1	FALSE	0	-	1000	1000	1000	1000
chr1	16543915	16543928	1:16543928:-	0.047	-	-100	-100	-100	-100	-100	0	1	FALSE	0	-	1000	1000	1000	1000
chr1	16553064	16553069	1:16553065:-	0.452	-	-100	-100	-100	-100	-100	-100	1	FALSE	0	-	1000	1000	1000	1000
chr1	16559858	16559859	1:16559859:-	0.001	-	1.125	1.5	0.4	3.5	-100	0.2	1	FALSE	0	-	1000	1000	1000	1000
chr1	16564324	16564353	1:16564330:-	0.261	-	0.712	0.467	0.327	-100	0.73	-100	1	FALSE	0	-	1000	1000	1000	1000
chr1	16565792	16565837	1:16565813:-	1.536	-	0.766	0.694	1.083	-100	0.718	0.322	1	FALSE	0	-	1000	1000	1000	1000
chr1	16566819	16566820	1:16566820:-	0.052	-	1.148	0.809	0.821	0.75	0.765	1.714	0.679	0.075062146	0	-	0.217	1.001	1000	1000
chr1	16568004	16568005	1:16568005:-	0.01	-	0.714	1.467	0.771	-100	0.81	0.622	1	FALSE	0	-	1000	1000	1000	1000
chr1	16568671	16568687	1:16568672:-	0.277	-	0.324	0.592	0.558	-100	0.299	0.136	1	FALSE	0	-	1000	1000	1000	1000
chr1	16569648	16569692	1:16569667:-	6.81	-	0.214	0.142	0.204	0.023	0.144	0.146	0.149	-0.284084076	0	-	-0.843	0.145	1000	1000
chr1	16570149	16570171	1:16570152:-	1.67	-	0.169	0.073	0.154	0.045	0.124	0.125	0.443	-0.147761621	0	-	-0.429	0.115	1000	1000
chr1	16570537	16570586	1:16570558:-	7.761	-	0.531	0.354	0.501	0.395	0.498	0.527	0.871	0.012553004	0	-	0.036	0.468	1000	1000
chr1	16571132	16571164	1:16571139:-	0.557	-	3.839	2.986	2.943	3.107	3.394	3.762	0.66	0.024715072	0	-	0.071	3.339	1000	1000
chr1	16578764	16578769	1:16578769:-	0.003	-	0.613	0.765	0.541	-100	1.765	2.2	1	FALSE	0	-	1000	1000	1000	1000
chr1	16581700	16581719	1:16581708:-	0.051	-	0.124	0.094	0.111	-100	0.067	0.041	1	FALSE	0	-	1000	1000	1000	1000
chr1	16591089	16591090	1:16591090:-	0.033	-	0.627	0.222	0.696	-100	1	0.5	1	FALSE	0	-	1000	1000	1000	1000
chr1	16597635	16597648	1:16597647:-	0.032	-	0.059	0.106	0.21	0.021	0.154	0.103	0.614	-0.148195874	0	-	-0.431	0.109	1000	1000
chr1	16619613	16619616	1:16619614:+	0.008	+	-100	-100	-100	-100	-100	-100	1	FALSE	0	-	1000	1000	1000	1000
chr1	16619960	16620038	1:16620013:+	0.169	+	-100	-100	-100	-100	-100	-100	1	FALSE	0	-	1000	1000	1000	1000
chr1	16621220	16621221	1:16621221:+	0.004	+	-100	-100	-100	-100	-100	-100	1	FALSE	0	-	1000	1000	1000	1000
chr1	16621539	16621540	1:16621540:+	0.009	+	-100	0	-100	-100	-100	-100	1	FALSE	0	-	1000	1000	1000	1000
chr1	16621742	16621743	1:16621743:-	0.007	-	-100	-100	-100	0	-100	-100	1	FALSE	0	-	1000	1000	1000	1000
chr1	16632226	16632228	1:16632227:-	0.007	-	-100	-100	-100	-100	-100	-100	1	FALSE	0	-	1000	1000	1000	1000
chr1	16635362	16635371	1:16635363:-	0.312	-	-100	-100	-100	-100	-100	-100	1	FALSE	0	-	1000	1000	1000	1000
chr1	16638476	16638493	1:16638481:-	0.448	-	-100	0.571	-100	-100	0.5	-100	1	FALSE	0	-	1000	1000	1000	1000
chr1	16639219	16639249	1:16639227:-	0.782	-	-100	0.417	0.111	0.286	-100	0.231	1	FALSE	0	-	1000	1000	1000	1000
chr1	16639549	16639555	1:16639550:-	0.022	-	0.222	0.636	0.5	-100	0.778	0.333	1	FALSE	0	-	1000	1000	1000	1000
chr1	16640556	16640557	1:16640557:-	0.009	-	1.286	0.769	2	-100	1.357	0.947	1	FALSE	0	-	1000	1000	1000	1000
chr1	16641705	16641753	1:16641733:-	28.718	-	0.04	0.044	0.028	0.009	0.037	0.054	0.773	-0.059616483	0	-	-0.172	0.036	1000	1000
chr1	16642753	16642789	1:16642766:-	34.994	-	0.309	0.231	0.31	0.111	0.205	0.165	0.031	-0.276047716	-0.276	1:16642766:-	-0.818	0.222	1000	1000
chr1	16643038	16643077	1:16643039:-	10.241	-	0.327	0.26	0.334	0.142	0.24	0.205	0.04	-0.221664464	-0.222	1:16643039:-	-0.65	0.251	1000	1000
chr1	16645730	16645734	1:16645731:-	0.007	-	0.862	0.89	0.82	0.924	0.952	0.909	0.042	0.039568809	0.04	1:16645731:-	0.114	0.893	1000	1000
chr1	16647987	16648004	1:16647989:-	0.481	-	30.625	41.273	35.091	-100	28.174	60.846	0.469	-122.872.787	0	-	1000	16.001	1000	1000
chr1	16653554	16653557	1:16653556:-	0.049	-	1.038	1.097	1.067	0.6	1.067	1.633	0.918	0.015087523	0	-	0.044	1.084	1000	1000
chr1	16662269	16662290	1:16662278:+	0.102	+	-100	-100	-100	-100	-100	-100	1	FALSE	0	-	1000	1000	1000	1000
chr1	16662753	16662762	1:16662756:+	0.004	+	-100	-100	-100	-100	-100	-100	1	FALSE	0	-	1000	1000	1000	1000
chr1	16665474	16665475	1:16665475:+	0.004	+	0.558	0.575	0.608	0.658	0.604	0.574	0.327	0.026626231	0	-	0.077	0.596	1000	1000
chr1	16668156	16668169	1:16668169:+	0.04	+	-100	0.018	0.049	0.006	0.015	0.013	1	FALSE	0	-	1000	1000	1000	1000
chr1	16677423	16677446	1:16677446:+	0.188	+	0.813	0.92	0.822	0.887	0.901	0.907	0.254	0.026607893	0	-	0.077	0.875	1000	1000
chr1	16677805	16677863	1:16677830:+	15.678	+	0.167	0.197	0.167	0.152	0.195	0.175	0.851	-0.009193686	0	-	-0.027	0.176	1000	1000
chr1	16678163	16678208	1:16678197:+	22.69	+	0.005	0.004	0.006	0.002	0.002	0.002	0.011	-0.428570695	-0.429	1:16678197:+	-1.322	0.003	1000	1000
chr1	16679573	16679589	1:16679585:-	0.512	-	-100	-100	-100	-100	-100	-100	1	FALSE	0	-	1000	1000	1000	1000
chr1	16680542	16680544	1:16680544:-	0.015	-	-100	-100	-100	-100	-100	-100	1	FALSE	0	-	1000	1000	1000	1000
chr1	16681035	16681036	1:16681036:-	0.012	-	-100	-100	0.091	0.429	0.222	0.333	1	FALSE	0	-	1000	1000	1000	1000
chr1	16681690	16681691	1:16681691:+	0.004	+	-100	2	-100	-100	-100	-100	1	FALSE	0	-	1000	1000	1000	1000
chr1	16686157	16686158	1:16686158:+	0.004	+	-100	-100	-100	-100	-100	0	1	FALSE	0	-	1000	1000	1000	1000
chr1	16688509	16688510	1:16688510:+	0.004	+	3.9	2.032	4.75	1.964	2.239	3	0.249	-0.194504377	0	-	-0.568	2.981	1000	1000
chr1	16706928	16706929	1:16706929:+	0.005	+	0.151	0.119	0.085	-100	0.212	0.19	1	FALSE	0	-	1000	1000	1000	1000
chr1	16708046	16708047	1:16708047:+	0.008	+	0.222	0.6	-100	-100	0.941	0.6	1	FALSE	0	-	1000	1000	1000	1000
chr1	16709576	16709600	1:16709600:+	0.133	+	0	0.188	0.261	0.025	0.093	0.157	0.54	-0.239864817	0	-	-0.706	0.121	1000	1000
chr1	16714485	16714512	1:16714508:+	0.154	+	1.9	-100	2.6	-100	2.667	3.778	1	FALSE	0	-	1000	1000	1000	1000
chr1	16716436	16716474	1:16716456:+	0.56	+	0.3	-100	0.143	-100	0.438	0.462	1	FALSE	0	-	1000	1000	1000	1000
chr1	16717274	16717292	1:16717283:+	0.306	+	-100	-100	-100	-100	-100	0.087	1	FALSE	0	-	1000	1000	1000	1000
chr1	16723039	16723046	1:16723046:-	0.011	-	-100	-100	-100	-100	-100	-100	1	FALSE	0	-	1000	1000	1000	1000
chr1	16747025	16747027	1:16747026:-	0.027	-	-100	-100	-100	-100	-100	-100	1	FALSE	0	-	1000	1000	1000	1000
chr1	16748265	16748266	1:16748266:-	0.019	-	-100	-100	-100	-100	-100	-100	1	FALSE	0	-	1000	1000	1000	1000
chr1	16849226	16849230	1:16849227:+	0.037	+	-100	-100	-100	-100	-100	-100	1	FALSE	0	-	1000	1000	1000	1000
chr1	16936909	16936910	1:16936910:-	0.006	-	-100	-100	-100	-100	-100	-100	1	FALSE	0	-	1000	1000	1000	1000
chr1	16960822	16960823	1:16960823:-	0.008	-	-100	-100	-100	-100	-100	-100	1	FALSE	0	-	1000	1000	1000	1000
chr1	16985980	16985983	1:16985981:-	0.053	-	-100	-100	-100	-100	-100	-100	1	FALSE	0	-	1000	1000	1000	1000
chr1	16992487	16992488	1:16992488:-	0.018	-	-100	-100	-100	-100	3	-100	1	FALSE	0	-	1000	1000	1000	1000
chr1	16995077	16995120	1:16995082:-	0.191	-	-100	-100	0.105	0	0.167	0.333	1	FALSE	0	-	1000	1000	1000	1000
chr1	17035107	17035108	1:17035108:-	0.007	-	-100	-100	-100	-100	-100	-100	1	FALSE	0	-	1000	1000	1000	1000
chr1	17040551	17040552	1:17040552:-	0.008	-	-100	-100	-100	-100	-100	-100	1	FALSE	0	-	1000	1000	1000	1000
chr1	17100775	17100794	1:17100794:+	0.011	+	-100	-100	-100	-100	-100	-100	1	FALSE	0	-	1000	1000	1000	1000
chr1	17118461	17118477	1:17118477:-	0.014	-	-100	-100	-100	-100	-100	-100	1	FALSE	0	-	1000	1000	1000	1000
chr1	17122905	17122906	1:17122906:+	0.024	+	-100	-100	-100	-100	-100	-100	1	FALSE	0	-	1000	1000	1000	1000
chr1	17123401	17123402	1:17123402:+	0.115	+	-100	-100	-100	-100	-100	-100	1	FALSE	0	-	1000	1000	1000	1000
chr1	17133210	17133211	1:17133211:+	0.028	+	-100	-100	-100	-100	-100	-100	1	FALSE	0	-	1000	1000	1000	1000
chr1	17162050	17162051	1:17162051:+	0.027	+	-100	-100	-100	-100	-100	-100	1	FALSE	0	-	1000	1000	1000	1000
chr1	17163838	17163839	1:17163839:+	0.009	+	-100	-100	-100	-100	-100	-100	1	FALSE	0	-	1000	1000	1000	1000
chr1	17164256	17164299	1:17164284:+	5.651	+	-100	-100	-100	-100	-100	-100	1	FALSE	0	-	1000	1000	1000	1000
chr1	17173102	17173103	1:17173103:+	0.051	+	-100	-100	-100	-100	-100	-100	1	FALSE	0	-	1000	1000	1000	1000
chr1	17232455	17232459	1:17232456:-	0.011	-	-100	-100	-100	-100	-100	-100	1	FALSE	0	-	1000	1000	1000	1000
chr1	17236580	17236581	1:17236581:+	0.018	+	-100	-100	-100	-100	-100	-100	1	FALSE	0	-	1000	1000	1000	1000
chr1	17284648	17284649	1:17284649:+	0.018	+	-100	-100	-100	-100	-100	-100	1	FALSE	0	-	1000	1000	1000	1000
chr1	17314418	17314422	1:17314419:-	0.008	-	-100	-100	-100	-100	-100	-100	1	FALSE	0	-	1000	1000	1000	1000
chr1	17353992	17353993	1:17353993:+	0.087	+	-100	-100	-100	-100	-100	-100	1	FALSE	0	-	1000	1000	1000	1000
chr1	17380668	17380669	1:17380669:-	0.046	-	-100	-100	-100	-100	-100	-100	1	FALSE	0	-	1000	1000	1000	1000
chr1	17394596	17394597	1:17394597:-	0.015	-	-100	-100	-100	-100	-100	-100	1	FALSE	0	-	1000	1000	1000	1000
chr1	17397008	17397013	1:17397010:-	0.084	-	-100	-100	-100	-100	-100	-100	1	FALSE	0	-	1000	1000	1000	1000
chr1	17397023	17397032	1:17397032:+	0.038	+	-100	-100	-100	-100	-100	-100	1	FALSE	0	-	1000	1000	1000	1000
chr1	17397641	17397642	1:17397642:-	0.009	-	-100	-100	-100	-100	0.2	0	1	FALSE	0	-	1000	1000	1000	1000
chr1	17473529	17473530	1:17473530:+	0.004	+	-100	-100	-100	-100	-100	-100	1	FALSE	0	-	1000	1000	1000	1000
chr1	17598439	17598448	1:17598448:+	0.004	+	-100	-100	-100	-100	-100	-100	1	FALSE	0	-	1000	1000	1000	1000
chr1	17612720	17612746	1:17612740:+	0.566	+	-100	-100	2	-100	-100	-100	1	FALSE	0	-	1000	1000	1000	1000
chr1	17615926	17615942	1:17615942:+	0.032	+	-100	-100	-100	-100	-100	-100	1	FALSE	0	-	1000	1000	1000	1000
chr1	17617146	17617147	1:17617147:+	0.023	+	-100	-100	-100	-100	-100	-100	1	FALSE	0	-	1000	1000	1000	1000
chr1	17623723	17623747	1:17623731:+	0.112	+	-100	-100	-100	-100	-100	-100	1	FALSE	0	-	1000	1000	1000	1000
chr1	17625442	17625467	1:17625446:+	0.07	+	-100	-100	-100	-100	1.556	1.333	1	FALSE	0	-	1000	1000	1000	1000
chr1	17625757	17625777	1:17625777:+	0.507	+	-100	-100	-100	-100	0.438	1.714	1	FALSE	0	-	1000	1000	1000	1000
chr1	17626651	17626657	1:17626657:+	0.02	+	2	1.833	-100	10	1.667	1.143	1	FALSE	0	-	1000	1000	1000	1000
chr1	17628398	17628399	1:17628399:+	0.009	+	0	0.25	0	1	0.278	0.833	0.057	0.788235294	0	-	3.078	0.394	1000	1000
chr1	17628827	17628828	1:17628828:+	0.005	+	-100	0.2	-100	-100	0.421	0.286	1	FALSE	0	-	1000	1000	1000	1000
chr1	17629562	17629563	1:17629563:+	0.002	+	-100	-100	-100	-100	-100	-100	1	FALSE	0	-	1000	1000	1000	1000
chr1	17630916	17630946	1:17630938:+	2.354	+	-100	-100	-100	-100	-100	-100	1	FALSE	0	-	1000	1000	1000	1000
chr1	17636648	17636649	1:17636649:+	0.007	+	-100	-100	-100	-100	-100	-100	1	FALSE	0	-	1000	1000	1000	1000
chr1	17662946	17662947	1:17662947:-	0.03	-	-100	-100	-100	-100	-100	-100	1	FALSE	0	-	1000	1000	1000	1000
chr1	17696142	17696143	1:17696143:-	0.031	-	-100	-100	-100	-100	-100	-100	1	FALSE	0	-	1000	1000	1000	1000
chr1	17752973	17752974	1:17752974:+	0.048	+	-100	-100	-100	-100	-100	-100	1	FALSE	0	-	1000	1000	1000	1000
chr1	17764290	17764307	1:17764307:+	0.097	+	-100	-100	-100	-100	-100	-100	1	FALSE	0	-	1000	1000	1000	1000
chr1	17764694	17764696	1:17764696:+	0.233	+	-100	-100	-100	-100	-100	-100	1	FALSE	0	-	1000	1000	1000	1000
chr1	17765168	17765176	1:17765176:+	0.011	+	-100	-100	-100	-100	-100	-100	1	FALSE	0	-	1000	1000	1000	1000
chr1	17766197	17766210	1:17766205:+	0.141	+	-100	-100	-100	-100	-100	-100	1	FALSE	0	-	1000	1000	1000	1000
chr1	17770684	17770687	1:17770685:+	0.003	+	-100	-100	-100	-100	-100	-100	1	FALSE	0	-	1000	1000	1000	1000
chr1	17771971	17771973	1:17771973:+	0.008	+	-100	-100	-100	-100	-100	-100	1	FALSE	0	-	1000	1000	1000	1000
chr1	17778059	17778079	1:17778068:+	0.139	+	-100	-100	-100	-100	-100	-100	1	FALSE	0	-	1000	1000	1000	1000
chr1	17787496	17787514	1:17787507:-	2.807	-	-100	-100	-100	-100	-100	-100	1	FALSE	0	-	1000	1000	1000	1000
chr1	17788248	17788255	1:17788253:-	0.247	-	-100	-100	-100	-100	-100	-100	1	FALSE	0	-	1000	1000	1000	1000
chr1	17852384	17852385	1:17852385:+	0.02	+	-100	-100	-100	-100	-100	-100	1	FALSE	0	-	1000	1000	1000	1000
chr1	17948555	17948556	1:17948556:+	0.008	+	-100	-100	-100	-100	-100	-100	1	FALSE	0	-	1000	1000	1000	1000
chr1	17949637	17949638	1:17949638:+	0.014	+	-100	-100	-100	-100	-100	-100	1	FALSE	0	-	1000	1000	1000	1000
chr1	17962836	17962837	1:17962837:-	0.008	-	-100	-100	-100	-100	-100	-100	1	FALSE	0	-	1000	1000	1000	1000
chr1	17992286	17992287	1:17992287:-	0.049	-	-100	-100	-100	-100	-100	-100	1	FALSE	0	-	1000	1000	1000	1000
chr1	18003272	18003273	1:18003273:-	0.049	-	-100	-100	-100	-100	-100	-100	1	FALSE	0	-	1000	1000	1000	1000
chr1	18016362	18016363	1:18016363:-	0.008	-	-100	-100	-100	-100	-100	-100	1	FALSE	0	-	1000	1000	1000	1000
chr1	18030526	18030529	1:18030529:+	0.023	+	-100	-100	-100	-100	-100	-100	1	FALSE	0	-	1000	1000	1000	1000
chr1	18048071	18048093	1:18048076:-	0.048	-	-100	-100	-100	-100	-100	-100	1	FALSE	0	-	1000	1000	1000	1000
chr1	18143949	18143950	1:18143950:+	0.008	+	-100	-100	-100	-100	-100	-100	1	FALSE	0	-	1000	1000	1000	1000
chr1	18145045	18145054	1:18145050:+	0.197	+	-100	-100	-100	-100	-100	-100	1	FALSE	0	-	1000	1000	1000	1000
chr1	18162901	18162902	1:18162902:+	0.045	+	-100	-100	-100	-100	-100	-100	1	FALSE	0	-	1000	1000	1000	1000
chr1	18164770	18164771	1:18164771:-	0.008	-	-100	-100	-100	-100	-100	-100	1	FALSE	0	-	1000	1000	1000	1000
chr1	18236397	18236409	1:18236402:-	0.008	-	-100	-100	-100	-100	-100	-100	1	FALSE	0	-	1000	1000	1000	1000
chr1	18250979	18250984	1:18250980:-	0.185	-	-100	-100	-100	-100	-100	-100	1	FALSE	0	-	1000	1000	1000	1000
chr1	18260384	18260385	1:18260385:-	0.013	-	-100	-100	-100	-100	-100	-100	1	FALSE	0	-	1000	1000	1000	1000
chr1	18262260	18262261	1:18262261:-	0.058	-	-100	-100	-100	-100	-100	-100	1	FALSE	0	-	1000	1000	1000	1000
chr1	18262816	18262836	1:18262836:-	0.146	-	-100	1	-100	-100	-100	-100	1	FALSE	0	-	1000	1000	1000	1000
chr1	18263105	18263108	1:18263107:-	0.042	-	-100	-100	-100	-100	-100	-100	1	FALSE	0	-	1000	1000	1000	1000
chr1	18302367	18302369	1:18302368:-	0.04	-	-100	-100	-100	-100	-100	-100	1	FALSE	0	-	1000	1000	1000	1000
chr1	18324594	18324619	1:18324601:-	0.042	-	-100	-100	-100	-100	-100	-100	1	FALSE	0	-	1000	1000	1000	1000
chr1	18329785	18329804	1:18329804:-	0.015	-	-100	-100	-100	-100	-100	-100	1	FALSE	0	-	1000	1000	1000	1000
chr1	18330546	18330547	1:18330547:-	0.003	-	-100	-100	-100	-100	-100	-100	1	FALSE	0	-	1000	1000	1000	1000
chr1	18331336	18331337	1:18331337:-	0.006	-	-100	-100	-100	-100	-100	-100	1	FALSE	0	-	1000	1000	1000	1000
chr1	18373111	18373112	1:18373112:-	0.004	-	-100	-100	-100	-100	-100	-100	1	FALSE	0	-	1000	1000	1000	1000
chr1	18373197	18373201	1:18373201:-	0.004	-	-100	-100	-100	-100	-100	-100	1	FALSE	0	-	1000	1000	1000	1000
chr1	18375982	18375983	1:18375983:-	0.008	-	-100	-100	-100	-100	-100	-100	1	FALSE	0	-	1000	1000	1000	1000
chr1	18379952	18379953	1:18379953:+	0.022	+	-100	-100	-100	-100	-100	-100	1	FALSE	0	-	1000	1000	1000	1000
chr1	18383508	18383509	1:18383509:-	0.008	-	-100	-100	-100	-100	-100	-100	1	FALSE	0	-	1000	1000	1000	1000
chr1	18456147	18456148	1:18456148:-	0.042	-	-100	-100	-100	-100	-100	-100	1	FALSE	0	-	1000	1000	1000	1000
chr1	18457137	18457138	1:18457138:+	0.014	+	-100	-100	-100	-100	-100	-100	1	FALSE	0	-	1000	1000	1000	1000
chr1	18505628	18505629	1:18505629:-	0.004	-	-100	-100	-100	-100	-100	-100	1	FALSE	0	-	1000	1000	1000	1000
chr1	18554074	18554082	1:18554075:+	0.071	+	-100	-100	-100	-100	-100	-100	1	FALSE	0	-	1000	1000	1000	1000
chr1	18583692	18583693	1:18583693:-	0.018	-	-100	-100	-100	-100	-100	-100	1	FALSE	0	-	1000	1000	1000	1000
chr1	18621457	18621470	1:18621467:-	0.034	-	-100	-100	-100	-100	-100	-100	1	FALSE	0	-	1000	1000	1000	1000
chr1	18637510	18637511	1:18637511:+	0.008	+	-100	-100	-100	-100	-100	-100	1	FALSE	0	-	1000	1000	1000	1000
chr1	18642049	18642052	1:18642050:-	0.082	-	-100	-100	-100	-100	-100	-100	1	FALSE	0	-	1000	1000	1000	1000
chr1	18652239	18652240	1:18652240:+	0.049	+	-100	-100	-100	-100	-100	-100	1	FALSE	0	-	1000	1000	1000	1000
chr1	18729764	18729765	1:18729765:-	0.039	-	-100	-100	-100	-100	-100	-100	1	FALSE	0	-	1000	1000	1000	1000
chr1	18752669	18752670	1:18752670:+	0.042	+	-100	-100	-100	-100	-100	-100	1	FALSE	0	-	1000	1000	1000	1000
chr1	18756035	18756036	1:18756036:+	0.018	+	-100	-100	-100	-100	-100	-100	1	FALSE	0	-	1000	1000	1000	1000
chr1	18765536	18765537	1:18765537:-	0.076	-	-100	-100	-100	-100	-100	-100	1	FALSE	0	-	1000	1000	1000	1000
chr1	18806024	18806025	1:18806025:-	0.038	-	-100	-100	-100	-100	-100	-100	1	FALSE	0	-	1000	1000	1000	1000
chr1	18837285	18837295	1:18837286:-	0.008	-	-100	-100	-100	-100	-100	-100	1	FALSE	0	-	1000	1000	1000	1000
chr1	18892662	18892663	1:18892663:-	0.004	-	-100	-100	-100	-100	-100	-100	1	FALSE	0	-	1000	1000	1000	1000
chr1	18997368	18997369	1:18997369:+	0.026	+	-100	-100	-100	-100	-100	-100	1	FALSE	0	-	1000	1000	1000	1000
chr1	19003319	19003321	1:19003321:-	0.108	-	-100	-100	-100	-100	-100	-100	1	FALSE	0	-	1000	1000	1000	1000
chr1	19005803	19005804	1:19005804:+	0.048	+	-100	-100	-100	-100	-100	-100	1	FALSE	0	-	1000	1000	1000	1000
chr1	19033380	19033383	1:19033381:-	0.029	-	-100	-100	-100	-100	-100	-100	1	FALSE	0	-	1000	1000	1000	1000
chr1	19037662	19037686	1:19037680:+	0.096	+	-100	-100	-100	-100	-100	-100	1	FALSE	0	-	1000	1000	1000	1000
chr1	19096939	19096941	1:19096940:+	0.044	+	-100	-100	-100	-100	-100	-100	1	FALSE	0	-	1000	1000	1000	1000
chr1	19142852	19142853	1:19142853:+	0.02	+	-100	-100	-100	-100	-100	-100	1	FALSE	0	-	1000	1000	1000	1000
chr1	19168584	19168633	1:19168633:+	0.184	+	-100	-100	-100	-100	-100	-100	1	FALSE	0	-	1000	1000	1000	1000
chr1	19173941	19173947	1:19173947:+	0.06	+	-100	-100	-100	-100	-100	-100	1	FALSE	0	-	1000	1000	1000	1000
chr1	19176462	19176481	1:19176463:-	0.011	-	-100	-100	-100	-100	-100	-100	1	FALSE	0	-	1000	1000	1000	1000
chr1	19177211	19177214	1:19177212:-	0.008	-	-100	-100	-100	-100	-100	-100	1	FALSE	0	-	1000	1000	1000	1000
chr1	19234422	19234425	1:19234425:+	0.006	+	-100	-100	-100	-100	-100	-100	1	FALSE	0	-	1000	1000	1000	1000
chr1	19237295	19237296	1:19237296:+	0.015	+	-100	-100	-100	-100	-100	-100	1	FALSE	0	-	1000	1000	1000	1000
chr1	19238565	19238582	1:19238573:+	0.57	+	-100	-100	-100	-100	-100	-100	1	FALSE	0	-	1000	1000	1000	1000
chr1	19240854	19240855	1:19240855:-	0.021	-	-100	-100	-100	-100	-100	-100	1	FALSE	0	-	1000	1000	1000	1000
chr1	19243752	19243775	1:19243770:+	0.741	+	-100	-100	-100	-100	-100	-100	1	FALSE	0	-	1000	1000	1000	1000
chr1	19263353	19263354	1:19263354:-	0.041	-	-100	-100	-100	-100	-100	-100	1	FALSE	0	-	1000	1000	1000	1000
chr1	19302575	19302576	1:19302576:+	0.051	+	-100	-100	-100	-100	-100	-100	1	FALSE	0	-	1000	1000	1000	1000
chr1	19333675	19333676	1:19333676:+	0.005	+	-100	-100	-100	-100	-100	-100	1	FALSE	0	-	1000	1000	1000	1000
chr1	19351802	19351803	1:19351803:-	0.082	-	-100	-100	-100	-100	-100	-100	1	FALSE	0	-	1000	1000	1000	1000
chr1	19452464	19452465	1:19452465:-	0.03	-	-100	-100	-100	-100	-100	-100	1	FALSE	0	-	1000	1000	1000	1000
chr1	19477904	19477905	1:19477905:+	0.014	+	-100	-100	-100	-100	-100	-100	1	FALSE	0	-	1000	1000	1000	1000
chr1	19500791	19500792	1:19500792:-	0.007	-	-100	-100	-100	-100	-100	-100	1	FALSE	0	-	1000	1000	1000	1000
chr1	19542246	19542259	1:19542259:+	0.014	+	-100	-100	-100	-100	-100	-100	1	FALSE	0	-	1000	1000	1000	1000
chr1	19578337	19578338	1:19578338:-	0.008	-	-100	-100	-100	-100	-100	-100	1	FALSE	0	-	1000	1000	1000	1000
chr1	19636839	19636861	1:19636859:+	0.171	+	-100	-100	-100	-100	-100	-100	1	FALSE	0	-	1000	1000	1000	1000
chr1	19641287	19641289	1:19641289:-	0.385	-	-100	-100	-100	-100	-100	-100	1	FALSE	0	-	1000	1000	1000	1000
chr1	19738941	19738942	1:19738942:-	0.013	-	-100	-100	-100	-100	-100	-100	1	FALSE	0	-	1000	1000	1000	1000
chr1	19782560	19782561	1:19782561:-	0.027	-	-100	-100	-100	-100	-100	-100	1	FALSE	0	-	1000	1000	1000	1000
chr1	19787373	19787374	1:19787374:+	0.018	+	-100	-100	-100	-100	-100	-100	1	FALSE	0	-	1000	1000	1000	1000
chr1	19797296	19797297	1:19797297:-	0.019	-	-100	-100	-100	-100	-100	-100	1	FALSE	0	-	1000	1000	1000	1000
chr1	19854920	19854921	1:19854921:-	0.006	-	-100	-100	-100	-100	-100	-100	1	FALSE	0	-	1000	1000	1000	1000
chr1	19960506	19960508	1:19960508:+	0.008	+	-100	-100	-100	-100	-100	-100	1	FALSE	0	-	1000	1000	1000	1000
chr1	19963253	19963254	1:19963254:-	0.217	-	-100	-100	-100	-100	-100	-100	1	FALSE	0	-	1000	1000	1000	1000
chr1	19967794	19967818	1:19967814:+	0.026	+	-100	-100	-100	-100	-100	-100	1	FALSE	0	-	1000	1000	1000	1000
chr1	19979538	19979558	1:19979543:+	0.271	+	-100	-100	-100	-100	-100	-100	1	FALSE	0	-	1000	1000	1000	1000
chr1	20006106	20006109	1:20006109:+	0.005	+	-100	-100	-100	-100	-100	-100	1	FALSE	0	-	1000	1000	1000	1000
chr1	20029082	20029083	1:20029083:+	0.036	+	-100	-100	-100	-100	-100	-100	1	FALSE	0	-	1000	1000	1000	1000
chr1	20032118	20032119	1:20032119:-	0.017	-	-100	-100	-100	-100	-100	-100	1	FALSE	0	-	1000	1000	1000	1000
chr1	20047970	20047990	1:20047973:-	0.07	-	-100	-100	-100	-100	0.857	-100	1	FALSE	0	-	1000	1000	1000	1000
chr1	20050042	20050050	1:20050043:-	0.01	-	-100	-100	-100	-100	-100	0.182	1	FALSE	0	-	1000	1000	1000	1000
chr1	20057779	20057803	1:20057780:-	0.695	-	0.047	0.053	0.103	0.083	0.239	0.04	0.445	0.281514256	0	-	0.835	0.094	1000	1000
chr1	20076293	20076294	1:20076294:-	0.005	-	-100	0	-100	-100	-100	-100	1	FALSE	0	-	1000	1000	1000	1000
chr1	20197496	20197500	1:20197500:-	0.014	-	0.182	-100	0.065	-100	-100	0.75	1	FALSE	0	-	1000	1000	1000	1000
chr1	20238030	20238031	1:20238031:-	0.02	-	-100	-100	0.5	-100	0.267	-100	1	FALSE	0	-	1000	1000	1000	1000
chr1	20275014	20275026	1:20275024:-	0.02	-	-100	0.25	-100	-100	0.476	-100	1	FALSE	0	-	1000	1000	1000	1000
chr1	20308763	20308765	1:20308765:-	0.027	-	-100	0.5	0.4	-100	0.615	-100	1	FALSE	0	-	1000	1000	1000	1000
chr1	20352505	20352511	1:20352506:-	0.007	-	-100	-100	-100	-100	-100	-100	1	FALSE	0	-	1000	1000	1000	1000
chr1	20444219	20444228	1:20444221:-	0.168	-	-100	0	-100	-100	0.4	-100	1	FALSE	0	-	1000	1000	1000	1000
chr1	20445073	20445091	1:20445074:-	0.005	-	-100	0.667	0.059	-100	-100	-100	1	FALSE	0	-	1000	1000	1000	1000
chr1	20475191	20475192	1:20475192:-	0.03	-	-100	-100	-100	-100	1.833	-100	1	FALSE	0	-	1000	1000	1000	1000
chr1	20476803	20476804	1:20476804:-	0.006	-	0.5	0.267	-100	-100	0.158	-100	1	FALSE	0	-	1000	1000	1000	1000
chr1	20477786	20477794	1:20477787:-	0.028	-	1	5	1.5	-100	1.417	-100	1	FALSE	0	-	1000	1000	1000	1000
chr1	20502720	20502724	1:20502723:-	0.054	-	0.225	-100	0.104	-100	-100	0	1	FALSE	0	-	1000	1000	1000	1000
chr1	20540060	20540065	1:20540062:-	0.005	-	-100	-100	0.091	-100	-100	-100	1	FALSE	0	-	1000	1000	1000	1000
chr1	20543329	20543331	1:20543330:-	0.102	-	0.286	-100	-100	-100	-100	-100	1	FALSE	0	-	1000	1000	1000	1000
chr1	20593701	20593702	1:20593702:-	0.049	-	0.215	-100	-100	-100	0.397	0.088	1	FALSE	0	-	1000	1000	1000	1000
chr1	20606268	20606271	1:20606269:-	0.008	-	2	-100	-100	-100	1.077	-100	1	FALSE	0	-	1000	1000	1000	1000
chr1	20614052	20614053	1:20614053:-	0.005	-	-100	-100	-100	-100	11.222	6.125	1	FALSE	0	-	1000	1000	1000	1000
chr1	20680374	20680375	1:20680375:+	0.01	+	-100	-100	-100	-100	-100	-100	1	FALSE	0	-	1000	1000	1000	1000
chr1	20731919	20731920	1:20731920:+	0.008	+	-100	-100	-100	-100	-100	-100	1	FALSE	0	-	1000	1000	1000	1000
chr1	20781041	20781042	1:20781042:-	0.041	-	-100	-100	-100	-100	-100	-100	1	FALSE	0	-	1000	1000	1000	1000
chr1	20795469	20795470	1:20795470:-	0.003	-	-100	-100	-100	2.5	-100	-100	1	FALSE	0	-	1000	1000	1000	1000
chr1	20800551	20800567	1:20800567:-	0.015	-	-100	-100	-100	-100	0.167	1	1	FALSE	0	-	1000	1000	1000	1000
chr1	20802551	20802582	1:20802558:-	1.248	-	-100	0.01	-100	0	-100	0.022	1	FALSE	0	-	1000	1000	1000	1000
chr1	20802992	20803035	1:20803007:-	55.642	-	0	0.018	0.027	0.025	0.024	0.046	0.189	0.361828857	0	-	1.094	0.023	1000	1000
chr1	20805824	20805858	1:20805834:-	1.161	-	2.182	2.236	2.605	2.191	2.226	2.234	0.406	-0.027213953	0	-	-0.079	2.279	1000	1000
chr1	20808822	20808824	1:20808824:-	0.023	-	0.55	0.635	0.64	0.535	0.606	0.595	0.463	-0.025119098	0	-	-0.072	0.594	1000	1000
chr1	20812140	20812144	1:20812144:-	0.012	-	0.371	0.43	0.417	0.462	0.365	0.489	0.473	0.039012141	0	-	0.113	0.423	1000	1000
chr1	20812673	20812674	1:20812674:-	0.035	-	2.276	2.56	2.459	2.141	2.156	2.319	0.088	-0.048890883	0	-	-0.141	2.319	1000	1000
chr1	20825595	20825602	1:20825602:-	0.011	-	-100	-100	-100	-100	-100	-100	1	FALSE	0	-	1000	1000	1000	1000
chr1	20839984	20839985	1:20839985:+	0.002	+	-100	-100	-100	-100	-100	-100	1	FALSE	0	-	1000	1000	1000	1000
chr1	20840317	20840326	1:20840320:+	0.018	+	-100	-100	-100	-100	-100	-100	1	FALSE	0	-	1000	1000	1000	1000
chr1	20858541	20858556	1:20858549:-	0.063	-	-100	-100	-100	-100	-100	-100	1	FALSE	0	-	1000	1000	1000	1000
chr1	20866658	20866697	1:20866683:-	0.63	-	-100	-100	-100	-100	-100	-100	1	FALSE	0	-	1000	1000	1000	1000
chr1	20867271	20867295	1:20867293:-	0.06	-	-100	-100	-100	-100	-100	-100	1	FALSE	0	-	1000	1000	1000	1000
chr1	20870594	20870608	1:20870608:+	0.023	+	-100	-100	-100	-100	-100	-100	1	FALSE	0	-	1000	1000	1000	1000
chr1	20879997	20879998	1:20879998:+	0.027	+	-100	-100	-100	-100	-100	-100	1	FALSE	0	-	1000	1000	1000	1000
chr1	20886084	20886091	1:20886091:+	0.008	+	-100	-100	-100	-100	-100	-100	1	FALSE	0	-	1000	1000	1000	1000
chr1	20888040	20888048	1:20888047:-	0.072	-	-100	-100	-100	-100	-100	-100	1	FALSE	0	-	1000	1000	1000	1000
chr1	20888645	20888659	1:20888650:-	0.027	-	-100	-100	-100	-100	-100	-100	1	FALSE	0	-	1000	1000	1000	1000
chr1	20935744	20935795	1:20935770:+	0.263	+	0.6	0.875	1.7	-100	1.571	2.077	1	FALSE	0	-	1000	1000	1000	1000
chr1	20937389	20937432	1:20937432:+	9.737	+	0.72	-100	-100	-100	-100	0.815	1	FALSE	0	-	1000	1000	1000	1000
chr1	20938334	20938345	1:20938335:+	0.055	+	0.737	0.188	0.353	2	1.25	1.364	0.017	0.566355218	0.566	1:20938335:+	1.853	0.982	1000	1000
chr1	20938691	20938713	1:20938713:+	0.041	+	0.533	-100	-100	0.818	1.286	1.095	1	FALSE	0	-	1000	1000	1000	1000
chr1	20939026	20939082	1:20939059:+	7.925	+	0.1	0.188	0.778	0.333	0.5	0.423	0.785	0.082324789	0	-	0.238	0.387	1000	1000
chr1	20939614	20939652	1:20939649:+	8.199	+	-100	-100	-100	0	-100	0	1	FALSE	0	-	1000	1000	1000	1000
chr1	20940172	20940178	1:20940178:+	0.003	+	-100	0	1	-100	-100	-100	1	FALSE	0	-	1000	1000	1000	1000
chr1	20941722	20941756	1:20941739:+	0.515	+	1.5	-100	-100	-100	-100	-100	1	FALSE	0	-	1000	1000	1000	1000
chr1	20942245	20942260	1:20942260:+	0.052	+	-100	-100	-100	-100	-100	-100	1	FALSE	0	-	1000	1000	1000	1000
chr1	20942640	20942641	1:20942641:+	0.126	+	-100	-100	-100	-100	-100	-100	1	FALSE	0	-	1000	1000	1000	1000
chr1	20946390	20946408	1:20946401:+	0.028	+	-100	-100	-100	-100	-100	-100	1	FALSE	0	-	1000	1000	1000	1000
chr1	20948010	20948019	1:20948019:+	0.008	+	-100	-100	-100	-100	0	-100	1	FALSE	0	-	1000	1000	1000	1000
chr1	20968540	20968541	1:20968541:+	0.009	+	-100	-100	-100	-100	-100	-100	1	FALSE	0	-	1000	1000	1000	1000
chr1	20975754	20975755	1:20975755:+	0.008	+	-100	-100	-100	-100	-100	-100	1	FALSE	0	-	1000	1000	1000	1000
chr1	20979998	20980011	1:20980002:+	0.052	+	-100	-100	2	-100	-100	-100	1	FALSE	0	-	1000	1000	1000	1000
chr1	20989550	20989561	1:20989551:+	0.046	+	-100	-100	1	-100	0.5	0.667	1	FALSE	0	-	1000	1000	1000	1000
chr1	20990811	20990859	1:20990839:+	4.628	+	-100	-100	-100	-100	-100	-100	1	FALSE	0	-	1000	1000	1000	1000
chr1	20996289	20996337	1:20996301:-	8.279	-	0.009	0	-100	-100	0.121	0.082	1	FALSE	0	-	1000	1000	1000	1000
chr1	21000137	21000138	1:21000138:-	0.055	-	1.224	1.235	1.137	2.143	1.043	1.178	0.503	0.096409827	0	-	0.279	1.327	1000	1000
chr1	21001344	21001397	1:21001379:-	0.973	-	1.787	1.148	1.808	0.609	1.579	1.761	0.561	-0.091313583	0	-	-0.264	1.449	1000	1000
chr1	21006222	21006223	1:21006223:-	0.064	-	1.522	1.885	1.525	1.207	1.61	1.966	0.852	-0.015401395	0	-	-0.044	1.619	1000	1000
chr1	21060883	21060884	1:21060884:-	0.021	-	0.875	0	0.444	-100	2.444	-100	1	FALSE	0	-	1000	1000	1000	1000
chr1	21131348	21131349	1:21131349:+	0.024	+	-100	-100	-100	-100	-100	-100	1	FALSE	0	-	1000	1000	1000	1000
chr1	21143193	21143194	1:21143194:+	0.119	+	-100	-100	-100	-100	-100	-100	1	FALSE	0	-	1000	1000	1000	1000
chr1	21157394	21157395	1:21157395:-	0.012	-	-100	-100	-100	-100	-100	-100	1	FALSE	0	-	1000	1000	1000	1000
chr1	21165898	21165900	1:21165900:-	0.054	-	-100	-100	-100	-100	-100	-100	1	FALSE	0	-	1000	1000	1000	1000
chr1	21187607	21187630	1:21187627:+	0.09	+	-100	-100	0.286	0.25	0.143	0	1	FALSE	0	-	1000	1000	1000	1000
chr1	21193566	21193568	1:21193567:-	2.199	-	-100	-100	-100	-100	-100	-100	1	FALSE	0	-	1000	1000	1000	1000
chr1	21208720	21208722	1:21208722:-	0.01	-	-100	-100	-100	0	-100	0.2	1	FALSE	0	-	1000	1000	1000	1000
chr1	21218956	21218965	1:21218959:+	0.143	+	-100	-100	0.054	-100	-100	-100	1	FALSE	0	-	1000	1000	1000	1000
chr1	21228765	21228773	1:21228766:+	0.004	+	-100	-100	-100	-100	11.25	-100	1	FALSE	0	-	1000	1000	1000	1000
chr1	21230139	21230185	1:21230165:+	7.251	+	0	0	0	0.008	0.032	0	0.236	1	0	-	1000	0.007	1000	1000
chr1	21236173	21236191	1:21236191:-	0.016	-	-100	-100	-100	-100	-100	-100	1	FALSE	0	-	1000	1000	1000	1000
chr1	21250936	21250947	1:21250946:+	0.007	+	1.404	1.254	1	0.657	0.835	1.211	0.189	-0.150015701	0	-	-0.436	1.06	1000	1000
chr1	21252031	21252042	1:21252039:+	0.18	+	0.559	0.634	0.943	0.095	0.686	0.369	0.188	-0.300180128	0	-	-0.894	0.548	1000	1000
chr1	21259273	21259284	1:21259279:+	0.071	+	0.914	0.874	0.921	0.824	0.896	0.907	0.407	-0.015638799	0	-	-0.045	0.889	1000	1000
chr1	21261300	21261312	1:21261301:+	0.011	+	0.619	0.704	0.722	0.658	0.69	0.609	0.502	-0.021887354	0	-	-0.063	0.667	1000	1000
chr1	21263090	21263091	1:21263091:+	0.04	+	0.013	0.022	0.037	0.006	0.039	0.009	0.651	-0.146914183	0	-	-0.427	0.021	1000	1000
chr1	21263820	21263821	1:21263821:+	0.274	+	0.564	0.568	0.552	0.55	0.578	0.562	0.832	0.001903392	0	-	0.005	0.563	1000	1000
chr1	21264576	21264587	1:21264584:+	0.095	+	82.863	48.814	27.365	184.503	27.998	119.925	0.297	0.352789932	0	-	1.064	81.911	1000	1000
chr1	21265183	21265250	1:21265227:+	67.32	+	0.034	0.029	0.035	0.033	0.041	0.036	0.302	0.051218671	0	-	0.148	0.035	1000	1000
chr1	21266648	21266649	1:21266649:-	0.031	-	-100	-100	-100	-100	-100	-100	1	FALSE	0	-	1000	1000	1000	1000
chr1	21267071	21267072	1:21267072:-	0.005	-	-100	-100	-100	-100	-100	-100	1	FALSE	0	-	1000	1000	1000	1000
chr1	21273121	21273122	1:21273122:-	0.018	-	-100	-100	-100	-100	-100	-100	1	FALSE	0	-	1000	1000	1000	1000
chr1	21285234	21285266	1:21285241:-	4.532	-	0.034	0.028	0	0	0.056	0	0.941	-0.04292217	0	-	-0.124	0.02	1000	1000
chr1	21289361	21289373	1:21289364:-	0.057	-	0.867	0.222	-100	0.053	1	1	1	FALSE	0	-	1000	1000	1000	1000
chr1	21304446	21304459	1:21304459:+	0.01	+	-100	-100	-100	-100	-100	-100	1	FALSE	0	-	1000	1000	1000	1000
chr1	21306491	21306510	1:21306510:+	0.116	+	-100	-100	-100	-100	-100	-100	1	FALSE	0	-	1000	1000	1000	1000
chr1	21326692	21326699	1:21326696:-	0.032	-	-100	-100	-100	-100	-100	-100	1	FALSE	0	-	1000	1000	1000	1000
chr1	21333650	21333651	1:21333651:-	0.012	-	-100	-100	-100	-100	-100	-100	1	FALSE	0	-	1000	1000	1000	1000
chr1	21338678	21338682	1:21338682:-	0.011	-	-100	-100	-100	-100	-100	-100	1	FALSE	0	-	1000	1000	1000	1000
chr1	21352183	21352204	1:21352198:+	1.277	+	-100	-100	-100	-100	-100	-100	1	FALSE	0	-	1000	1000	1000	1000
chr1	21355414	21355423	1:21355422:+	0.152	+	-100	-100	-100	-100	-100	-100	1	FALSE	0	-	1000	1000	1000	1000
chr1	21370836	21370844	1:21370843:+	0.059	+	-100	-100	-100	-100	-100	-100	1	FALSE	0	-	1000	1000	1000	1000
chr1	21392445	21392446	1:21392446:-	0.012	-	-100	-100	-100	-100	-100	-100	1	FALSE	0	-	1000	1000	1000	1000
chr1	21401682	21401707	1:21401688:-	0.367	-	-100	-100	-100	-100	0.444	-100	1	FALSE	0	-	1000	1000	1000	1000
chr1	21403371	21403372	1:21403372:-	0.03	-	-100	-100	-100	-100	-100	-100	1	FALSE	0	-	1000	1000	1000	1000
chr1	21409405	21409415	1:21409414:-	0.121	-	-100	-100	-100	-100	-100	-100	1	FALSE	0	-	1000	1000	1000	1000
chr1	21422395	21422396	1:21422396:-	0.005	-	-100	-100	-100	-100	-100	-100	1	FALSE	0	-	1000	1000	1000	1000
chr1	21469556	21469558	1:21469557:-	0.146	-	-100	-100	0.5	-100	-100	-100	1	FALSE	0	-	1000	1000	1000	1000
chr1	21489721	21489722	1:21489722:-	0.005	-	-100	-100	-100	-100	-100	0	1	FALSE	0	-	1000	1000	1000	1000
chr1	21492666	21492667	1:21492667:-	0.03	-	-100	-100	-100	-100	-100	-100	1	FALSE	0	-	1000	1000	1000	1000
chr1	21494025	21494026	1:21494026:-	0.008	-	-100	-100	-100	-100	-100	-100	1	FALSE	0	-	1000	1000	1000	1000
chr1	21511868	21511886	1:21511870:-	1.563	-	0	0	0	0	0	0	1	FALSE	0	-	1000	1000	1000	1000
chr1	21565683	21565684	1:21565684:-	0.009	-	-100	-100	-100	-100	-100	-100	1	FALSE	0	-	1000	1000	1000	1000
chr1	21806712	21806713	1:21806713:-	0.027	-	-100	-100	-100	1	-100	-100	1	FALSE	0	-	1000	1000	1000	1000
chr1	21814215	21814216	1:21814216:-	0.013	-	-100	-100	-100	-100	-100	-100	1	FALSE	0	-	1000	1000	1000	1000
chr1	21826747	21826755	1:21826748:-	0.008	-	-100	-100	-100	-100	-100	-100	1	FALSE	0	-	1000	1000	1000	1000
chr1	21856893	21856894	1:21856894:-	0.049	-	-100	-100	-100	-100	-100	-100	1	FALSE	0	-	1000	1000	1000	1000
chr1	21857889	21857895	1:21857895:-	0.023	-	1	-100	0.667	-100	-100	-100	1	FALSE	0	-	1000	1000	1000	1000
chr1	21903314	21903315	1:21903315:-	0.007	-	-100	-100	2.25	-100	-100	-100	1	FALSE	0	-	1000	1000	1000	1000
chr1	21906255	21906256	1:21906256:-	0.027	-	-100	-100	-100	-100	-100	-100	1	FALSE	0	-	1000	1000	1000	1000
chr1	21952701	21952704	1:21952702:-	0.011	-	0.25	-100	-100	-100	-100	-100	1	FALSE	0	-	1000	1000	1000	1000
chr1	21959848	21959852	1:21959849:-	0.054	-	-100	-100	0.8	-100	-100	-100	1	FALSE	0	-	1000	1000	1000	1000
chr1	21968562	21968563	1:21968563:-	0.024	-	-100	-100	-100	-100	-100	-100	1	FALSE	0	-	1000	1000	1000	1000
chr1	22029314	22029315	1:22029315:-	0.053	-	-100	-100	-100	-100	-100	-100	1	FALSE	0	-	1000	1000	1000	1000
chr1	22045156	22045163	1:22045163:-	0.022	-	-100	-100	-100	-100	-100	-100	1	FALSE	0	-	1000	1000	1000	1000
chr1	22102232	22102233	1:22102233:-	0.009	-	-100	-100	-100	-100	-100	-100	1	FALSE	0	-	1000	1000	1000	1000
chr1	22129585	22129588	1:22129588:-	0.842	-	-100	-100	-100	-100	-100	-100	1	FALSE	0	-	1000	1000	1000	1000
chr1	22146919	22146920	1:22146920:-	0.007	-	-100	-100	-100	-100	-100	-100	1	FALSE	0	-	1000	1000	1000	1000
chr1	22261745	22261746	1:22261746:+	0.025	+	-100	-100	-100	-100	-100	-100	1	FALSE	0	-	1000	1000	1000	1000
chr1	22268932	22268942	1:22268942:-	0.003	-	-100	-100	-100	-100	-100	-100	1	FALSE	0	-	1000	1000	1000	1000
chr1	22273838	22273845	1:22273840:+	1.369	+	-100	-100	-100	-100	-100	-100	1	FALSE	0	-	1000	1000	1000	1000
chr1	22285963	22285997	1:22285975:-	9.092	-	-100	-100	-100	-100	-100	-100	1	FALSE	0	-	1000	1000	1000	1000
chr1	22286239	22286279	1:22286251:-	15.996	-	-100	-100	-100	-100	-100	-100	1	FALSE	0	-	1000	1000	1000	1000
chr1	22286601	22286614	1:22286610:-	0.056	-	-100	-100	-100	-100	-100	-100	1	FALSE	0	-	1000	1000	1000	1000
chr1	22333736	22333737	1:22333737:-	0.049	-	-100	-100	-100	-100	-100	-100	1	FALSE	0	-	1000	1000	1000	1000
chr1	22346616	22346617	1:22346617:-	0.006	-	-100	-100	-100	-100	-100	-100	1	FALSE	0	-	1000	1000	1000	1000
chr1	22411379	22411380	1:22411380:-	0.018	-	-100	-100	-100	-100	-100	-100	1	FALSE	0	-	1000	1000	1000	1000
chr1	22468165	22468167	1:22468166:-	0.007	-	-100	-100	-100	-100	-100	-100	1	FALSE	0	-	1000	1000	1000	1000
chr1	22472845	22472846	1:22472846:-	0.065	-	-100	-100	-100	-100	-100	-100	1	FALSE	0	-	1000	1000	1000	1000
chr1	22540590	22540608	1:22540593:-	0.077	-	-100	-100	-100	-100	-100	-100	1	FALSE	0	-	1000	1000	1000	1000
chr1	22587003	22587004	1:22587004:-	0.027	-	-100	-100	-100	-100	-100	-100	1	FALSE	0	-	1000	1000	1000	1000
chr1	22593275	22593276	1:22593276:-	0.03	-	-100	-100	-100	-100	-100	-100	1	FALSE	0	-	1000	1000	1000	1000
chr1	22606519	22606520	1:22606520:-	0.007	-	-100	-100	-100	-100	-100	-100	1	FALSE	0	-	1000	1000	1000	1000
chr1	22635622	22635624	1:22635623:-	0.018	-	-100	-100	-100	-100	-100	-100	1	FALSE	0	-	1000	1000	1000	1000
chr1	22701739	22701752	1:22701740:-	0.007	-	-100	-100	-100	-100	-100	-100	1	FALSE	0	-	1000	1000	1000	1000
chr1	22755769	22755770	1:22755770:-	0.018	-	-100	-100	-100	-100	-100	-100	1	FALSE	0	-	1000	1000	1000	1000
chr1	22762461	22762462	1:22762462:-	0.027	-	-100	-100	-100	-100	-100	-100	1	FALSE	0	-	1000	1000	1000	1000
chr1	22771572	22771575	1:22771574:-	0.014	-	-100	-100	-100	-100	-100	-100	1	FALSE	0	-	1000	1000	1000	1000
chr1	22790404	22790405	1:22790405:-	0.008	-	-100	-100	-100	-100	-100	-100	1	FALSE	0	-	1000	1000	1000	1000
chr1	22802162	22802163	1:22802163:-	0.007	-	-100	-100	-100	-100	-100	-100	1	FALSE	0	-	1000	1000	1000	1000
chr1	22816589	22816590	1:22816590:-	0.137	-	-100	-100	-100	-100	-100	-100	1	FALSE	0	-	1000	1000	1000	1000
chr1	22833393	22833394	1:22833394:-	0.174	-	-100	-100	-100	-100	-100	-100	1	FALSE	0	-	1000	1000	1000	1000
chr1	22862418	22862419	1:22862419:-	0.003	-	-100	-100	-100	-100	-100	-100	1	FALSE	0	-	1000	1000	1000	1000
chr1	22894349	22894356	1:22894356:+	0.008	+	-100	-100	-100	-100	-100	-100	1	FALSE	0	-	1000	1000	1000	1000
chr1	22905566	22905567	1:22905567:+	0.119	+	-100	-100	-100	-100	-100	-100	1	FALSE	0	-	1000	1000	1000	1000
chr1	22907674	22907675	1:22907675:-	0.03	-	-100	-100	-100	-100	-100	-100	1	FALSE	0	-	1000	1000	1000	1000
chr1	22924808	22924809	1:22924809:-	0.008	-	-100	-100	-100	-100	-100	-100	1	FALSE	0	-	1000	1000	1000	1000
chr1	22940429	22940434	1:22940430:+	0.006	+	-100	-100	-100	-100	-100	-100	1	FALSE	0	-	1000	1000	1000	1000
chr1	22954014	22954015	1:22954015:+	0.016	+	-100	-100	-100	-100	-100	-100	1	FALSE	0	-	1000	1000	1000	1000
chr1	22995577	22995578	1:22995578:-	0.007	-	-100	-100	-100	-100	-100	-100	1	FALSE	0	-	1000	1000	1000	1000
chr1	23000650	23000651	1:23000651:+	0.006	+	-100	-100	-100	-100	-100	-100	1	FALSE	0	-	1000	1000	1000	1000
chr1	23025709	23025710	1:23025710:-	0.008	-	-100	-100	-100	-100	-100	-100	1	FALSE	0	-	1000	1000	1000	1000
chr1	23036883	23036884	1:23036884:+	0.027	+	-100	-100	-100	-100	-100	-100	1	FALSE	0	-	1000	1000	1000	1000
chr1	23044065	23044066	1:23044066:-	0.038	-	-100	-100	-100	-100	-100	-100	1	FALSE	0	-	1000	1000	1000	1000
chr1	23049584	23049590	1:23049589:-	0.01	-	-100	-100	-100	-100	-100	-100	1	FALSE	0	-	1000	1000	1000	1000
chr1	23050209	23050210	1:23050210:+	0.791	+	-100	-100	-100	-100	-100	-100	1	FALSE	0	-	1000	1000	1000	1000
chr1	23100443	23100472	1:23100444:-	4.372	-	-100	-100	-100	-100	-100	-100	1	FALSE	0	-	1000	1000	1000	1000
chr1	23104142	23104144	1:23104143:-	0.007	-	-100	-100	-100	-100	-100	-100	1	FALSE	0	-	1000	1000	1000	1000
chr1	23120818	23120851	1:23120851:+	0.087	+	-100	-100	-100	-100	-100	-100	1	FALSE	0	-	1000	1000	1000	1000
chr1	23127867	23127892	1:23127887:+	0.274	+	-100	-100	-100	-100	-100	-100	1	FALSE	0	-	1000	1000	1000	1000
chr1	23128621	23128622	1:23128622:+	0.01	+	-100	-100	-100	-100	-100	-100	1	FALSE	0	-	1000	1000	1000	1000
chr1	23128733	23128735	1:23128734:-	0.418	-	-100	-100	-100	-100	-100	-100	1	FALSE	0	-	1000	1000	1000	1000
chr1	23149473	23149474	1:23149474:+	0.049	+	-100	-100	-100	-100	-100	-100	1	FALSE	0	-	1000	1000	1000	1000
chr1	23176630	23176631	1:23176631:-	0.012	-	-100	-100	-100	-100	-100	-100	1	FALSE	0	-	1000	1000	1000	1000
chr1	23202651	23202652	1:23202652:-	0.004	-	-100	-100	-100	-100	-100	-100	1	FALSE	0	-	1000	1000	1000	1000
chr1	23208253	23208254	1:23208254:-	0.003	-	-100	-100	-100	-100	-100	-100	1	FALSE	0	-	1000	1000	1000	1000
chr1	23209765	23209766	1:23209766:-	0.004	-	-100	-100	-100	-100	-100	-100	1	FALSE	0	-	1000	1000	1000	1000
chr1	23211190	23211194	1:23211193:-	0.008	-	-100	-100	-100	-100	-100	-100	1	FALSE	0	-	1000	1000	1000	1000
chr1	23212159	23212160	1:23212160:-	0.122	-	-100	-100	-100	-100	-100	-100	1	FALSE	0	-	1000	1000	1000	1000
chr1	23237135	23237136	1:23237136:+	0.038	+	-100	-100	-100	-100	-100	-100	1	FALSE	0	-	1000	1000	1000	1000
chr1	23268594	23268595	1:23268595:+	0.004	+	1.031	1.098	1.48	4.667	0.88	1.338	0.415	0.312137794	0	-	0.932	1.749	1000	1000
chr1	23270109	23270110	1:23270110:+	0.003	+	1.126	1.252	1.171	0.27	1.577	0.952	0.546	-0.118195896	0	-	-0.343	1.058	1000	1000
chr1	23272457	23272460	1:23272458:+	0.004	+	0.717	0.7	0.881	-100	0.87	0.737	1	FALSE	0	-	1000	1000	1000	1000
chr1	23278992	23279011	1:23278993:+	0.109	+	0.79	0.952	0.589	-100	0.951	0.774	1	FALSE	0	-	1000	1000	1000	1000
chr1	23279696	23279697	1:23279697:-	0.042	-	-100	-100	-100	-100	-100	-100	1	FALSE	0	-	1000	1000	1000	1000
chr1	23292414	23292415	1:23292415:+	0.005	+	0.813	0.441	0.719	-100	0.57	0.464	1	FALSE	0	-	1000	1000	1000	1000
chr1	23292771	23292772	1:23292772:-	0.008	-	-100	-100	-100	-100	-100	-100	1	FALSE	0	-	1000	1000	1000	1000
chr1	23293274	23293277	1:23293277:+	0.05	+	0.206	0.976	0.27	0.571	0.382	0.408	0.912	-0.0318177	0	-	-0.092	0.469	1000	1000
chr1	23294055	23294085	1:23294085:+	3.592	+	-100	-100	-100	-100	0.941	-100	1	FALSE	0	-	1000	1000	1000	1000
chr1	23360871	23360900	1:23360879:-	0.035	-	-100	-100	-100	-100	-100	-100	1	FALSE	0	-	1000	1000	1000	1000
chr1	23364384	23364392	1:23364386:-	0.383	-	-100	-100	-100	-100	-100	-100	1	FALSE	0	-	1000	1000	1000	1000
chr1	23366414	23366465	1:23366437:-	46.924	-	-100	-100	-100	0	0.011	-100	1	FALSE	0	-	1000	1000	1000	1000
chr1	23368567	23368596	1:23368576:-	1.161	-	0.603	0.699	0.717	1	0.82	0.547	0.442	0.079583998	0	-	0.23	0.731	1000	1000
chr1	23369064	23369094	1:23369072:-	2.187	-	0.265	0.254	0.207	0.299	0.293	0.294	0.04	0.099346443	0.099	1:23369072:-	0.288	0.269	1000	1000
chr1	23369507	23369555	1:23369533:-	6.368	-	0.34	0.288	0.317	0.308	0.408	0.578	0.219	0.156299431	0	-	0.455	0.373	1000	1000
chr1	23374717	23374718	1:23374718:-	0.023	-	-100	-100	-100	-100	-100	-100	1	FALSE	0	-	1000	1000	1000	1000
chr1	23375995	23375997	1:23375996:-	0.032	-	0.667	0.612	0.741	0.712	0.616	0.619	0.647	-0.01830198	0	-	-0.053	0.661	1000	1000
chr1	23387273	23387275	1:23387274:+	0.03	+	-100	-100	-100	-100	-100	-100	1	FALSE	0	-	1000	1000	1000	1000
chr1	23388110	23388111	1:23388111:-	0.023	-	-100	-100	-100	-100	-100	-100	1	FALSE	0	-	1000	1000	1000	1000
chr1	23391746	23391749	1:23391747:-	0.004	-	-100	-100	-100	-100	-100	-100	1	FALSE	0	-	1000	1000	1000	1000
chr1	23468436	23468437	1:23468437:+	0.024	+	-100	-100	-100	-100	-100	-100	1	FALSE	0	-	1000	1000	1000	1000
chr1	23483252	23483253	1:23483253:-	0.038	-	-100	-100	-100	-100	-100	-100	1	FALSE	0	-	1000	1000	1000	1000
chr1	23596246	23596247	1:23596247:-	0.046	-	-100	-100	-100	-100	-100	-100	1	FALSE	0	-	1000	1000	1000	1000
chr1	23641572	23641580	1:23641573:+	0.007	+	-100	-100	-100	-100	-100	-100	1	FALSE	0	-	1000	1000	1000	1000
chr1	23708998	23708999	1:23708999:+	0.132	+	-100	-100	-100	-100	-100	-100	1	FALSE	0	-	1000	1000	1000	1000
chr1	23756078	23756079	1:23756079:-	0.032	-	-100	-100	-100	-100	-100	-100	1	FALSE	0	-	1000	1000	1000	1000
chr1	23815719	23815744	1:23815739:+	0.153	+	-100	-100	-100	-100	-100	-100	1	FALSE	0	-	1000	1000	1000	1000
chr1	23816436	23816446	1:23816446:+	0.061	+	-100	-100	-100	-100	-100	-100	1	FALSE	0	-	1000	1000	1000	1000
chr1	23817054	23817055	1:23817055:+	0.012	+	-100	-100	-100	-100	-100	-100	1	FALSE	0	-	1000	1000	1000	1000
chr1	23819554	23819555	1:23819555:+	0.083	+	-100	-100	-100	-100	-100	-100	1	FALSE	0	-	1000	1000	1000	1000
chr1	23848506	23848570	1:23848521:-	27.922	-	0.856	0.759	0.857	1.445	0.895	0.958	0.195	0.143141511	0	-	0.416	0.962	1000	1000
chr1	23848952	23848979	1:23848953:-	0.035	-	-100	-100	1.433	-100	1.549	1.679	1	FALSE	0	-	1000	1000	1000	1000
chr1	23866238	23866282	1:23866279:-	0.09	-	1.979	2.39	1.536	3.219	1.789	1.645	0.679	0.059572525	0	-	0.172	2.093	1000	1000
chr1	23871475	23871477	1:23871477:-	0.009	-	2.267	1.692	1.085	-100	1.667	0.875	1	FALSE	0	-	1000	1000	1000	1000
chr1	23876361	23876390	1:23876363:-	1.485	-	0.305	0.287	0.266	0.093	0.155	0.309	0.197	-0.213135694	0	-	-0.625	0.236	1000	1000
chr1	23899672	23899673	1:23899673:-	0.007	-	-100	1.75	-100	-100	0.8	1.75	1	FALSE	0	-	1000	1000	1000	1000
chr1	23906097	23906098	1:23906098:-	0.025	-	-100	-100	1.933	-100	0.789	-100	1	FALSE	0	-	1000	1000	1000	1000
chr1	23919474	23919496	1:23919495:-	0.046	-	2.333	0.222	1.8	0.333	-100	0.857	1	FALSE	0	-	1000	1000	1000	1000
chr1	23921408	23921434	1:23921415:-	0.013	-	-100	0.058	0.072	-100	0.11	0.057	1	FALSE	0	-	1000	1000	1000	1000
chr1	23937679	23937680	1:23937680:+	0.008	+	-100	-100	-100	-100	-100	-100	1	FALSE	0	-	1000	1000	1000	1000
chr1	23957292	23957293	1:23957293:-	0.032	-	-100	-100	-100	-100	-100	-100	1	FALSE	0	-	1000	1000	1000	1000
chr1	23979950	23979952	1:23979952:-	0.026	-	-100	-100	-100	-100	-100	2	1	FALSE	0	-	1000	1000	1000	1000
chr1	23995092	23995107	1:23995104:-	1.491	-	0.013	0	0.011	0.007	0.022	0.034	0.216	0.449186541	0	-	1.396	0.015	1000	1000
chr1	23995919	23995972	1:23995945:-	46.798	-	0.043	0.008	0.012	0.012	0.016	0.042	0.887	0.048755193	0	-	0.141	0.022	1000	1000
chr1	24010717	24010758	1:24010742:-	0.059	-	0.358	-100	0.326	-100	-100	0.6	1	FALSE	0	-	1000	1000	1000	1000
chr1	24011082	24011130	1:24011091:-	3.82	-	0.197	0.184	0.16	0.195	0.186	0.163	0.942	0.003107037	0	-	0.009	0.181	1000	1000
chr1	24011588	24011623	1:24011607:-	9.105	-	0.174	0.16	0.152	0.088	0.111	0.123	0.011	-0.203387453	-0.203	1:24011607:-	-0.595	0.135	1000	1000
chr1	24014874	24014881	1:24014881:-	0.1	-	5.727	2.913	6.714	-100	6.091	4.789	1	FALSE	0	-	1000	1000	1000	1000
chr1	24022757	24022765	1:24022758:-	0.005	-	6.5	7.062	4.839	-100	-100	-100	1	FALSE	0	-	1000	1000	1000	1000
chr1	24025634	24025643	1:24025635:-	0.037	-	1.189	-100	1.398	-100	-100	1.039	1	FALSE	0	-	1000	1000	1000	1000
chr1	24026909	24026910	1:24026910:-	0.045	-	3.46	3.72	3.018	4.438	4.774	3.844	0.049	0.122915488	0.123	1:24026910:-	0.356	3.876	1000	1000
chr1	24027963	24027964	1:24027964:-	0.004	-	0.087	0.058	0.092	0.076	0.069	0.079	0.728	-0.026471092	0	-	-0.076	0.077	1000	1000
chr1	24048842	24048843	1:24048843:-	0.004	-	0.27	0.362	0.297	-100	0.547	0.284	1	FALSE	0	-	1000	1000	1000	1000
chr1	24049224	24049231	1:24049225:-	0.007	-	6.963	5.4	4.5	17	3.522	5.643	0.506	0.216178502	0	-	0.634	7.171	1000	1000
chr1	24053323	24053324	1:24053324:-	0.437	-	0.969	1.073	1.019	1.083	1.165	1.015	0.269	0.031957644	0	-	0.092	1.054	1000	1000
chr1	24055019	24055025	1:24055020:-	0.007	-	0.803	0.837	0.773	-100	1	0.749	1	FALSE	0	-	1000	1000	1000	1000
chr1	24064136	24064137	1:24064137:-	0.343	-	1.273	2	1.667	-100	-100	-100	1	FALSE	0	-	1000	1000	1000	1000
chr1	24100829	24100866	1:24100852:+	0.202	+	-100	-100	0	0	-100	0	1	FALSE	0	-	1000	1000	1000	1000
chr1	24102461	24102467	1:24102466:+	0.005	+	-100	-100	-100	-100	-100	-100	1	FALSE	0	-	1000	1000	1000	1000
chr1	24103421	24103425	1:24103425:+	0.012	+	-100	-100	0	-100	-100	-100	1	FALSE	0	-	1000	1000	1000	1000
chr1	24118859	24118860	1:24118860:-	0.004	-	-100	-100	-100	-100	-100	-100	1	FALSE	0	-	1000	1000	1000	1000
chr1	24136300	24136310	1:24136307:+	0.017	+	-100	-100	3	-100	-100	-100	1	FALSE	0	-	1000	1000	1000	1000
chr1	24139303	24139304	1:24139304:-	0.008	-	-100	-100	-100	-100	-100	-100	1	FALSE	0	-	1000	1000	1000	1000
chr1	24211173	24211174	1:24211174:+	0.027	+	-100	-100	-100	-100	-100	-100	1	FALSE	0	-	1000	1000	1000	1000
chr1	24215890	24215891	1:24215891:+	0.006	+	-100	-100	-100	-100	-100	-100	1	FALSE	0	-	1000	1000	1000	1000
chr1	24252211	24252217	1:24252212:+	0.035	+	-100	-100	-100	-100	-100	-100	1	FALSE	0	-	1000	1000	1000	1000
chr1	24252666	24252687	1:24252679:+	0.206	+	-100	-100	-100	-100	-100	-100	1	FALSE	0	-	1000	1000	1000	1000
chr1	24257670	24257719	1:24257691:-	6.845	-	-100	-100	-100	-100	-100	-100	1	FALSE	0	-	1000	1000	1000	1000
chr1	24258578	24258587	1:24258579:-	0.072	-	-100	-100	-100	-100	-100	-100	1	FALSE	0	-	1000	1000	1000	1000
chr1	24259955	24259964	1:24259963:-	0.038	-	-100	-100	-100	-100	-100	-100	1	FALSE	0	-	1000	1000	1000	1000
chr1	24260882	24260897	1:24260883:-	0.044	-	-100	-100	-100	-100	-100	-100	1	FALSE	0	-	1000	1000	1000	1000
chr1	24264251	24264257	1:24264257:-	0.006	-	-100	-100	-100	-100	-100	-100	1	FALSE	0	-	1000	1000	1000	1000
chr1	24270223	24270224	1:24270224:-	0.015	-	-100	-100	-100	-100	-100	-100	1	FALSE	0	-	1000	1000	1000	1000
chr1	24273923	24273924	1:24273924:-	0.012	-	-100	-100	-100	-100	-100	-100	1	FALSE	0	-	1000	1000	1000	1000
chr1	24299542	24299543	1:24299543:-	0.003	-	-100	-100	-100	-100	-100	-100	1	FALSE	0	-	1000	1000	1000	1000
chr1	24310594	24310596	1:24310596:-	0.326	-	-100	-100	-100	-100	-100	-100	1	FALSE	0	-	1000	1000	1000	1000
chr1	24337923	24337936	1:24337934:-	0.026	-	-100	-100	-100	-100	-100	-100	1	FALSE	0	-	1000	1000	1000	1000
chr1	24358108	24358109	1:24358109:-	0.022	-	-100	-100	-100	-100	-100	-100	1	FALSE	0	-	1000	1000	1000	1000
chr1	24371736	24371737	1:24371737:-	0.014	-	-100	-100	-100	-100	-100	-100	1	FALSE	0	-	1000	1000	1000	1000
chr1	24391731	24391732	1:24391732:-	0.03	-	-100	-100	-100	-100	-100	-100	1	FALSE	0	-	1000	1000	1000	1000
chr1	24417600	24417601	1:24417601:-	0.356	-	-100	-100	-100	-100	-100	-100	1	FALSE	0	-	1000	1000	1000	1000
chr1	24444118	24444119	1:24444119:-	0.014	-	-100	-100	-100	-100	-100	-100	1	FALSE	0	-	1000	1000	1000	1000
chr1	24458683	24458684	1:24458684:-	0.154	-	-100	-100	-100	-100	-100	-100	1	FALSE	0	-	1000	1000	1000	1000
chr1	24459489	24459490	1:24459490:-	0.032	-	-100	-100	-100	-100	-100	-100	1	FALSE	0	-	1000	1000	1000	1000
chr1	24503355	24503356	1:24503356:-	0.006	-	-100	-100	-100	-100	-100	-100	1	FALSE	0	-	1000	1000	1000	1000
chr1	24523350	24523351	1:24523351:-	0.003	-	-100	-100	-100	-100	-100	-100	1	FALSE	0	-	1000	1000	1000	1000
chr1	24537378	24537379	1:24537379:-	0.008	-	-100	-100	-100	-100	-100	-100	1	FALSE	0	-	1000	1000	1000	1000
chr1	24584384	24584388	1:24584388:-	0.003	-	-100	-100	-100	-100	-100	-100	1	FALSE	0	-	1000	1000	1000	1000
chr1	24587762	24587763	1:24587763:+	0.008	+	-100	-100	-100	-100	-100	-100	1	FALSE	0	-	1000	1000	1000	1000
chr1	24589511	24589512	1:24589512:-	0.06	-	-100	-100	-100	-100	-100	-100	1	FALSE	0	-	1000	1000	1000	1000
chr1	24591046	24591067	1:24591047:+	0.176	+	-100	-100	-100	-100	-100	-100	1	FALSE	0	-	1000	1000	1000	1000
chr1	24593931	24593936	1:24593932:-	0.014	-	0	-100	-100	0.2	-100	0.2	1	FALSE	0	-	1000	1000	1000	1000
chr1	24599385	24599387	1:24599386:+	0.005	+	-100	-100	-100	-100	-100	-100	1	FALSE	0	-	1000	1000	1000	1000
chr1	24611543	24611612	1:24611566:-	0.149	-	0.048	0.064	0.06	0.089	0.077	0.116	0.046	0.242180897	0.242	1:24611566:-	0.713	0.076	1000	1000
chr1	24612192	24612266	1:24612205:-	2.926	-	1.396	1.353	1.482	0.578	0.673	1.095	0.018	-0.286454551	-0.286	1:24612205:-	-0.85	1.096	1000	1000
chr1	24612710	24612786	1:24612737:-	25.218	-	2.295	2.178	1.962	0.249	0.457	0.649	0	-0.652028412	-0.652	1:24612737:-	-2.247	1.298	-2.247	1.298
chr1	24612756	24612790	1:24612787:+	0.433	+	0.514	0.642	0.591	2.25	1.1	0.598	0.209	0.386534711	0	-	1.176	0.949	1000	1000
chr1	24613081	24613148	1:24613114:-	2.114	-	0.718	0.682	0.808	0.187	0.248	0.364	0.002	-0.46833834	-0.468	1:24613114:-	-1.466	0.501	-1.466	0.501
chr1	24613116	24613150	1:24613142:+	0.092	+	0.306	0.349	0.321	1	0.535	-100	1	FALSE	0	-	1000	1000	1000	1000
chr1	24613947	24613985	1:24613953:-	39.849	-	0.218	0.187	0.13	1.255	0.919	0.537	0.026	0.669898757	0.67	1:24613953:-	2.339	0.541	1000	1000
chr1	24614362	24614422	1:24614390:-	0.314	-	0.862	0.729	0.307	1.477	1.033	0.798	0.145	0.270773829	0	-	0.801	0.868	1000	1000
chr1	24614845	24614884	1:24614878:-	1.599	-	3.333	4.104	1.819	1.465	1.454	1.303	0.067	-0.373536259	0	-	-1.133	2.246	1000	1000
chr1	24615817	24615822	1:24615822:+	0.007	+	0.818	1.375	0.323	-100	0.333	0.789	1	FALSE	0	-	1000	1000	1000	1000
chr1	24615920	24615999	1:24615969:-	0.51	-	2.219	2.384	12.099	8.604	6.413	5.78	0.707	0.109213214	0	-	0.316	6.25	1000	1000
chr1	24630344	24630345	1:24630345:+	0.003	+	-100	-100	-100	-100	-100	-100	1	FALSE	0	-	1000	1000	1000	1000
chr1	24650523	24650524	1:24650524:-	0.011	-	-100	-100	-100	-100	-100	-100	1	FALSE	0	-	1000	1000	1000	1000
chr1	24678017	24678054	1:24678031:-	1.14	-	-100	-100	-100	-100	-100	-100	1	FALSE	0	-	1000	1000	1000	1000
chr1	24693130	24693131	1:24693131:+	0.041	+	0.027	-100	0.072	-100	0.036	-100	1	FALSE	0	-	1000	1000	1000	1000
chr1	24705997	24706004	1:24706000:+	0.234	+	21.143	14.533	14.409	8.375	12.923	110.667	0.46	0.449763532	0	-	1.398	30.342	1000	1000
chr1	24707028	24707053	1:24707049:+	0.054	+	0.178	0.245	0.192	0.125	0.125	0.08	0.02	-0.300956139	-0.301	1:24707049:+	-0.896	0.157	1000	1000
chr1	24709612	24709621	1:24709621:+	0.057	+	1.27	0.893	0.31	1.5	0.222	0.741	0.995	-0.002030735	0	-	-0.006	0.823	1000	1000
chr1	24711049	24711050	1:24711050:+	0.005	+	21.077	-100	55.5	-100	113.5	82.5	0.651	1.645.468.998	0	-	1000	12.096	1000	1000
chr1	24728542	24728545	1:24728545:+	0.011	+	48.312	143.2	89.4	-100	41.375	487	0.797	0.207902296	0	-	0.609	118.215	1000	1000
chr1	24731823	24731824	1:24731824:+	0.031	+	0.896	0.885	0.85	0.953	0.918	0.838	0.515	0.014748612	0	-	0.043	0.89	1000	1000
chr1	24748848	24748849	1:24748849:+	0.065	+	0.951	1.141	0.84	1.011	0.812	0.882	0.512	-0.040405282	0	-	-0.117	0.94	1000	1000
chr1	24763018	24763043	1:24763043:+	26.332	+	1.062	0.811	0.833	0.267	0.666	0.599	0.056	-0.277142711	0	-	-0.821	0.706	1000	1000
chr1	24763547	24763591	1:24763564:+	4.785	+	1.09	0.797	0.956	0.226	0.678	0.605	0.053	-0.306315465	0	-	-0.913	0.726	1000	1000
chr1	24763990	24764021	1:24764015:+	0.821	+	0.806	0.726	1.024	0.598	0.667	0.806	0.209	-0.104743383	0	-	-0.303	0.771	1000	1000
chr1	24765308	24765351	1:24765334:+	0.43	+	0.956	1.042	0.797	1.148	0.857	0.9	0.767	0.019301287	0	-	0.056	0.95	1000	1000
chr1	24766262	24766308	1:24766293:+	45.096	+	0.013	0.019	0.002	0.006	0.041	0.022	0.345	0.344937152	0	-	1.038	0.017	1000	1000
chr1	24778542	24778556	1:24778543:+	0.003	+	-100	-100	-100	-100	0.857	-100	1	FALSE	0	-	1000	1000	1000	1000
chr1	24781750	24781751	1:24781751:-	0.007	-	-100	-100	-100	-100	-100	-100	1	FALSE	0	-	1000	1000	1000	1000
chr1	24784649	24784651	1:24784651:-	0.004	-	-100	-100	-100	-100	-100	-100	1	FALSE	0	-	1000	1000	1000	1000
chr1	24824131	24824132	1:24824132:+	0.024	+	-100	-100	-100	-100	-100	-100	1	FALSE	0	-	1000	1000	1000	1000
chr1	24886708	24886709	1:24886709:+	0.02	+	-100	-100	-100	-100	-100	-100	1	FALSE	0	-	1000	1000	1000	1000
chr1	24903130	24903131	1:24903131:-	0.093	-	-100	-100	-100	-100	-100	-100	1	FALSE	0	-	1000	1000	1000	1000
chr1	24917210	24917212	1:24917211:-	0.037	-	-100	-100	-100	-100	-100	-100	1	FALSE	0	-	1000	1000	1000	1000
chr1	24919313	24919314	1:24919314:+	0.018	+	-100	-100	-100	-100	-100	-100	1	FALSE	0	-	1000	1000	1000	1000
chr1	24952485	24952486	1:24952486:-	0.049	-	-100	-100	-100	-100	-100	-100	1	FALSE	0	-	1000	1000	1000	1000
chr1	24990605	24990606	1:24990606:-	0.06	-	-100	-100	-100	-100	-100	-100	1	FALSE	0	-	1000	1000	1000	1000
chr1	24996130	24996132	1:24996132:-	0.086	-	-100	-100	-100	-100	-100	-100	1	FALSE	0	-	1000	1000	1000	1000
chr1	25004729	25004734	1:25004730:-	0.007	-	-100	-100	-100	-100	-100	-100	1	FALSE	0	-	1000	1000	1000	1000
chr1	25016722	25016729	1:25016723:+	0.034	+	-100	-100	-100	0.541	0.466	-100	1	FALSE	0	-	1000	1000	1000	1000
chr1	25026571	25026602	1:25026582:-	0.68	-	-100	-100	-100	-100	-100	-100	1	FALSE	0	-	1000	1000	1000	1000
chr1	25056337	25056338	1:25056338:+	0.036	+	-100	-100	-100	-100	-100	-100	1	FALSE	0	-	1000	1000	1000	1000
chr1	25067537	25067558	1:25067551:-	18.547	-	-100	-100	-100	-100	-100	-100	1	FALSE	0	-	1000	1000	1000	1000
chr1	25076089	25076090	1:25076090:-	0.014	-	-100	-100	-100	-100	-100	-100	1	FALSE	0	-	1000	1000	1000	1000
chr1	25092142	25092143	1:25092143:-	0.042	-	-100	-100	-100	-100	-100	-100	1	FALSE	0	-	1000	1000	1000	1000
chr1	25093600	25093601	1:25093601:-	0.007	-	-100	-100	-100	-100	-100	-100	1	FALSE	0	-	1000	1000	1000	1000
chr1	25126580	25126581	1:25126581:-	0.003	-	-100	-100	-100	-100	-100	-100	1	FALSE	0	-	1000	1000	1000	1000
chr1	25127759	25127778	1:25127760:-	0.233	-	-100	-100	-100	-100	-100	-100	1	FALSE	0	-	1000	1000	1000	1000
chr1	25167736	25167737	1:25167737:-	0.027	-	-100	-100	-100	-100	-100	-100	1	FALSE	0	-	1000	1000	1000	1000
chr1	25219159	25219160	1:25219160:-	0.041	-	-100	-100	-100	-100	-100	-100	1	FALSE	0	-	1000	1000	1000	1000
chr1	25228547	25228551	1:25228548:-	0.009	-	-100	-100	-100	-100	-100	-100	1	FALSE	0	-	1000	1000	1000	1000
chr1	25258501	25258502	1:25258502:-	0.014	-	-100	-100	-100	-100	-100	-100	1	FALSE	0	-	1000	1000	1000	1000
chr1	25287334	25287335	1:25287335:-	0.086	-	-100	-100	-100	-100	-100	-100	1	FALSE	0	-	1000	1000	1000	1000
chr1	25372068	25372069	1:25372069:-	0.024	-	-100	-100	-100	-100	-100	-100	1	FALSE	0	-	1000	1000	1000	1000
chr1	25423138	25423143	1:25423139:-	0.008	-	-100	-100	-100	-100	-100	-100	1	FALSE	0	-	1000	1000	1000	1000
chr1	25426138	25426139	1:25426139:+	0.032	+	-100	-100	-100	-100	-100	-100	1	FALSE	0	-	1000	1000	1000	1000
chr1	25429326	25429327	1:25429327:+	0.065	+	-100	-100	-100	-100	-100	-100	1	FALSE	0	-	1000	1000	1000	1000
chr1	25433190	25433192	1:25433192:+	0.007	+	-100	-100	-100	-100	-100	-100	1	FALSE	0	-	1000	1000	1000	1000
chr1	25449455	25449456	1:25449456:-	0.025	-	-100	-100	-100	-100	-100	-100	1	FALSE	0	-	1000	1000	1000	1000
chr1	25452503	25452504	1:25452504:+	0.049	+	-100	-100	-100	-100	-100	-100	1	FALSE	0	-	1000	1000	1000	1000
chr1	25474133	25474134	1:25474134:+	0.039	+	-100	-100	-100	-100	-100	-100	1	FALSE	0	-	1000	1000	1000	1000
chr1	25504091	25504092	1:25504092:-	0.046	-	-100	-100	-100	-100	-100	-100	1	FALSE	0	-	1000	1000	1000	1000
chr1	25527360	25527361	1:25527361:+	0.059	+	-100	-100	-100	-100	-100	-100	1	FALSE	0	-	1000	1000	1000	1000
chr1	25549495	25549496	1:25549496:-	0.011	-	-100	-100	-100	-100	-100	-100	1	FALSE	0	-	1000	1000	1000	1000
chr1	25589381	25589382	1:25589382:-	0.01	-	-100	-100	-100	-100	-100	-100	1	FALSE	0	-	1000	1000	1000	1000
chr1	25630949	25630950	1:25630950:-	0.084	-	-100	-100	-100	-100	-100	-100	1	FALSE	0	-	1000	1000	1000	1000
chr1	25671202	25671203	1:25671203:+	0.015	+	-100	-100	-100	-100	-100	-100	1	FALSE	0	-	1000	1000	1000	1000
chr1	25686671	25686672	1:25686672:+	0.108	+	-100	-100	-100	-100	-100	-100	1	FALSE	0	-	1000	1000	1000	1000
chr1	25688680	25688681	1:25688681:+	0.027	+	-100	-100	-100	-100	-100	-100	1	FALSE	0	-	1000	1000	1000	1000
chr1	25691024	25691026	1:25691025:-	0.012	-	-100	-100	-100	-100	-100	-100	1	FALSE	0	-	1000	1000	1000	1000
chr1	25786732	25786733	1:25786733:-	0.046	-	-100	-100	-100	-100	-100	-100	1	FALSE	0	-	1000	1000	1000	1000
chr1	25803597	25803598	1:25803598:+	0.049	+	-100	-100	-100	-100	-100	-100	1	FALSE	0	-	1000	1000	1000	1000
chr1	25831544	25831574	1:25831569:+	0.01	+	-100	-100	-100	-100	-100	-100	1	FALSE	0	-	1000	1000	1000	1000
chr1	25894517	25894526	1:25894518:-	0.035	-	-100	-100	-100	-100	-100	-100	1	FALSE	0	-	1000	1000	1000	1000
chr1	25896030	25896037	1:25896031:-	0.011	-	-100	-100	-100	-100	-100	-100	1	FALSE	0	-	1000	1000	1000	1000
chr1	25930422	25930423	1:25930423:-	0.012	-	-100	-100	-100	-100	-100	-100	1	FALSE	0	-	1000	1000	1000	1000
chr1	25983012	25983014	1:25983014:-	0.229	-	-100	-100	-100	-100	-100	-100	1	FALSE	0	-	1000	1000	1000	1000
chr1	26022455	26022462	1:26022462:+	0.018	+	-100	-100	-100	-100	-100	-100	1	FALSE	0	-	1000	1000	1000	1000
chr1	26031543	26031544	1:26031544:-	0.041	-	-100	-100	-100	-100	-100	-100	1	FALSE	0	-	1000	1000	1000	1000
chr1	26034170	26034176	1:26034171:-	0.015	-	-100	-100	-100	-100	-100	-100	1	FALSE	0	-	1000	1000	1000	1000
chr1	26048583	26048584	1:26048584:-	0.022	-	-100	-100	-100	-100	-100	-100	1	FALSE	0	-	1000	1000	1000	1000
chr1	26098234	26098235	1:26098235:-	0.024	-	-100	-100	-100	-100	-100	-100	1	FALSE	0	-	1000	1000	1000	1000
chr1	26156285	26156289	1:26156289:+	0.008	+	-100	-100	-100	-100	-100	-100	1	FALSE	0	-	1000	1000	1000	1000
chr1	26171741	26171742	1:26171742:-	0.053	-	-100	-100	-100	-100	-100	-100	1	FALSE	0	-	1000	1000	1000	1000
chr1	26223844	26223847	1:26223847:-	0.115	-	-100	-100	-100	-100	-100	-100	1	FALSE	0	-	1000	1000	1000	1000
chr1	26297027	26297028	1:26297028:-	0.095	-	-100	-100	-100	-100	-100	-100	1	FALSE	0	-	1000	1000	1000	1000
chr1	26300322	26300323	1:26300323:+	0.148	+	-100	-100	-100	-100	-100	-100	1	FALSE	0	-	1000	1000	1000	1000
chr1	26306524	26306525	1:26306525:+	0.008	+	-100	-100	-100	-100	-100	-100	1	FALSE	0	-	1000	1000	1000	1000
chr1	26318119	26318120	1:26318120:+	0.008	+	-100	-100	-100	-100	-100	-100	1	FALSE	0	-	1000	1000	1000	1000
chr1	26328836	26328837	1:26328837:+	0.026	+	-100	-100	-100	-100	-100	-100	1	FALSE	0	-	1000	1000	1000	1000
chr1	26381011	26381012	1:26381012:-	0.018	-	-100	-100	-100	-100	-100	-100	1	FALSE	0	-	1000	1000	1000	1000
chr1	26396737	26396739	1:26396738:+	0.052	+	-100	-100	-100	-100	-100	-100	1	FALSE	0	-	1000	1000	1000	1000
chr1	26427412	26427413	1:26427413:-	0.018	-	-100	-100	-100	-100	-100	-100	1	FALSE	0	-	1000	1000	1000	1000
chr1	26438471	26438472	1:26438472:-	0.119	-	-100	-100	-100	-100	-100	-100	1	FALSE	0	-	1000	1000	1000	1000
chr1	26439894	26439912	1:26439895:-	0.007	-	-100	-100	-100	-100	-100	-100	1	FALSE	0	-	1000	1000	1000	1000
chr1	26452542	26452548	1:26452544:+	0.179	+	-100	-100	-100	-100	-100	-100	1	FALSE	0	-	1000	1000	1000	1000
chr1	26459806	26459807	1:26459807:-	0.079	-	-100	-100	-100	-100	-100	-100	1	FALSE	0	-	1000	1000	1000	1000
chr1	26517306	26517309	1:26517309:-	0.092	-	-100	-100	-100	-100	-100	-100	1	FALSE	0	-	1000	1000	1000	1000
chr1	26521056	26521057	1:26521057:-	0.038	-	-100	-100	-100	-100	-100	-100	1	FALSE	0	-	1000	1000	1000	1000
chr1	26530873	26530874	1:26530874:+	0.033	+	-100	-100	-100	-100	-100	-100	1	FALSE	0	-	1000	1000	1000	1000
chr1	26538987	26538988	1:26538988:+	0.04	+	-100	-100	-100	-100	-100	-100	1	FALSE	0	-	1000	1000	1000	1000
chr1	26540102	26540103	1:26540103:+	0.049	+	-100	-100	-100	-100	-100	-100	1	FALSE	0	-	1000	1000	1000	1000
chr1	26556027	26556033	1:26556033:+	0.007	+	-100	-100	-100	-100	-100	-100	1	FALSE	0	-	1000	1000	1000	1000
chr1	26564620	26564623	1:26564623:-	0.056	-	-100	-100	-100	-100	-100	-100	1	FALSE	0	-	1000	1000	1000	1000
chr1	26620977	26620978	1:26620978:+	0.03	+	-100	-100	-100	-100	-100	-100	1	FALSE	0	-	1000	1000	1000	1000
chr1	26629985	26629986	1:26629986:-	0.029	-	-100	-100	-100	-100	-100	-100	1	FALSE	0	-	1000	1000	1000	1000
chr1	26678560	26678588	1:26678584:+	0.546	+	-100	-100	-100	-100	-100	-100	1	FALSE	0	-	1000	1000	1000	1000
chr1	26681792	26681814	1:26681802:-	0.329	-	-100	-100	-100	-100	-100	-100	1	FALSE	0	-	1000	1000	1000	1000
chr1	26687768	26687770	1:26687770:+	0.062	+	-100	-100	-100	-100	-100	-100	1	FALSE	0	-	1000	1000	1000	1000
chr1	26696014	26696021	1:26696018:+	0.016	+	-100	-100	-100	-100	-100	-100	1	FALSE	0	-	1000	1000	1000	1000
chr1	26752789	26752805	1:26752794:+	0.244	+	-100	-100	-100	-100	-100	-100	1	FALSE	0	-	1000	1000	1000	1000
chr1	26760322	26760323	1:26760323:-	0.031	-	-100	-100	-100	-100	-100	-100	1	FALSE	0	-	1000	1000	1000	1000
chr1	26764201	26764202	1:26764202:+	0.022	+	-100	-100	-100	-100	-100	-100	1	FALSE	0	-	1000	1000	1000	1000
chr1	26766905	26766909	1:26766909:+	0.011	+	-100	-100	-100	-100	-100	-100	1	FALSE	0	-	1000	1000	1000	1000
chr1	26772271	26772275	1:26772275:+	0.023	+	-100	-100	-100	-100	-100	-100	1	FALSE	0	-	1000	1000	1000	1000
chr1	26775184	26775185	1:26775185:+	0.019	+	-100	-100	-100	-100	-100	-100	1	FALSE	0	-	1000	1000	1000	1000
chr1	26828911	26828912	1:26828912:+	0.105	+	-100	-100	-100	-100	-100	-100	1	FALSE	0	-	1000	1000	1000	1000
chr1	26851026	26851027	1:26851027:+	0.032	+	-100	-100	-100	-100	-100	-100	1	FALSE	0	-	1000	1000	1000	1000
chr1	26860521	26860526	1:26860526:+	0.008	+	-100	-100	-100	-100	-100	-100	1	FALSE	0	-	1000	1000	1000	1000
chr1	26872547	26872550	1:26872548:-	0.064	-	-100	-100	-100	-100	-100	-100	1	FALSE	0	-	1000	1000	1000	1000
chr1	26872734	26872738	1:26872738:+	0.006	+	-100	-100	-100	-100	-100	-100	1	FALSE	0	-	1000	1000	1000	1000
chr1	26899608	26899609	1:26899609:+	0.011	+	-100	-100	-100	-100	-100	-100	1	FALSE	0	-	1000	1000	1000	1000
chr1	26961607	26961609	1:26961609:-	0.011	-	-100	-100	-100	-100	-100	-100	1	FALSE	0	-	1000	1000	1000	1000
chr1	26970107	26970108	1:26970108:-	0.004	-	-100	-100	-100	-100	-100	-100	1	FALSE	0	-	1000	1000	1000	1000
chr1	26998056	26998057	1:26998057:-	0.01	-	-100	-100	-100	-100	-100	-100	1	FALSE	0	-	1000	1000	1000	1000
chr1	27001881	27001882	1:27001882:-	0.018	-	-100	-100	-100	-100	-100	-100	1	FALSE	0	-	1000	1000	1000	1000
chr1	27063152	27063153	1:27063153:-	0.018	-	-100	-100	-100	-100	-100	-100	1	FALSE	0	-	1000	1000	1000	1000
chr1	27091718	27091721	1:27091720:+	0.395	+	-100	-100	-100	-100	-100	-100	1	FALSE	0	-	1000	1000	1000	1000
chr1	27132865	27132866	1:27132866:+	0.015	+	-100	-100	-100	-100	-100	-100	1	FALSE	0	-	1000	1000	1000	1000
chr1	27151582	27151587	1:27151583:-	0.007	-	-100	-100	-100	-100	-100	-100	1	FALSE	0	-	1000	1000	1000	1000
chr1	27170335	27170336	1:27170336:-	0.014	-	-100	-100	-100	-100	-100	-100	1	FALSE	0	-	1000	1000	1000	1000
chr1	27317753	27317755	1:27317755:-	0.145	-	-100	-100	-100	-100	-100	-100	1	FALSE	0	-	1000	1000	1000	1000
chr1	27323655	27323658	1:27323658:-	0.054	-	-100	-100	-100	-100	-100	-100	1	FALSE	0	-	1000	1000	1000	1000
chr1	27336183	27336184	1:27336184:-	0.329	-	-100	-100	-100	-100	-100	-100	1	FALSE	0	-	1000	1000	1000	1000
chr1	27353454	27353455	1:27353455:-	0.074	-	-100	-100	-100	-100	-100	-100	1	FALSE	0	-	1000	1000	1000	1000
chr1	27362569	27362570	1:27362570:+	0.074	+	-100	-100	-100	-100	-100	-100	1	FALSE	0	-	1000	1000	1000	1000
chr1	27369008	27369021	1:27369021:+	0.005	+	-100	-100	-100	-100	-100	-100	1	FALSE	0	-	1000	1000	1000	1000
chr1	27376568	27376569	1:27376569:+	0.049	+	-100	-100	-100	-100	-100	-100	1	FALSE	0	-	1000	1000	1000	1000
chr1	27384142	27384145	1:27384143:-	0.004	-	-100	-100	-100	-100	-100	-100	1	FALSE	0	-	1000	1000	1000	1000
chr1	27423827	27423830	1:27423828:-	0.086	-	-100	-100	-100	-100	-100	-100	1	FALSE	0	-	1000	1000	1000	1000
chr1	27452742	27452743	1:27452743:+	0.048	+	-100	-100	-100	-100	-100	-100	1	FALSE	0	-	1000	1000	1000	1000
chr1	27527858	27527876	1:27527876:+	0.074	+	-100	-100	-100	-100	-100	-100	1	FALSE	0	-	1000	1000	1000	1000
chr1	27559488	27559489	1:27559489:-	0.005	-	-100	-100	-100	-100	-100	-100	1	FALSE	0	-	1000	1000	1000	1000
chr1	27619788	27619789	1:27619789:+	0.032	+	-100	-100	-100	-100	-100	-100	1	FALSE	0	-	1000	1000	1000	1000
chr1	27672156	27672159	1:27672157:+	0.319	+	-100	-100	-100	-100	-100	-100	1	FALSE	0	-	1000	1000	1000	1000
chr1	27678438	27678439	1:27678439:-	0.011	-	-100	-100	-100	-100	-100	-100	1	FALSE	0	-	1000	1000	1000	1000
chr1	27738059	27738060	1:27738060:+	0.014	+	-100	-100	-100	-100	-100	-100	1	FALSE	0	-	1000	1000	1000	1000
chr1	27797007	27797012	1:27797008:-	0.007	-	-100	-100	-100	-100	-100	-100	1	FALSE	0	-	1000	1000	1000	1000
chr1	27848199	27848200	1:27848200:-	0.004	-	-100	-100	-100	-100	-100	-100	1	FALSE	0	-	1000	1000	1000	1000
chr1	27902167	27902194	1:27902187:+	0.066	+	0.422	0.575	0.557	0.423	0.47	0.503	0.381	-0.053569842	0	-	-0.155	0.492	1000	1000
chr1	27902817	27902836	1:27902818:+	0.006	+	0.385	0.393	0.4	0.349	0.383	0.288	0.134	-0.071730723	0	-	-0.207	0.366	1000	1000
chr1	27904294	27904295	1:27904295:+	0.053	+	0.411	0.456	0.275	0.265	0.379	0.391	0.626	-0.049015109	0	-	-0.142	0.363	1000	1000
chr1	27904963	27904971	1:27904964:+	0.051	+	0.013	0	0	0	0.176	-100	1	FALSE	0	-	1000	1000	1000	1000
chr1	27908670	27908671	1:27908671:-	0.105	-	-100	-100	-100	-100	-100	-100	1	FALSE	0	-	1000	1000	1000	1000
chr1	27929153	27929154	1:27929154:+	0.123	+	-100	-100	-100	-100	-100	-100	1	FALSE	0	-	1000	1000	1000	1000
chr1	27946033	27946040	1:27946036:-	0.212	-	-100	-100	-100	-100	-100	-100	1	FALSE	0	-	1000	1000	1000	1000
chr1	27950515	27950516	1:27950516:+	0.048	+	-100	-100	-100	1	-100	-100	1	FALSE	0	-	1000	1000	1000	1000
chr1	27961577	27961587	1:27961584:-	0.319	-	-100	-100	-100	-100	-100	-100	1	FALSE	0	-	1000	1000	1000	1000
chr1	27961972	27961973	1:27961973:+	0.021	+	-100	-100	-100	-100	-100	-100	1	FALSE	0	-	1000	1000	1000	1000
chr1	28022160	28022161	1:28022161:+	0.024	+	-100	-100	-100	-100	-100	-100	1	FALSE	0	-	1000	1000	1000	1000
chr1	28124979	28124980	1:28124980:-	0.03	-	-100	-100	-100	-100	-100	-100	1	FALSE	0	-	1000	1000	1000	1000
chr1	28133805	28133811	1:28133811:-	0.008	-	-100	-100	-100	-100	-100	-100	1	FALSE	0	-	1000	1000	1000	1000
chr1	28206389	28206395	1:28206395:-	0.004	-	-100	-100	-100	-100	-100	-100	1	FALSE	0	-	1000	1000	1000	1000
chr1	28242238	28242239	1:28242239:+	0.018	+	-100	-100	-100	-100	-100	-100	1	FALSE	0	-	1000	1000	1000	1000
chr1	28301377	28301378	1:28301378:+	0.049	+	-100	-100	-100	-100	-100	-100	1	FALSE	0	-	1000	1000	1000	1000
chr1	28309043	28309044	1:28309044:-	0.021	-	-100	-100	-100	-100	-100	-100	1	FALSE	0	-	1000	1000	1000	1000
chr1	28341310	28341311	1:28341311:+	0.02	+	-100	-100	-100	-100	-100	-100	1	FALSE	0	-	1000	1000	1000	1000
chr1	28442149	28442151	1:28442150:-	0.018	-	-100	-100	-100	-100	-100	-100	1	FALSE	0	-	1000	1000	1000	1000
chr1	28449187	28449188	1:28449188:+	0.008	+	-100	-100	-100	-100	-100	-100	1	FALSE	0	-	1000	1000	1000	1000
chr1	28478822	28478823	1:28478823:+	0.064	+	-100	-100	-100	-100	-100	-100	1	FALSE	0	-	1000	1000	1000	1000
chr1	28498567	28498568	1:28498568:+	0.02	+	-100	-100	-100	-100	-100	-100	1	FALSE	0	-	1000	1000	1000	1000
chr1	28552170	28552171	1:28552171:+	0.023	+	-100	-100	-100	-100	-100	-100	1	FALSE	0	-	1000	1000	1000	1000
chr1	28567528	28567529	1:28567529:-	0.01	-	-100	-100	-100	-100	-100	-100	1	FALSE	0	-	1000	1000	1000	1000
chr1	28629901	28629902	1:28629902:-	0.027	-	-100	-100	-100	-100	-100	-100	1	FALSE	0	-	1000	1000	1000	1000
chr1	28642965	28642966	1:28642966:+	0.106	+	-100	-100	-100	-100	-100	-100	1	FALSE	0	-	1000	1000	1000	1000
chr1	28700496	28700497	1:28700497:-	0.014	-	-100	-100	-100	-100	-100	-100	1	FALSE	0	-	1000	1000	1000	1000
chr1	28762299	28762300	1:28762300:-	0.025	-	-100	-100	-100	-100	-100	-100	1	FALSE	0	-	1000	1000	1000	1000
chr1	28776091	28776121	1:28776092:-	0.054	-	-100	-100	-100	-100	-100	-100	1	FALSE	0	-	1000	1000	1000	1000
chr1	28790409	28790436	1:28790410:-	0.051	-	-100	-100	-100	-100	-100	-100	1	FALSE	0	-	1000	1000	1000	1000
chr1	28791831	28791834	1:28791832:-	0.015	-	-100	-100	-100	-100	-100	-100	1	FALSE	0	-	1000	1000	1000	1000
chr1	28795986	28795996	1:28795989:-	0.019	-	-100	-100	-100	-100	-100	-100	1	FALSE	0	-	1000	1000	1000	1000
chr1	28802544	28802552	1:28802545:-	0.006	-	-100	-100	-100	-100	-100	-100	1	FALSE	0	-	1000	1000	1000	1000
chr1	28816516	28816517	1:28816517:-	0.027	-	-100	-100	-100	-100	-100	-100	1	FALSE	0	-	1000	1000	1000	1000
chr1	28818484	28818485	1:28818485:-	0.041	-	-100	-100	-100	-100	-100	-100	1	FALSE	0	-	1000	1000	1000	1000
chr1	28838216	28838217	1:28838217:-	0.018	-	-100	-100	-100	-100	-100	-100	1	FALSE	0	-	1000	1000	1000	1000
chr1	28841283	28841284	1:28841284:+	0.024	+	-100	-100	-100	-100	-100	-100	1	FALSE	0	-	1000	1000	1000	1000
chr1	28883796	28883810	1:28883797:-	0.007	-	-100	-100	-100	-100	-100	-100	1	FALSE	0	-	1000	1000	1000	1000
chr1	28884587	28884591	1:28884588:+	0.024	+	-100	-100	-100	-100	-100	-100	1	FALSE	0	-	1000	1000	1000	1000
chr1	28951487	28951489	1:28951488:+	0.025	+	-100	-100	-100	-100	-100	-100	1	FALSE	0	-	1000	1000	1000	1000
chr1	28966598	28966600	1:28966600:+	0.252	+	-100	-100	-100	-100	-100	-100	1	FALSE	0	-	1000	1000	1000	1000
chr1	28969759	28969760	1:28969760:+	0.007	+	-100	-100	-100	-100	-100	-100	1	FALSE	0	-	1000	1000	1000	1000
chr1	28992923	28992924	1:28992924:+	0.024	+	-100	-100	-100	-100	-100	-100	1	FALSE	0	-	1000	1000	1000	1000
chr1	29006286	29006287	1:29006287:-	0.066	-	-100	-100	-100	-100	-100	-100	1	FALSE	0	-	1000	1000	1000	1000
chr1	29090495	29090496	1:29090496:+	0.034	+	-100	-100	-100	-100	-100	-100	1	FALSE	0	-	1000	1000	1000	1000
chr1	29093729	29093730	1:29093730:+	0.031	+	-100	-100	-100	-100	-100	-100	1	FALSE	0	-	1000	1000	1000	1000
chr1	29098538	29098539	1:29098539:+	0.018	+	-100	-100	-100	-100	-100	-100	1	FALSE	0	-	1000	1000	1000	1000
chr1	29134231	29134243	1:29134232:-	0.008	-	-100	-100	-100	-100	-100	-100	1	FALSE	0	-	1000	1000	1000	1000
chr1	29161030	29161031	1:29161031:-	0.049	-	-100	-100	-100	-100	-100	-100	1	FALSE	0	-	1000	1000	1000	1000
chr1	29225744	29225745	1:29225745:+	0.075	+	-100	-100	-100	-100	-100	-100	1	FALSE	0	-	1000	1000	1000	1000
chr1	29294578	29294579	1:29294579:-	0.015	-	-100	-100	-100	-100	-100	-100	1	FALSE	0	-	1000	1000	1000	1000
chr1	29377055	29377056	1:29377056:+	0.025	+	-100	-100	-100	-100	-100	-100	1	FALSE	0	-	1000	1000	1000	1000
chr1	29402439	29402440	1:29402440:+	0.049	+	-100	-100	-100	-100	-100	-100	1	FALSE	0	-	1000	1000	1000	1000
chr1	29488448	29488449	1:29488449:-	0.018	-	-100	-100	-100	-100	-100	-100	1	FALSE	0	-	1000	1000	1000	1000
chr1	29508780	29508781	1:29508781:-	0.054	-	-100	-100	-100	-100	-100	-100	1	FALSE	0	-	1000	1000	1000	1000
chr1	29517100	29517101	1:29517101:-	0.008	-	-100	-100	-100	-100	-100	-100	1	FALSE	0	-	1000	1000	1000	1000
chr1	29564761	29564762	1:29564762:-	0.024	-	-100	-100	-100	-100	-100	-100	1	FALSE	0	-	1000	1000	1000	1000
chr1	29579158	29579160	1:29579160:+	0.056	+	-100	-100	-100	-100	-100	-100	1	FALSE	0	-	1000	1000	1000	1000
chr1	29593572	29593574	1:29593574:-	0.026	-	-100	-100	-100	-100	-100	-100	1	FALSE	0	-	1000	1000	1000	1000
chr1	29722804	29722805	1:29722805:+	0.007	+	-100	-100	-100	-100	-100	-100	1	FALSE	0	-	1000	1000	1000	1000
chr1	29744034	29744035	1:29744035:-	0.003	-	-100	-100	-100	-100	-100	-100	1	FALSE	0	-	1000	1000	1000	1000
chr1	29791134	29791135	1:29791135:-	0.003	-	-100	-100	-100	-100	-100	-100	1	FALSE	0	-	1000	1000	1000	1000
chr1	29825583	29825584	1:29825584:+	0.027	+	-100	-100	-100	-100	-100	-100	1	FALSE	0	-	1000	1000	1000	1000
chr1	29878497	29878498	1:29878498:-	0.049	-	-100	-100	-100	-100	-100	-100	1	FALSE	0	-	1000	1000	1000	1000
chr1	29915459	29915460	1:29915460:+	0.027	+	-100	-100	-100	-100	-100	-100	1	FALSE	0	-	1000	1000	1000	1000
chr1	29916993	29916994	1:29916994:-	0.049	-	-100	-100	-100	-100	-100	-100	1	FALSE	0	-	1000	1000	1000	1000
chr1	29958038	29958039	1:29958039:+	0.041	+	-100	-100	-100	-100	-100	-100	1	FALSE	0	-	1000	1000	1000	1000
chr1	29959488	29959495	1:29959495:+	0.007	+	-100	-100	-100	-100	-100	-100	1	FALSE	0	-	1000	1000	1000	1000
chr1	29974717	29974718	1:29974718:+	0.049	+	-100	-100	-100	-100	-100	-100	1	FALSE	0	-	1000	1000	1000	1000
chr1	30010659	30010660	1:30010660:+	0.084	+	-100	-100	-100	-100	-100	-100	1	FALSE	0	-	1000	1000	1000	1000
chr1	30018647	30018648	1:30018648:-	0.074	-	-100	-100	-100	-100	-100	-100	1	FALSE	0	-	1000	1000	1000	1000
chr1	30030627	30030628	1:30030628:-	0.041	-	-100	-100	-100	-100	-100	-100	1	FALSE	0	-	1000	1000	1000	1000
chr1	30036125	30036127	1:30036126:-	0.015	-	-100	-100	-100	-100	-100	-100	1	FALSE	0	-	1000	1000	1000	1000
chr1	30059262	30059265	1:30059263:-	0.008	-	-100	-100	-100	-100	-100	-100	1	FALSE	0	-	1000	1000	1000	1000
chr1	30081857	30081858	1:30081858:+	0.03	+	-100	-100	-100	-100	-100	-100	1	FALSE	0	-	1000	1000	1000	1000
chr1	30094394	30094395	1:30094395:-	0.018	-	-100	-100	-100	-100	-100	-100	1	FALSE	0	-	1000	1000	1000	1000
chr1	30113948	30113949	1:30113949:-	0.007	-	-100	-100	-100	-100	-100	-100	1	FALSE	0	-	1000	1000	1000	1000
chr1	30121011	30121019	1:30121012:-	0.02	-	-100	-100	-100	-100	-100	-100	1	FALSE	0	-	1000	1000	1000	1000
chr1	30131707	30131712	1:30131712:-	0.034	-	-100	-100	-100	-100	-100	-100	1	FALSE	0	-	1000	1000	1000	1000
chr1	30171581	30171582	1:30171582:+	0.03	+	-100	-100	-100	-100	-100	-100	1	FALSE	0	-	1000	1000	1000	1000
chr1	30177521	30177527	1:30177522:-	0.007	-	-100	-100	-100	-100	-100	-100	1	FALSE	0	-	1000	1000	1000	1000
chr1	30255839	30255841	1:30255841:+	0.016	+	-100	-100	-100	-100	-100	-100	1	FALSE	0	-	1000	1000	1000	1000
chr1	30257176	30257177	1:30257177:-	0.038	-	-100	-100	-100	-100	-100	-100	1	FALSE	0	-	1000	1000	1000	1000
chr1	30321641	30321642	1:30321642:-	0.008	-	-100	-100	-100	-100	-100	-100	1	FALSE	0	-	1000	1000	1000	1000
chr1	30349258	30349259	1:30349259:+	0.023	+	-100	-100	-100	-100	-100	-100	1	FALSE	0	-	1000	1000	1000	1000
chr1	30381921	30381922	1:30381922:+	0.006	+	-100	-100	-100	-100	-100	-100	1	FALSE	0	-	1000	1000	1000	1000
chr1	30443929	30443930	1:30443930:-	0.123	-	-100	-100	-100	-100	-100	-100	1	FALSE	0	-	1000	1000	1000	1000
chr1	30490839	30490848	1:30490840:-	0.008	-	-100	-100	-100	-100	-100	-100	1	FALSE	0	-	1000	1000	1000	1000
chr1	30516640	30516652	1:30516649:+	0.047	+	-100	-100	-100	-100	-100	-100	1	FALSE	0	-	1000	1000	1000	1000
chr1	30524011	30524012	1:30524012:-	0.074	-	-100	-100	-100	-100	-100	-100	1	FALSE	0	-	1000	1000	1000	1000
chr1	30526788	30526793	1:30526789:+	0.056	+	-100	-100	-100	-100	-100	-100	1	FALSE	0	-	1000	1000	1000	1000
chr1	30587411	30587412	1:30587412:-	0.007	-	-100	-100	-100	-100	-100	-100	1	FALSE	0	-	1000	1000	1000	1000
chr1	30619285	30619286	1:30619286:+	0.027	+	-100	-100	-100	-100	-100	-100	1	FALSE	0	-	1000	1000	1000	1000
chr1	30620245	30620247	1:30620247:+	0.018	+	-100	-100	-100	-100	-100	-100	1	FALSE	0	-	1000	1000	1000	1000
chr1	30622050	30622051	1:30622051:+	0.007	+	-100	-100	-100	-100	-100	-100	1	FALSE	0	-	1000	1000	1000	1000
chr1	30633613	30633616	1:30633616:-	0.077	-	-100	-100	-100	-100	-100	-100	1	FALSE	0	-	1000	1000	1000	1000
chr1	30767061	30767062	1:30767062:-	0.007	-	-100	-100	-100	-100	-100	-100	1	FALSE	0	-	1000	1000	1000	1000
chr1	30798087	30798088	1:30798088:-	0.017	-	-100	-100	-100	-100	0.909	0.444	1	FALSE	0	-	1000	1000	1000	1000
chr1	30802327	30802369	1:30802343:-	2.702	-	0.066	0.055	0.066	-100	0.055	0.102	1	FALSE	0	-	1000	1000	1000	1000
chr1	30803086	30803133	1:30803104:-	31.469	-	0.119	0.102	0.129	0.128	0.149	0.16	0.075	0.111151815	0	-	0.322	0.131	1000	1000
chr1	30803526	30803554	1:30803534:-	0.934	-	0.233	0.229	0.313	0.333	0.342	0.292	0.112	0.110326631	0	-	0.32	0.29	1000	1000
chr1	30804041	30804068	1:30804042:-	0.81	-	0.585	0.499	0.663	0.856	0.675	0.616	0.197	0.102594942	0	-	0.297	0.649	1000	1000
chr1	30810682	30810684	1:30810683:-	0.007	-	0.092	0.062	0.043	0.029	0.056	0.018	0.165	-0.312571882	0	-	-0.933	0.05	1000	1000
chr1	30815314	30815315	1:30815315:-	0.02	-	1.185	0.609	1.524	0.467	-100	0.783	1	FALSE	0	-	1000	1000	1000	1000
chr1	30817701	30817702	1:30817702:-	0.007	-	0.176	-100	0.286	-100	0	1.25	1	FALSE	0	-	1000	1000	1000	1000
chr1	30820205	30820206	1:30820206:-	0.009	-	0.266	0.274	0.23	0.278	0.215	0.247	0.685	-0.019827486	0	-	-0.057	0.252	1000	1000
chr1	30820687	30820703	1:30820703:-	0.026	-	0.372	0.367	0.326	0.393	0.31	0.373	0.909	0.004946821	0	-	0.014	0.357	1000	1000
chr1	30827883	30827902	1:30827898:-	0.052	-	0.333	0.238	0.324	1.5	-100	0.692	1	FALSE	0	-	1000	1000	1000	1000
chr1	30828443	30828444	1:30828444:-	0.013	-	0.526	0.292	0.452	0.889	0.133	0.571	0.663	0.112879114	0	-	0.327	0.477	1000	1000
chr1	30829408	30829446	1:30829430:-	3.068	-	-100	0.03	0.047	0.022	0.023	0.021	1	FALSE	0	-	1000	1000	1000	1000
chr1	30840257	30840258	1:30840258:-	0.021	-	0.911	0.625	0.605	1	0.775	0.476	0.85	0.025000475	0	-	0.072	0.732	1000	1000
chr1	30873579	30873581	1:30873580:-	0.007	-	0.394	0.272	0.547	0.432	0.358	0.299	0.663	-0.053935264	0	-	-0.156	0.384	1000	1000
chr1	30874197	30874198	1:30874198:+	0.012	+	-100	-100	-100	-100	1	-100	1	FALSE	0	-	1000	1000	1000	1000
chr1	30886863	30886864	1:30886864:-	0.027	-	-100	-100	-100	-100	-100	-100	1	FALSE	0	-	1000	1000	1000	1000
chr1	30892464	30892465	1:30892465:-	0.061	-	-100	-100	-100	-100	-100	-100	1	FALSE	0	-	1000	1000	1000	1000
chr1	30923650	30923656	1:30923651:-	0.006	-	-100	-100	-100	-100	-100	-100	1	FALSE	0	-	1000	1000	1000	1000
chr1	30927108	30927109	1:30927109:+	0.036	+	-100	-100	-100	-100	-100	-100	1	FALSE	0	-	1000	1000	1000	1000
chr1	30940287	30940335	1:30940303:-	20.707	-	0.014	0.004	0.001	0.006	0.01	0.003	0.929	0.032937357	0	-	0.095	0.006	1000	1000
chr1	30940730	30940735	1:30940731:-	0.024	-	0.6	0.877	0.596	0.77	0.603	0.665	0.916	-0.008569845	0	-	-0.025	0.685	1000	1000
chr1	30941276	30941277	1:30941277:-	0.008	-	2.3	2.859	2.322	2.275	2.388	2.45	0.554	-0.025170159	0	-	-0.073	2.432	1000	1000
chr1	30941932	30941947	1:30941947:-	0.024	-	0.642	0.568	0.731	0.376	0.644	0.649	0.424	-0.075428436	0	-	-0.218	0.602	1000	1000
chr1	30950353	30950360	1:30950354:+	0.018	+	0.812	-100	0.833	-100	-100	-100	1	FALSE	0	-	1000	1000	1000	1000
chr1	30951695	30951705	1:30951703:+	0.021	+	-100	-100	-100	-100	0	-100	1	FALSE	0	-	1000	1000	1000	1000
chr1	30953224	30953235	1:30953228:+	0.152	+	0.571	-100	-100	-100	-100	-100	1	FALSE	0	-	1000	1000	1000	1000
chr1	30953253	30953254	1:30953254:-	0.025	-	-100	-100	-100	-100	-100	-100	1	FALSE	0	-	1000	1000	1000	1000
chr1	30954666	30954672	1:30954672:+	0.005	+	-100	-100	-100	-100	-100	-100	1	FALSE	0	-	1000	1000	1000	1000
chr1	30974180	30974186	1:30974186:+	0.006	+	-100	-100	-100	-100	-100	-100	1	FALSE	0	-	1000	1000	1000	1000
chr1	30980925	30980926	1:30980926:-	0.008	-	-100	-100	-100	-100	-100	-100	1	FALSE	0	-	1000	1000	1000	1000
chr1	30992459	30992460	1:30992460:+	0.004	+	0	-100	-100	0	0	-100	1	FALSE	0	-	1000	1000	1000	1000
chr1	30996977	30996978	1:30996978:-	0.012	-	-100	-100	-100	-100	-100	-100	1	FALSE	0	-	1000	1000	1000	1000
chr1	31015565	31015566	1:31015566:-	0.013	-	-100	-100	-100	-100	0.294	-100	1	FALSE	0	-	1000	1000	1000	1000
chr1	31018549	31018550	1:31018550:-	0.003	-	-100	-100	1.333	-100	-100	0.532	1	FALSE	0	-	1000	1000	1000	1000
chr1	31019187	31019204	1:31019188:-	0.036	-	0.25	-100	0.222	-100	0.406	0.632	1	FALSE	0	-	1000	1000	1000	1000
chr1	31021161	31021176	1:31021176:+	0.006	+	-100	-100	-100	-100	1.071	-100	1	FALSE	0	-	1000	1000	1000	1000
chr1	31022894	31022900	1:31022895:+	0.007	+	-100	-100	-100	-100	-100	-100	1	FALSE	0	-	1000	1000	1000	1000
chr1	31037395	31037403	1:31037401:-	0.113	-	-100	-100	-100	-100	1.111	-100	1	FALSE	0	-	1000	1000	1000	1000
chr1	31039303	31039309	1:31039309:-	0.011	-	-100	-100	-100	-100	-100	-100	1	FALSE	0	-	1000	1000	1000	1000
chr1	31042496	31042497	1:31042497:-	0.004	-	1	-100	-100	-100	0.667	0.333	1	FALSE	0	-	1000	1000	1000	1000
chr1	31042804	31042810	1:31042805:-	0.005	-	-100	0.5	-100	-100	-100	0.4	1	FALSE	0	-	1000	1000	1000	1000
chr1	31043809	31043810	1:31043810:-	0.004	-	-100	-100	-100	-100	1.5	-100	1	FALSE	0	-	1000	1000	1000	1000
chr1	31047042	31047043	1:31047043:-	0.037	-	-100	0.5	-100	0.154	0.475	-100	1	FALSE	0	-	1000	1000	1000	1000
chr1	31051128	31051138	1:31051131:-	0.004	-	-100	-100	1	-100	-100	-100	1	FALSE	0	-	1000	1000	1000	1000
chr1	31055646	31055667	1:31055649:-	0.023	-	-100	0.222	0.5	0.2	0.08	0.087	1	FALSE	0	-	1000	1000	1000	1000
chr1	31063582	31063585	1:31063583:-	0.008	-	-100	-100	-100	-100	-100	-100	1	FALSE	0	-	1000	1000	1000	1000
chr1	31064509	31064516	1:31064516:-	0.011	-	0	-100	-100	-100	-100	0.5	1	FALSE	0	-	1000	1000	1000	1000
chr1	31087080	31087081	1:31087081:+	0.028	+	-100	-100	-100	-100	-100	-100	1	FALSE	0	-	1000	1000	1000	1000
chr1	31100951	31100954	1:31100953:+	0.044	+	-100	-100	-100	-100	-100	-100	1	FALSE	0	-	1000	1000	1000	1000
chr1	31101344	31101351	1:31101346:+	0.005	+	-100	-100	-100	-100	-100	-100	1	FALSE	0	-	1000	1000	1000	1000
chr1	31111592	31111593	1:31111593:-	0.101	-	-100	-100	-100	-100	-100	-100	1	FALSE	0	-	1000	1000	1000	1000
chr1	31116606	31116611	1:31116607:-	0.066	-	-100	-100	-100	-100	-100	-100	1	FALSE	0	-	1000	1000	1000	1000
chr1	31117961	31117996	1:31117982:-	0.412	-	-100	-100	-100	-100	-100	-100	1	FALSE	0	-	1000	1000	1000	1000
chr1	31136815	31136821	1:31136816:-	0.007	-	-100	-100	-100	-100	-100	-100	1	FALSE	0	-	1000	1000	1000	1000
chr1	31141064	31141091	1:31141076:-	0.35	-	-100	-100	-100	-100	-100	-100	1	FALSE	0	-	1000	1000	1000	1000
chr1	31153770	31153775	1:31153771:-	0.008	-	-100	-100	-100	-100	-100	-100	1	FALSE	0	-	1000	1000	1000	1000
chr1	31215293	31215294	1:31215294:-	0.021	-	-100	-100	-100	-100	-100	-100	1	FALSE	0	-	1000	1000	1000	1000
chr1	31223749	31223764	1:31223759:+	0.464	+	-100	-100	-100	-100	-100	-100	1	FALSE	0	-	1000	1000	1000	1000
chr1	31224271	31224301	1:31224295:+	0.034	+	-100	-100	-100	-100	-100	-100	1	FALSE	0	-	1000	1000	1000	1000
chr1	31261938	31261939	1:31261939:+	0.012	+	-100	-100	-100	-100	-100	-100	1	FALSE	0	-	1000	1000	1000	1000
chr1	31291889	31291890	1:31291890:+	0.007	+	-100	-100	-100	-100	-100	-100	1	FALSE	0	-	1000	1000	1000	1000
chr1	31327736	31327737	1:31327737:-	0.018	-	-100	-100	-100	-100	-100	-100	1	FALSE	0	-	1000	1000	1000	1000
chr1	31332879	31332880	1:31332880:-	0.049	-	-100	-100	-100	-100	-100	-100	1	FALSE	0	-	1000	1000	1000	1000
chr1	31333567	31333592	1:31333587:+	0.056	+	-100	-100	-100	-100	-100	-100	1	FALSE	0	-	1000	1000	1000	1000
chr1	31362117	31362118	1:31362118:+	0.03	+	-100	-100	-100	-100	-100	-100	1	FALSE	0	-	1000	1000	1000	1000
chr1	31376316	31376317	1:31376317:-	0.036	-	-100	-100	-100	-100	-100	-100	1	FALSE	0	-	1000	1000	1000	1000
chr1	31409561	31409562	1:31409562:+	0.003	+	-100	-100	-100	-100	-100	-100	1	FALSE	0	-	1000	1000	1000	1000
chr1	31409960	31409961	1:31409961:+	0.092	+	-100	-100	-100	-100	-100	-100	1	FALSE	0	-	1000	1000	1000	1000
chr1	31422164	31422165	1:31422165:-	0.027	-	-100	-100	-100	-100	-100	-100	1	FALSE	0	-	1000	1000	1000	1000
chr1	31426773	31426774	1:31426774:-	0.008	-	-100	-100	-100	-100	-100	-100	1	FALSE	0	-	1000	1000	1000	1000
chr1	31463572	31463586	1:31463586:+	0.261	+	-100	-100	-100	-100	-100	-100	1	FALSE	0	-	1000	1000	1000	1000
chr1	31500934	31500935	1:31500935:+	0.039	+	-100	-100	-100	-100	-100	-100	1	FALSE	0	-	1000	1000	1000	1000
chr1	31576885	31576886	1:31576886:-	0.008	-	-100	-100	-100	-100	-100	-100	1	FALSE	0	-	1000	1000	1000	1000
chr1	31610737	31610738	1:31610738:-	0.027	-	-100	-100	-100	-100	-100	-100	1	FALSE	0	-	1000	1000	1000	1000
chr1	31612987	31612988	1:31612988:+	0.008	+	-100	-100	-100	-100	-100	-100	1	FALSE	0	-	1000	1000	1000	1000
chr1	31628477	31628480	1:31628478:-	0.008	-	-100	-100	-100	-100	-100	-100	1	FALSE	0	-	1000	1000	1000	1000
chr1	31640991	31640992	1:31640992:+	0.068	+	-100	-100	-100	-100	-100	-100	1	FALSE	0	-	1000	1000	1000	1000
chr1	31642989	31642992	1:31642990:+	0.054	+	-100	-100	-100	-100	-100	-100	1	FALSE	0	-	1000	1000	1000	1000
chr1	31651708	31651709	1:31651709:+	0.006	+	-100	-100	-100	-100	-100	-100	1	FALSE	0	-	1000	1000	1000	1000
chr1	31654480	31654481	1:31654481:-	0.049	-	-100	-100	-100	-100	-100	-100	1	FALSE	0	-	1000	1000	1000	1000
chr1	31666991	31666992	1:31666992:+	0.004	+	-100	-100	-100	-100	-100	-100	1	FALSE	0	-	1000	1000	1000	1000
chr1	31726404	31726428	1:31726428:+	0.038	+	-100	-100	-100	-100	-100	-100	1	FALSE	0	-	1000	1000	1000	1000
chr1	31737435	31737451	1:31737447:+	0.079	+	-100	-100	-100	-100	-100	-100	1	FALSE	0	-	1000	1000	1000	1000
chr1	31741105	31741106	1:31741106:+	0.012	+	-100	-100	-100	-100	-100	-100	1	FALSE	0	-	1000	1000	1000	1000
chr1	31742743	31742744	1:31742744:+	0.004	+	-100	-100	-100	-100	-100	-100	1	FALSE	0	-	1000	1000	1000	1000
chr1	31745704	31745733	1:31745727:+	0.364	+	-100	-100	-100	-100	-100	-100	1	FALSE	0	-	1000	1000	1000	1000
chr1	31746319	31746344	1:31746344:+	0.065	+	-100	-100	-100	-100	-100	-100	1	FALSE	0	-	1000	1000	1000	1000
chr1	31759041	31759042	1:31759042:-	0.053	-	-100	-100	-100	-100	-100	-100	1	FALSE	0	-	1000	1000	1000	1000
chr1	31780966	31780967	1:31780967:-	0.022	-	-100	-100	-100	-100	-100	-100	1	FALSE	0	-	1000	1000	1000	1000
chr1	31782217	31782241	1:31782241:+	0.069	+	-100	-100	-100	-100	-100	-100	1	FALSE	0	-	1000	1000	1000	1000
chr1	31799620	31799621	1:31799621:-	0.018	-	-100	-100	-100	-100	-100	-100	1	FALSE	0	-	1000	1000	1000	1000
chr1	31826360	31826363	1:31826361:+	0.024	+	-100	-100	-100	-100	-100	-100	1	FALSE	0	-	1000	1000	1000	1000
chr1	31842630	31842636	1:31842636:+	0.026	+	-100	-100	-100	-100	-100	-100	1	FALSE	0	-	1000	1000	1000	1000
chr1	31860101	31860103	1:31860103:+	0.034	+	-100	-100	-100	-100	-100	-100	1	FALSE	0	-	1000	1000	1000	1000
chr1	31890615	31890616	1:31890616:-	0.027	-	-100	-100	-100	-100	-100	-100	1	FALSE	0	-	1000	1000	1000	1000
chr1	31897142	31897143	1:31897143:-	0.104	-	-100	-100	-100	-100	-100	-100	1	FALSE	0	-	1000	1000	1000	1000
chr1	31897631	31897633	1:31897633:+	0.011	+	-100	-100	-100	-100	-100	-100	1	FALSE	0	-	1000	1000	1000	1000
chr1	31911911	31911924	1:31911917:+	0.009	+	-100	-100	-100	-100	-100	-100	1	FALSE	0	-	1000	1000	1000	1000
chr1	31912437	31912459	1:31912459:+	0.669	+	-100	-100	-100	-100	-100	-100	1	FALSE	0	-	1000	1000	1000	1000
chr1	31941202	31941203	1:31941203:-	0.101	-	-100	-100	-100	-100	-100	-100	1	FALSE	0	-	1000	1000	1000	1000
chr1	31994995	31994996	1:31994996:+	0.03	+	-100	-100	-100	-100	-100	-100	1	FALSE	0	-	1000	1000	1000	1000
chr1	32106823	32106825	1:32106825:+	0.019	+	-100	-100	-100	-100	-100	-100	1	FALSE	0	-	1000	1000	1000	1000
chr1	32115719	32115723	1:32115720:-	0.007	-	-100	-100	-100	-100	-100	-100	1	FALSE	0	-	1000	1000	1000	1000
chr1	32124566	32124569	1:32124569:-	0.017	-	-100	-100	-100	-100	-100	-100	1	FALSE	0	-	1000	1000	1000	1000
chr1	32124588	32124589	1:32124589:+	0.828	+	-100	-100	-100	-100	-100	-100	1	FALSE	0	-	1000	1000	1000	1000
chr1	32133174	32133175	1:32133175:-	0.022	-	-100	-100	-100	-100	-100	-100	1	FALSE	0	-	1000	1000	1000	1000
chr1	32154508	32154509	1:32154509:-	0.097	-	-100	-100	-100	-100	-100	-100	1	FALSE	0	-	1000	1000	1000	1000
chr1	32155600	32155601	1:32155601:-	0.036	-	-100	-100	-100	-100	-100	-100	1	FALSE	0	-	1000	1000	1000	1000
chr1	32245471	32245472	1:32245472:+	0.005	+	-100	-100	-100	-100	-100	-100	1	FALSE	0	-	1000	1000	1000	1000
chr1	32246663	32246664	1:32246664:+	0.023	+	-100	-100	-100	-100	-100	-100	1	FALSE	0	-	1000	1000	1000	1000
chr1	32274407	32274411	1:32274408:+	0.092	+	-100	-100	-100	-100	-100	-100	1	FALSE	0	-	1000	1000	1000	1000
chr1	32345602	32345603	1:32345603:+	0.049	+	-100	-100	-100	-100	-100	-100	1	FALSE	0	-	1000	1000	1000	1000
chr1	32419601	32419602	1:32419602:+	0.04	+	-100	-100	-100	-100	-100	-100	1	FALSE	0	-	1000	1000	1000	1000
chr1	32450516	32450517	1:32450517:+	0.038	+	-100	-100	-100	-100	-100	-100	1	FALSE	0	-	1000	1000	1000	1000
chr1	32658003	32658004	1:32658004:+	0.004	+	-100	-100	-100	-100	-100	-100	1	FALSE	0	-	1000	1000	1000	1000
chr1	32658549	32658580	1:32658566:+	0.182	+	-100	-100	-100	-100	-100	-100	1	FALSE	0	-	1000	1000	1000	1000
chr1	32685857	32685858	1:32685858:-	0.005	-	-100	-100	-100	-100	-100	-100	1	FALSE	0	-	1000	1000	1000	1000
chr1	32705213	32705221	1:32705221:+	0.123	+	-100	-100	-100	-100	-100	-100	1	FALSE	0	-	1000	1000	1000	1000
chr1	32810723	32810724	1:32810724:-	0.024	-	-100	-100	-100	-100	-100	-100	1	FALSE	0	-	1000	1000	1000	1000
chr1	32823682	32823683	1:32823683:-	0.007	-	-100	-100	-100	-100	-100	-100	1	FALSE	0	-	1000	1000	1000	1000
chr1	32932777	32932778	1:32932778:+	0.057	+	-100	-100	-100	-100	-100	-100	1	FALSE	0	-	1000	1000	1000	1000
chr1	32934190	32934208	1:32934192:+	0.074	+	-100	-100	-100	-100	-100	-100	1	FALSE	0	-	1000	1000	1000	1000
chr1	33023036	33023038	1:33023037:+	0.041	+	-100	-100	-100	-100	-100	-100	1	FALSE	0	-	1000	1000	1000	1000
chr1	33030244	33030245	1:33030245:+	0.03	+	-100	-100	-100	-100	-100	-100	1	FALSE	0	-	1000	1000	1000	1000
chr1	33033948	33033949	1:33033949:-	0.03	-	-100	-100	-100	-100	-100	-100	1	FALSE	0	-	1000	1000	1000	1000
chr1	33043492	33043493	1:33043493:+	0.004	+	-100	-100	-100	-100	-100	-100	1	FALSE	0	-	1000	1000	1000	1000
chr1	33051955	33051961	1:33051956:-	0.007	-	-100	-100	-100	-100	-100	-100	1	FALSE	0	-	1000	1000	1000	1000
chr1	33081388	33081397	1:33081390:+	0.026	+	-100	-100	-100	-100	-100	-100	1	FALSE	0	-	1000	1000	1000	1000
chr1	33103319	33103332	1:33103327:+	0.086	+	-100	-100	-100	-100	-100	-100	1	FALSE	0	-	1000	1000	1000	1000
chr1	33108814	33108816	1:33108815:-	0.173	-	-100	-100	-100	-100	-100	-100	1	FALSE	0	-	1000	1000	1000	1000
chr1	33143219	33143220	1:33143220:+	0.03	+	-100	-100	-100	-100	-100	-100	1	FALSE	0	-	1000	1000	1000	1000
chr1	33262142	33262143	1:33262143:-	0.059	-	-100	-100	-100	-100	-100	-100	1	FALSE	0	-	1000	1000	1000	1000
chr1	33319133	33319134	1:33319134:+	0.049	+	-100	-100	-100	-100	-100	-100	1	FALSE	0	-	1000	1000	1000	1000
chr1	33391944	33391945	1:33391945:+	0.007	+	-100	-100	-100	-100	-100	-100	1	FALSE	0	-	1000	1000	1000	1000
chr1	33439142	33439143	1:33439143:-	0.006	-	-100	-100	-100	-100	-100	-100	1	FALSE	0	-	1000	1000	1000	1000
chr1	33449115	33449117	1:33449117:-	0.005	-	-100	-100	-100	-100	-100	-100	1	FALSE	0	-	1000	1000	1000	1000
chr1	33452678	33452680	1:33452679:-	0.014	-	-100	-100	-100	-100	-100	-100	1	FALSE	0	-	1000	1000	1000	1000
chr1	33453794	33453836	1:33453811:-	61.239	-	0	0.087	0	0	0.022	0.024	0.673	-0.307312852	0	-	-0.916	0.022	1000	1000
chr1	33495570	33495571	1:33495571:-	0.004	-	-100	1	-100	-100	1	-100	1	FALSE	0	-	1000	1000	1000	1000
chr1	33506504	33506505	1:33506505:-	0.008	-	-100	-100	-100	-100	-100	-100	1	FALSE	0	-	1000	1000	1000	1000
chr1	33512196	33512199	1:33512197:-	0.069	-	-100	-100	-100	-100	-100	-100	1	FALSE	0	-	1000	1000	1000	1000
chr1	33536150	33536152	1:33536151:-	0.004	-	-100	-100	-100	-100	-100	-100	1	FALSE	0	-	1000	1000	1000	1000
chr1	33540630	33540631	1:33540631:-	0.008	-	-100	-100	-100	-100	-100	4	1	FALSE	0	-	1000	1000	1000	1000
chr1	33566253	33566262	1:33566254:-	0.025	-	-100	-100	2	-100	-100	-100	1	FALSE	0	-	1000	1000	1000	1000
chr1	33580054	33580055	1:33580055:-	0.049	-	0.5	1	-100	-100	2	-100	1	FALSE	0	-	1000	1000	1000	1000
chr1	33588571	33588572	1:33588572:-	0.004	-	-100	-100	-100	-100	-100	3	1	FALSE	0	-	1000	1000	1000	1000
chr1	33607876	33607877	1:33607877:-	0.004	-	-100	-100	2.25	-100	1.75	-100	1	FALSE	0	-	1000	1000	1000	1000
chr1	33662976	33662977	1:33662977:-	0.008	-	-100	-100	-100	-100	0.871	-100	1	FALSE	0	-	1000	1000	1000	1000
chr1	33670700	33670712	1:33670712:+	1.166	+	-100	0	1	-100	-100	-100	1	FALSE	0	-	1000	1000	1000	1000
chr1	33671520	33671548	1:33671528:+	0.03	+	-100	-100	-100	-100	0	-100	1	FALSE	0	-	1000	1000	1000	1000
chr1	33675034	33675035	1:33675035:+	0.007	+	-100	-100	-100	-100	-100	-100	1	FALSE	0	-	1000	1000	1000	1000
chr1	33713051	33713080	1:33713056:-	0.074	-	-100	-100	-100	-100	-100	-100	1	FALSE	0	-	1000	1000	1000	1000
chr1	33713462	33713463	1:33713463:-	0.007	-	-100	-100	-100	-100	-100	-100	1	FALSE	0	-	1000	1000	1000	1000
chr1	33718158	33718213	1:33718201:+	0.376	+	-100	-100	-100	-100	-100	0	1	FALSE	0	-	1000	1000	1000	1000
chr1	33722544	33722545	1:33722545:+	0.008	+	0.267	-100	0.455	-100	0.043	-100	1	FALSE	0	-	1000	1000	1000	1000
chr1	33724888	33724957	1:33724924:+	1.088	+	1.25	1.938	1.179	1.714	1.375	1.818	0.55	0.058380744	0	-	0.169	1.546	1000	1000
chr1	33739803	33739827	1:33739809:+	0.135	+	1.333	1.389	1.509	1.307	1.709	1.421	0.625	0.023792136	0	-	0.069	1.445	1000	1000
chr1	33740688	33740716	1:33740709:+	44.679	+	0.258	0.152	0.139	0.173	0.209	0.217	0.696	0.043909105	0	-	0.127	0.191	1000	1000
chr1	33741074	33741099	1:33741093:+	0.109	+	0.303	0.317	0.21	-100	0.38	0.353	1	FALSE	0	-	1000	1000	1000	1000
chr1	33741498	33741499	1:33741499:+	0.013	+	0.452	0.689	0.521	0.5	0.8	0.699	0.376	0.091951623	0	-	0.266	0.61	1000	1000
chr1	33742415	33742416	1:33742416:+	0.001	+	0.016	0.118	0.026	0.059	0.08	0.073	0.629	0.13809296	0	-	0.401	0.062	1000	1000
chr1	33743460	33743463	1:33743461:+	0.01	+	-100	0	-100	-100	-100	-100	1	FALSE	0	-	1000	1000	1000	1000
chr1	33745478	33745510	1:33745486:-	23.918	-	0	0.015	0	-100	0.056	-100	1	FALSE	0	-	1000	1000	1000	1000
chr1	33746306	33746310	1:33746307:-	0.022	-	1.051	1.094	1.012	0.577	0.521	0.842	0.016	-0.238707147	-0.239	1:33746307:-	-0.702	0.85	1000	1000
chr1	33748711	33748712	1:33748712:-	0.049	-	-100	-100	-100	-100	3.444	-100	1	FALSE	0	-	1000	1000	1000	1000
chr1	33751706	33751709	1:33751709:-	0.007	-	-100	-100	-100	-100	-100	-100	1	FALSE	0	-	1000	1000	1000	1000
chr1	33756323	33756324	1:33756324:-	0.003	-	0.857	-100	1	-100	1.625	0.333	1	FALSE	0	-	1000	1000	1000	1000
chr1	33760182	33760183	1:33760183:-	0.008	-	1.333	-100	0.545	1.5	-100	0.364	1	FALSE	0	-	1000	1000	1000	1000
chr1	33761154	33761164	1:33761163:-	0.037	-	0.103	-100	-100	-100	-100	0.094	1	FALSE	0	-	1000	1000	1000	1000
chr1	33761536	33761564	1:33761547:-	11.98	-	0.067	0.022	0.034	-100	0.03	0.093	1	FALSE	0	-	1000	1000	1000	1000
chr1	33761911	33761952	1:33761934:-	0.558	-	0.459	0.536	0.484	0.357	0.574	0.436	0.609	-0.039427224	0	-	-0.114	0.474	1000	1000
chr1	33769247	33769268	1:33769254:-	0.902	-	-100	-100	0.042	-100	-100	-100	1	FALSE	0	-	1000	1000	1000	1000
chr1	33769617	33769658	1:33769636:-	3.939	-	0	0.159	0.086	-100	0.095	-100	1	FALSE	0	-	1000	1000	1000	1000
chr1	33771433	33771434	1:33771434:-	0.004	-	3.375	-100	3.5	-100	6	-100	1	FALSE	0	-	1000	1000	1000	1000
chr1	33782451	33782453	1:33782452:-	0.022	-	0.643	0.58	0.756	0.486	-100	0.798	1	FALSE	0	-	1000	1000	1000	1000
chr1	33786451	33786452	1:33786452:-	0.009	-	0.855	1.517	1.229	1.038	1.22	0.926	0.546	-0.061256688	0	-	-0.177	1.131	1000	1000
chr1	33792126	33792162	1:33792127:-	11.708	-	0.744	0.737	0.862	-100	0.923	0.571	1	FALSE	0	-	1000	1000	1000	1000
chr1	33795850	33795873	1:33795851:-	0.159	-	1.316	1.308	0.921	-100	0.778	1.326	1	FALSE	0	-	1000	1000	1000	1000
chr1	33797669	33797719	1:33797684:-	7.931	-	0.414	0.429	1.261	0.5	0.6	0.955	0.961	-0.011827329	0	-	-0.034	0.693	1000	1000
chr1	33798693	33798704	1:33798694:-	0.301	-	0.786	0.875	0.696	2.25	0.886	0.609	0.416	0.227519153	0	-	0.668	1.017	1000	1000
chr1	33799653	33799676	1:33799660:-	0.117	-	1.097	1.056	1.138	-100	1.154	0.772	1	FALSE	0	-	1000	1000	1000	1000
chr1	33801027	33801049	1:33801046:-	0.552	-	0.522	0.733	0.439	0.351	0.421	0.798	0.814	-0.037838111	0	-	-0.109	0.544	1000	1000
chr1	33801521	33801547	1:33801529:-	0.496	-	0.473	0.51	0.535	0.71	0.648	0.682	0.002	0.146742066	0.147	1:33801529:-	0.426	0.593	0.426	0.593
chr1	33802256	33802282	1:33802257:-	0.172	-	0.818	0.383	0.504	0.802	0.569	0.506	0.735	0.047961552	0	-	0.138	0.597	1000	1000
chr1	33804074	33804075	1:33804075:-	0.014	-	4.931	6.3	5.433	-100	10.6	9.261	1	FALSE	0	-	1000	1000	1000	1000
chr1	33805402	33805413	1:33805413:-	0.175	-	21.714	22.25	17.4	13.4	7.562	8.357	0.011	-0.353366284	-0.353	1:33805413:-	-1.066	15.114	1000	1000
chr1	33809703	33809704	1:33809704:-	0.023	-	-100	0.632	0.667	1.111	0.282	0.895	1	FALSE	0	-	1000	1000	1000	1000
chr1	33814859	33814902	1:33814879:+	1.163	+	-100	-100	-100	-100	-100	-100	1	FALSE	0	-	1000	1000	1000	1000
chr1	33816111	33816151	1:33816131:+	0.326	+	-100	-100	-100	-100	-100	-100	1	FALSE	0	-	1000	1000	1000	1000
chr1	33835239	33835240	1:33835240:+	0.008	+	-100	-100	-100	-100	-100	-100	1	FALSE	0	-	1000	1000	1000	1000
chr1	33845556	33845557	1:33845557:-	0.022	-	-100	-100	-100	-100	-100	1	1	FALSE	0	-	1000	1000	1000	1000
chr1	33849642	33849646	1:33849645:+	0.051	+	-100	-100	-100	-100	-100	-100	1	FALSE	0	-	1000	1000	1000	1000
chr1	33852048	33852077	1:33852054:-	28.289	-	0	-100	-100	0	0.032	-100	1	FALSE	0	-	1000	1000	1000	1000
chr1	33853035	33853042	1:33853036:-	0.018	-	-100	-100	-100	-100	2.385	1.429	1	FALSE	0	-	1000	1000	1000	1000
chr1	33856446	33856447	1:33856447:-	0.029	-	-100	-100	-100	-100	-100	-100	1	FALSE	0	-	1000	1000	1000	1000
chr1	33873073	33873088	1:33873087:-	0.068	-	-100	-100	-100	-100	1.5	-100	1	FALSE	0	-	1000	1000	1000	1000
chr1	33877739	33877749	1:33877748:-	0.062	-	-100	-100	0	-100	-100	-100	1	FALSE	0	-	1000	1000	1000	1000
chr1	33901859	33901860	1:33901860:-	0.003	-	-100	-100	-100	-100	-100	-100	1	FALSE	0	-	1000	1000	1000	1000
chr1	33902470	33902480	1:33902478:-	0.09	-	-100	-100	-100	-100	3	-100	1	FALSE	0	-	1000	1000	1000	1000
chr1	33905752	33905776	1:33905758:-	1.259	-	-100	-100	-100	-100	-100	-100	1	FALSE	0	-	1000	1000	1000	1000
chr1	33918109	33918110	1:33918110:+	0.008	+	-100	-100	-100	0	-100	-100	1	FALSE	0	-	1000	1000	1000	1000
chr1	33950491	33950492	1:33950492:+	0.004	+	-100	-100	-100	-100	-100	-100	1	FALSE	0	-	1000	1000	1000	1000
chr1	33987604	33987614	1:33987614:+	0.009	+	-100	-100	-100	-100	-100	-100	1	FALSE	0	-	1000	1000	1000	1000
chr1	34001909	34001943	1:34001943:+	0.138	+	-100	-100	-100	-100	-100	-100	1	FALSE	0	-	1000	1000	1000	1000
chr1	34004140	34004150	1:34004150:+	0.02	+	-100	-100	-100	-100	0	-100	1	FALSE	0	-	1000	1000	1000	1000
chr1	34004566	34004567	1:34004567:+	0.16	+	-100	-100	0.5	-100	-100	-100	1	FALSE	0	-	1000	1000	1000	1000
chr1	34011908	34011911	1:34011911:+	0.018	+	0	0.077	1	1.5	1.125	0.333	0.254	0.46624305	0	-	1.458	0.673	1000	1000
chr1	34096564	34096599	1:34096589:+	0.119	+	-100	-100	-100	-100	-100	-100	1	FALSE	0	-	1000	1000	1000	1000
chr1	34147557	34147558	1:34147558:+	0.009	+	0	-100	0	-100	-100	-100	1	FALSE	0	-	1000	1000	1000	1000
chr1	34152726	34152762	1:34152744:+	0.339	+	0.04	0.047	-100	-100	0.011	0	1	FALSE	0	-	1000	1000	1000	1000
chr1	34164199	34164200	1:34164200:+	0.003	+	1.042	0.695	0.867	0.928	0.74	0.874	0.865	-0.012145404	0	-	-0.035	0.858	1000	1000
chr1	34167945	34167946	1:34167946:+	0.005	+	0.176	0.188	0.062	0.149	0.137	0.159	0.88	0.022356541	0	-	0.065	0.145	1000	1000
chr1	34172278	34172302	1:34172292:+	0.01	+	0.656	0.968	0.85	1.474	0.784	0.836	0.437	0.111465385	0	-	0.323	0.928	1000	1000
chr1	34173327	34173328	1:34173328:+	0.123	+	-100	-100	-100	0.614	0.608	-100	1	FALSE	0	-	1000	1000	1000	1000
chr1	34175514	34175515	1:34175515:+	0.003	+	-100	-100	-100	-100	0.318	-100	1	FALSE	0	-	1000	1000	1000	1000
chr1	34183580	34183607	1:34183599:+	0.504	+	19.5	-100	-100	-100	-100	-100	1	FALSE	0	-	1000	1000	1000	1000
chr1	34183878	34183902	1:34183901:+	1.593	+	-100	-100	1.333	5.5	-100	-100	1	FALSE	0	-	1000	1000	1000	1000
chr1	34187094	34187095	1:34187095:+	0.005	+	0.5	0.88	0.75	-100	-100	0.429	1	FALSE	0	-	1000	1000	1000	1000
chr1	34192270	34192283	1:34192283:+	0.004	+	0.64	1.176	0.667	1.419	0.949	0.75	0.468	0.113251527	0	-	0.328	0.934	1000	1000
chr1	34196753	34196754	1:34196754:+	0.006	+	2.261	1.692	-100	-100	-100	1.043	1	FALSE	0	-	1000	1000	1000	1000
chr1	34198637	34198638	1:34198638:+	0.004	+	4.075	4.302	5.739	6.647	3.821	3.96	0.926	0.010914526	0	-	0.031	4.758	1000	1000
chr1	34199333	34199355	1:34199334:+	0.013	+	0.669	0.724	1	0.833	0.811	0.704	0.9	-0.009327803	0	-	-0.027	0.79	1000	1000
chr1	34209602	34209603	1:34209603:+	0.007	+	-100	-100	-100	-100	-100	-100	1	FALSE	0	-	1000	1000	1000	1000
chr1	34214913	34214924	1:34214917:+	0.004	+	-100	-100	-100	-100	-100	-100	1	FALSE	0	-	1000	1000	1000	1000
chr1	34217880	34217889	1:34217888:+	0.523	+	3.235	1.7	2.136	1.19	1.667	1.938	0.208	-0.191889197	0	-	-0.561	1.978	1000	1000
chr1	34218486	34218489	1:34218487:+	0.008	+	1.22	0.927	1.365	0.714	0.774	1.135	0.183	-0.144982253	0	-	-0.421	1.023	1000	1000
chr1	34219448	34219449	1:34219449:+	0.008	+	0.418	0.268	0.382	0.69	0.692	0.419	0.074	0.255216817	0	-	0.753	0.478	1000	1000
chr1	34219764	34219768	1:34219768:+	0.004	+	-100	-100	0.085	-100	0	-100	1	FALSE	0	-	1000	1000	1000	1000
chr1	34228089	34228134	1:34228121:+	0.089	+	2.949	3.317	2.908	2.595	2.711	2.8	0.067	-0.061809456	0	-	-0.179	2.88	1000	1000
chr1	34229913	34229919	1:34229914:+	0.007	+	0.011	-100	-100	0.08	0.065	-100	1	FALSE	0	-	1000	1000	1000	1000
chr1	34235965	34235982	1:34235966:+	0.007	+	-100	-100	-100	-100	-100	-100	1	FALSE	0	-	1000	1000	1000	1000
chr1	34242681	34242682	1:34242682:+	0.003	+	1.151	1.244	1.194	1.327	1.317	1.083	0.613	0.018869715	0	-	0.054	1.219	1000	1000
chr1	34247702	34247711	1:34247711:+	0.011	+	1.894	1.723	1.501	1.267	1.563	1.565	0.185	-0.076048363	0	-	-0.22	1.586	1000	1000
chr1	34251933	34251934	1:34251934:+	0.006	+	0.908	1.021	0.793	1	0.833	1	0.69	0.019959469	0	-	0.058	0.926	1000	1000
chr1	34262229	34262230	1:34262230:+	0.01	+	0.022	0.052	0.03	0.096	0.028	0.022	0.611	0.167465046	0	-	0.488	0.042	1000	1000
chr1	34265099	34265105	1:34265105:+	0.037	+	-100	-100	0.02	-100	0.021	0.027	1	FALSE	0	-	1000	1000	1000	1000
chr1	34274313	34274314	1:34274314:+	0.002	+	1.148	1.257	1.232	2.128	1.079	1.218	0.471	0.09774583	0	-	0.283	1.344	1000	1000
chr1	34278064	34278065	1:34278065:+	0.012	+	1.529	1.578	1.481	1.609	1.384	1.414	0.472	-0.020043504	0	-	-0.058	1.499	1000	1000
chr1	34281867	34281873	1:34281873:+	0.008	+	55.818	-100	29.97	-100	61.8	102.4	0.756	1.568.622.696	0	-	1000	8.331	1000	1000
chr1	34283128	34283129	1:34283129:+	0.005	+	0.015	0.007	0.03	-100	0.01	-100	1	FALSE	0	-	1000	1000	1000	1000
chr1	34292117	34292122	1:34292122:+	0.011	+	-100	-100	0.041	-100	0.054	0.066	1	FALSE	0	-	1000	1000	1000	1000
chr1	34293380	34293381	1:34293381:+	0.007	+	2.069	2.81	1.842	3.135	1.949	1.991	0.82	0.025705909	0	-	0.074	2.299	1000	1000
chr1	34303295	34303299	1:34303299:+	0.088	+	0.685	0.706	0.741	0.593	0.653	-100	1	FALSE	0	-	1000	1000	1000	1000
chr1	34307528	34307529	1:34307529:+	0.02	+	0.884	0.61	0.767	1.765	0.982	0.776	0.249	0.21817684	0	-	0.64	0.964	1000	1000
chr1	34308302	34308339	1:34308325:+	2.053	+	0.098	0.133	0.085	0.211	0.1	0.071	0.649	0.095200696	0	-	0.276	0.116	1000	1000
chr1	34308621	34308675	1:34308655:+	21.762	+	0.003	0	0	0	0.007	0.008	0.22	0.657983166	0	-	2.277	0.003	1000	1000
chr1	34310143	34310154	1:34310149:+	0.023	+	-100	-100	-100	-100	-100	-100	1	FALSE	0	-	1000	1000	1000	1000
chr1	34344340	34344341	1:34344341:-	0.008	-	-100	-100	-100	-100	-100	-100	1	FALSE	0	-	1000	1000	1000	1000
chr1	34367206	34367207	1:34367207:+	0.049	+	-100	-100	-100	-100	-100	-100	1	FALSE	0	-	1000	1000	1000	1000
chr1	34375488	34375493	1:34375489:-	0.008	-	-100	-100	-100	-100	-100	-100	1	FALSE	0	-	1000	1000	1000	1000
chr1	34384160	34384161	1:34384161:+	0.041	+	-100	-100	-100	-100	-100	-100	1	FALSE	0	-	1000	1000	1000	1000
chr1	34387095	34387097	1:34387096:+	0.006	+	-100	-100	-100	-100	0	-100	1	FALSE	0	-	1000	1000	1000	1000
chr1	34416625	34416662	1:34416644:-	1.161	-	-100	-100	2	-100	0.333	-100	1	FALSE	0	-	1000	1000	1000	1000
chr1	34416955	34416967	1:34416960:-	0.062	-	-100	-100	-100	-100	0.8	-100	1	FALSE	0	-	1000	1000	1000	1000
chr1	34424383	34424385	1:34424384:-	0.062	-	-100	-100	2	-100	-100	1.333	1	FALSE	0	-	1000	1000	1000	1000
chr1	34424802	34424811	1:34424803:-	0.121	-	0	-100	-100	-100	0.25	-100	1	FALSE	0	-	1000	1000	1000	1000
chr1	34425340	34425341	1:34425341:-	0.004	-	-100	-100	-100	-100	-100	-100	1	FALSE	0	-	1000	1000	1000	1000
chr1	34426105	34426106	1:34426106:-	0.007	-	-100	0.857	-100	-100	-100	-100	1	FALSE	0	-	1000	1000	1000	1000
chr1	34426954	34426962	1:34426962:-	0.039	-	0.273	1.333	-100	-100	1.667	-100	1	FALSE	0	-	1000	1000	1000	1000
chr1	34434734	34434741	1:34434741:-	0.036	-	-100	-100	-100	-100	1	-100	1	FALSE	0	-	1000	1000	1000	1000
chr1	34436656	34436700	1:34436665:-	11.232	-	0	0	0	0	0	0	1	FALSE	0	-	1000	1000	1000	1000
chr1	34444935	34444995	1:34444958:+	35.824	+	0.104	0.073	0.166	0.041	0.135	0.14	0.842	-0.041049844	0	-	-0.119	0.11	1000	1000
chr1	34445719	34445753	1:34445747:+	4.644	+	0.171	0.129	0.293	0.055	0.209	0.23	0.68	-0.090757195	0	-	-0.263	0.181	1000	1000
chr1	34447337	34447363	1:34447338:+	0.024	+	2.22	2.854	2.087	4	1.979	1.679	0.839	0.033561569	0	-	0.097	2.47	1000	1000
chr1	34449293	34449322	1:34449310:+	2.036	+	0.046	0.038	0.076	0.067	0.059	0.035	0.993	0.00133838	0	-	0.004	0.053	1000	1000
chr1	34459389	34459390	1:34459390:-	0.009	-	-100	-100	-100	-100	2	-100	1	FALSE	0	-	1000	1000	1000	1000
chr1	34469622	34469627	1:34469626:+	0.015	+	17	-100	-100	3.333	4.667	-100	1	FALSE	0	-	1000	1000	1000	1000
chr1	34470938	34470939	1:34470939:+	0.03	+	-100	-100	-100	-100	0.778	-100	1	FALSE	0	-	1000	1000	1000	1000
chr1	34473747	34473789	1:34473772:+	1.259	+	0.014	0.012	0.052	0.005	0.023	0.025	0.595	-0.192768901	0	-	-0.563	0.022	1000	1000
chr1	34474401	34474407	1:34474407:+	0.01	+	0	0.017	-100	-100	0.022	-100	1	FALSE	0	-	1000	1000	1000	1000
chr1	34475716	34475746	1:34475733:+	4.36	+	2	0.083	0.571	0	0.125	0	0.217	-0.91006424	0	-	-4.409	0.463	1000	1000
chr1	34482777	34482779	1:34482779:-	0.827	-	-100	-100	-100	0.5	-100	-100	1	FALSE	0	-	1000	1000	1000	1000
chr1	34484747	34484756	1:34484749:-	0.735	-	-100	-100	-100	-100	-100	-100	1	FALSE	0	-	1000	1000	1000	1000
chr1	34490824	34490834	1:34490829:+	0.299	+	-100	-100	-100	-100	0	1	1	FALSE	0	-	1000	1000	1000	1000
chr1	34502164	34502181	1:34502175:+	0.369	+	-100	-100	-100	-100	2	-100	1	FALSE	0	-	1000	1000	1000	1000
chr1	34503051	34503079	1:34503079:+	2.668	+	-100	-100	-100	-100	-100	-100	1	FALSE	0	-	1000	1000	1000	1000
chr1	34511600	34511601	1:34511601:+	0.03	+	-100	-100	-100	-100	-100	-100	1	FALSE	0	-	1000	1000	1000	1000
chr1	34526212	34526213	1:34526213:+	0.018	+	-100	-100	-100	-100	-100	-100	1	FALSE	0	-	1000	1000	1000	1000
chr1	34528198	34528200	1:34528199:-	0.007	-	-100	-100	-100	-100	-100	-100	1	FALSE	0	-	1000	1000	1000	1000
chr1	34544311	34544312	1:34544312:+	0.019	+	-100	-100	-100	-100	-100	-100	1	FALSE	0	-	1000	1000	1000	1000
chr1	34546456	34546458	1:34546458:-	0.009	-	-100	-100	-100	-100	-100	-100	1	FALSE	0	-	1000	1000	1000	1000
chr1	34562415	34562416	1:34562416:-	0.194	-	-100	-100	-100	-100	-100	-100	1	FALSE	0	-	1000	1000	1000	1000
chr1	34579201	34579206	1:34579202:-	0.24	-	-100	-100	-100	-100	-100	-100	1	FALSE	0	-	1000	1000	1000	1000
chr1	34590925	34590953	1:34590942:+	1.414	+	-100	-100	-100	-100	-100	-100	1	FALSE	0	-	1000	1000	1000	1000
chr1	34591975	34592003	1:34591999:+	0.191	+	-100	-100	-100	-100	-100	-100	1	FALSE	0	-	1000	1000	1000	1000
chr1	34663075	34663081	1:34663081:-	0.029	-	-100	-100	-100	-100	-100	-100	1	FALSE	0	-	1000	1000	1000	1000
chr1	34667075	34667078	1:34667076:+	0.038	+	-100	-100	-100	-100	-100	-100	1	FALSE	0	-	1000	1000	1000	1000
chr1	34691632	34691633	1:34691633:+	0.018	+	-100	-100	-100	-100	-100	-100	1	FALSE	0	-	1000	1000	1000	1000
chr1	34709181	34709182	1:34709182:-	0.008	-	-100	-100	-100	-100	-100	-100	1	FALSE	0	-	1000	1000	1000	1000
chr1	34725924	34725925	1:34725925:+	0.049	+	-100	-100	-100	-100	-100	-100	1	FALSE	0	-	1000	1000	1000	1000
chr1	34727746	34727750	1:34727748:-	0.224	-	-100	-100	-100	-100	-100	-100	1	FALSE	0	-	1000	1000	1000	1000
chr1	34731391	34731395	1:34731395:-	0.009	-	-100	-100	-100	-100	-100	-100	1	FALSE	0	-	1000	1000	1000	1000
chr1	34742694	34742699	1:34742699:-	0.007	-	-100	-100	-100	-100	-100	1	1	FALSE	0	-	1000	1000	1000	1000
chr1	34748271	34748272	1:34748272:-	0.004	-	-100	-100	-100	-100	-100	1	1	FALSE	0	-	1000	1000	1000	1000
chr1	34752959	34752960	1:34752960:+	0.023	+	-100	-100	-100	-100	-100	-100	1	FALSE	0	-	1000	1000	1000	1000
chr1	34769346	34769349	1:34769347:+	0.069	+	-100	-100	-100	-100	-100	-100	1	FALSE	0	-	1000	1000	1000	1000
chr1	34786494	34786495	1:34786495:-	0.011	-	0.5	-100	-100	0	-100	-100	1	FALSE	0	-	1000	1000	1000	1000
chr1	34791024	34791025	1:34791025:-	0.002	-	3	-100	-100	-100	-100	-100	1	FALSE	0	-	1000	1000	1000	1000
chr1	34796699	34796748	1:34796702:+	0.099	+	-100	-100	-100	1.143	-100	-100	1	FALSE	0	-	1000	1000	1000	1000
chr1	34801283	34801323	1:34801303:-	0.53	-	-100	-100	-100	-100	0.5	2	1	FALSE	0	-	1000	1000	1000	1000
chr1	34809200	34809240	1:34809218:+	0.064	+	-100	-100	-100	-100	-100	-100	1	FALSE	0	-	1000	1000	1000	1000
chr1	34812170	34812171	1:34812171:+	0.012	+	0.167	0.231	3.25	0.571	-100	-100	1	FALSE	0	-	1000	1000	1000	1000
chr1	34812725	34812775	1:34812753:+	13.079	+	-100	-100	0.071	-100	-100	-100	1	FALSE	0	-	1000	1000	1000	1000
chr1	34813212	34813258	1:34813227:-	156.079	-	0.021	0.015	0.016	0.012	0.021	0.024	0.707	0.044175134	0	-	0.128	0.018	1000	1000
chr1	34814309	34814321	1:34814310:-	0.004	-	0.903	0.963	0.748	0.776	0.866	0.813	0.487	-0.031370592	0	-	-0.091	0.845	1000	1000
chr1	34815310	34815311	1:34815311:-	0.007	-	0.983	1.012	1.098	1.1	0.983	0.976	0.839	-0.00562302	0	-	-0.016	1.025	1000	1000
chr1	34816495	34816532	1:34816514:-	4.796	-	1.174	1.304	1.123	1.381	1.186	1.257	0.402	0.029697059	0	-	0.086	1.237	1000	1000
chr1	34817135	34817188	1:34817157:-	2.687	-	1.689	1.998	1.543	1.946	1.91	1.481	0.867	0.010134605	0	-	0.029	1.761	1000	1000
chr1	34817911	34817916	1:34817912:-	0.021	-	1.713	1.882	1.721	-100	1.685	1.487	1	FALSE	0	-	1000	1000	1000	1000
chr1	34822367	34822368	1:34822368:-	0.003	-	0.489	0.312	0.702	-100	0.583	0.452	1	FALSE	0	-	1000	1000	1000	1000
chr1	34845312	34845313	1:34845313:-	0.004	-	-100	-100	-100	-100	-100	-100	1	FALSE	0	-	1000	1000	1000	1000
chr1	34852176	34852182	1:34852182:+	0.051	+	0.65	0.636	2.25	-100	0.611	0.15	1	FALSE	0	-	1000	1000	1000	1000
chr1	34869624	34869651	1:34869631:+	0.237	+	0.024	-100	-100	0.121	-100	0.02	1	FALSE	0	-	1000	1000	1000	1000
chr1	34870573	34870583	1:34870574:+	0.005	+	-100	-100	-100	-100	-100	4	1	FALSE	0	-	1000	1000	1000	1000
chr1	34877220	34877235	1:34877229:+	0.156	+	2.736	3.519	2.913	3.698	2.843	2.726	0.936	0.005390879	0	-	0.016	3.073	1000	1000
chr1	34878214	34878259	1:34878220:+	0.254	+	0.855	0.639	0.906	0.744	0.675	0.785	0.5	-0.042459179	0	-	-0.123	0.767	1000	1000
chr1	34878751	34878752	1:34878752:+	0.012	+	0.703	0.553	0.789	0.585	0.628	0.656	0.462	-0.044920037	0	-	-0.13	0.652	1000	1000
chr1	34879547	34879597	1:34879577:+	135.012	+	0.005	0.003	0	0	0	0.007	0.907	-0.069824967	0	-	-0.202	0.002	1000	1000
chr1	34881286	34881308	1:34881298:+	0.377	+	-100	-100	0.5	-100	-100	-100	1	FALSE	0	-	1000	1000	1000	1000
chr1	34889371	34889379	1:34889373:+	0.387	+	-100	-100	-100	-100	-100	-100	1	FALSE	0	-	1000	1000	1000	1000
chr1	34900479	34900480	1:34900480:+	0.008	+	-100	-100	-100	-100	-100	-100	1	FALSE	0	-	1000	1000	1000	1000
chr1	34970921	34970925	1:34970925:+	0.071	+	-100	-100	-100	-100	-100	-100	1	FALSE	0	-	1000	1000	1000	1000
chr1	34991982	34991983	1:34991983:+	0.049	+	-100	-100	-100	-100	-100	-100	1	FALSE	0	-	1000	1000	1000	1000
chr1	35071256	35071263	1:35071257:-	0.007	-	-100	-100	-100	-100	-100	-100	1	FALSE	0	-	1000	1000	1000	1000
chr1	35100663	35100668	1:35100668:-	0.035	-	-100	-100	-100	-100	-100	-100	1	FALSE	0	-	1000	1000	1000	1000
chr1	35212148	35212149	1:35212149:+	0.015	+	-100	-100	-100	-100	-100	-100	1	FALSE	0	-	1000	1000	1000	1000
chr1	35287874	35287878	1:35287878:+	0.008	+	-100	-100	-100	-100	-100	-100	1	FALSE	0	-	1000	1000	1000	1000
chr1	35327378	35327379	1:35327379:+	0.018	+	-100	-100	-100	-100	-100	-100	1	FALSE	0	-	1000	1000	1000	1000
chr1	35347588	35347589	1:35347589:+	0.036	+	-100	-100	-100	-100	-100	-100	1	FALSE	0	-	1000	1000	1000	1000
chr1	35350402	35350403	1:35350403:+	0.022	+	-100	-100	-100	-100	-100	-100	1	FALSE	0	-	1000	1000	1000	1000
chr1	35372977	35372978	1:35372978:-	0.008	-	-100	0.5	-100	-100	-100	-100	1	FALSE	0	-	1000	1000	1000	1000
chr1	35393842	35393844	1:35393844:-	0.009	-	-100	-100	-100	-100	-100	-100	1	FALSE	0	-	1000	1000	1000	1000
chr1	35527120	35527121	1:35527121:+	0.011	+	-100	-100	-100	-100	-100	-100	1	FALSE	0	-	1000	1000	1000	1000
chr1	35565274	35565277	1:35565275:-	0.011	-	-100	-100	-100	-100	-100	-100	1	FALSE	0	-	1000	1000	1000	1000
chr1	35608395	35608399	1:35608396:-	0.059	-	-100	-100	-100	-100	-100	-100	1	FALSE	0	-	1000	1000	1000	1000
chr1	35611534	35611536	1:35611536:-	0.012	-	-100	-100	-100	-100	-100	-100	1	FALSE	0	-	1000	1000	1000	1000
chr1	35623048	35623056	1:35623049:-	0.153	-	-100	-100	-100	-100	-100	-100	1	FALSE	0	-	1000	1000	1000	1000
chr1	35631765	35631791	1:35631772:-	0.336	-	-100	-100	-100	-100	-100	-100	1	FALSE	0	-	1000	1000	1000	1000
chr1	35657202	35657205	1:35657203:-	0.008	-	-100	-100	-100	-100	-100	-100	1	FALSE	0	-	1000	1000	1000	1000
chr1	35689667	35689669	1:35689668:+	0.249	+	-100	-100	-100	-100	-100	-100	1	FALSE	0	-	1000	1000	1000	1000
chr1	35713085	35713086	1:35713086:+	0.104	+	-100	-100	-100	-100	-100	-100	1	FALSE	0	-	1000	1000	1000	1000
chr1	35732349	35732350	1:35732350:-	0.022	-	-100	-100	-100	-100	-100	-100	1	FALSE	0	-	1000	1000	1000	1000
chr1	35801356	35801357	1:35801357:-	0.004	-	-100	-100	-100	-100	-100	-100	1	FALSE	0	-	1000	1000	1000	1000
chr1	35809297	35809305	1:35809305:+	0.007	+	-100	-100	-100	-100	-100	-100	1	FALSE	0	-	1000	1000	1000	1000
chr1	35843024	35843025	1:35843025:-	0.007	-	-100	-100	-100	-100	-100	-100	1	FALSE	0	-	1000	1000	1000	1000
chr1	35870113	35870114	1:35870114:+	0.012	+	-100	-100	-100	-100	-100	-100	1	FALSE	0	-	1000	1000	1000	1000
chr1	35881117	35881124	1:35881120:+	0.175	+	-100	-100	0.167	1	-100	0.25	1	FALSE	0	-	1000	1000	1000	1000
chr1	35916412	35916415	1:35916415:+	0.026	+	-100	-100	-100	-100	-100	-100	1	FALSE	0	-	1000	1000	1000	1000
chr1	35929603	35929604	1:35929604:+	0.025	+	-100	-100	-100	-100	-100	-100	1	FALSE	0	-	1000	1000	1000	1000
chr1	35961807	35961808	1:35961808:-	0.018	-	-100	-100	-100	-100	-100	-100	1	FALSE	0	-	1000	1000	1000	1000
chr1	35980930	35980933	1:35980933:+	0.008	+	-100	-100	-100	-100	-100	-100	1	FALSE	0	-	1000	1000	1000	1000
chr1	36001704	36001716	1:36001711:-	0.118	-	-100	-100	-100	0	-100	0	1	FALSE	0	-	1000	1000	1000	1000
chr1	36002977	36002988	1:36002987:-	0.342	-	-100	-100	-100	-100	-100	3.667	1	FALSE	0	-	1000	1000	1000	1000
chr1	36011814	36011854	1:36011833:+	0.185	+	-100	-100	-100	-100	-100	-100	1	FALSE	0	-	1000	1000	1000	1000
chr1	36021529	36021569	1:36021551:+	0.072	+	-100	-100	-100	-100	-100	-100	1	FALSE	0	-	1000	1000	1000	1000
chr1	36040860	36040866	1:36040866:+	0.004	+	-100	-100	-100	-100	-100	-100	1	FALSE	0	-	1000	1000	1000	1000
chr1	36044556	36044565	1:36044557:-	0.008	-	-100	-100	-100	-100	-100	-100	1	FALSE	0	-	1000	1000	1000	1000
chr1	36066387	36066396	1:36066396:+	0.034	+	-100	-100	-100	-100	-100	-100	1	FALSE	0	-	1000	1000	1000	1000
chr1	36067630	36067642	1:36067641:-	0.063	-	0	0	-100	0	-100	-100	1	FALSE	0	-	1000	1000	1000	1000
chr1	36072853	36072861	1:36072854:+	0.008	+	1.531	1.395	1.778	1.704	2.211	1.632	0.259	0.082269151	0	-	0.238	1.709	1000	1000
chr1	36075842	36075850	1:36075850:+	0.048	+	1.22	0.947	1.311	1.636	0.968	1.228	0.625	0.048466429	0	-	0.14	1.219	1000	1000
chr1	36086373	36086396	1:36086396:+	0.005	+	0.955	1.6	1.179	-100	1.072	0.656	1	FALSE	0	-	1000	1000	1000	1000
chr1	36087532	36087539	1:36087539:+	0.141	+	1.619	1.974	1.124	-100	1.357	1.326	1	FALSE	0	-	1000	1000	1000	1000
chr1	36094651	36094665	1:36094661:+	0.005	+	1.671	1.557	1.217	1.294	0.944	1.308	0.173	-0.112423606	0	-	-0.326	1.332	1000	1000
chr1	36094938	36094950	1:36094939:+	0.03	+	1.819	1.304	1.333	1.4	1.247	1.587	0.723	-0.025492182	0	-	-0.074	1.449	1000	1000
chr1	36104966	36104984	1:36104978:+	0.164	+	0.75	0.607	0.792	0.668	0.828	0.813	0.522	0.035824639	0	-	0.103	0.743	1000	1000
chr1	36105899	36105901	1:36105900:+	0.008	+	0.389	0.339	0.377	0.424	0.406	0.378	0.156	0.045085994	0	-	0.13	0.386	1000	1000
chr1	36106419	36106454	1:36106445:+	53.255	+	0.004	0.004	0.002	0.009	0.005	0.006	0.065	0.374741416	0	-	1.137	0.005	1000	1000
chr1	36107286	36107291	1:36107291:+	0.013	+	0.007	-100	-100	0.027	0.034	0.039	1	FALSE	0	-	1000	1000	1000	1000
chr1	36124817	36124825	1:36124818:-	0.013	-	-100	-100	-100	0	1	0.444	1	FALSE	0	-	1000	1000	1000	1000
chr1	36129324	36129353	1:36129337:-	0.061	-	-100	-100	-100	-100	3.75	1	1	FALSE	0	-	1000	1000	1000	1000
chr1	36131023	36131025	1:36131024:-	0.009	-	-100	-100	-100	-100	1	0.8	1	FALSE	0	-	1000	1000	1000	1000
chr1	36133675	36133682	1:36133680:-	0.008	-	-100	-100	-100	-100	0.938	2.8	1	FALSE	0	-	1000	1000	1000	1000
chr1	36135073	36135139	1:36135087:-	0.111	-	-100	-100	-100	0.5	-100	-100	1	FALSE	0	-	1000	1000	1000	1000
chr1	36136918	36136925	1:36136925:-	0.006	-	1	0.5	1.5	-100	1.056	0.815	1	FALSE	0	-	1000	1000	1000	1000
chr1	36139271	36139277	1:36139272:-	0.024	-	0.172	0.151	0.109	-100	0.429	-100	1	FALSE	0	-	1000	1000	1000	1000
chr1	36140021	36140052	1:36140029:-	6.067	-	0.038	0.082	0.152	0.053	0.109	0.168	0.7	0.096746234	0	-	0.28	0.1	1000	1000
chr1	36140637	36140668	1:36140638:-	1.413	-	0.374	0.335	0.576	0.564	0.342	0.389	0.971	0.004529393	0	-	0.013	0.43	1000	1000
chr1	36141012	36141019	1:36141013:-	0.117	-	0.611	0.495	0.588	0.733	0.567	0.471	0.776	0.022254054	0	-	0.064	0.578	1000	1000
chr1	36141520	36141539	1:36141531:-	1.637	-	0.838	0.602	0.62	0.603	0.566	0.641	0.348	-0.064753299	0	-	-0.187	0.645	1000	1000
chr1	36142366	36142400	1:36142396:-	0.349	-	0.57	0.602	0.593	0.275	0.503	0.532	0.137	-0.148251326	0	-	-0.431	0.512	1000	1000
chr1	36143455	36143467	1:36143457:-	0.675	-	0.434	0.314	0.376	0.142	0.245	0.259	0.034	-0.269980938	-0.27	1:36143457:-	-0.799	0.295	1000	1000
chr1	36151482	36151483	1:36151483:-	0.018	-	0.013	-100	0.022	0.027	-100	0.022	1	FALSE	0	-	1000	1000	1000	1000
chr1	36151988	36151992	1:36151989:-	0.007	-	86.143	-100	53.75	-100	-100	184	0.875	-2.339.312.407	0	-	1000	3.982	1000	1000
chr1	36163396	36163402	1:36163398:-	0.141	-	21.45	45.286	34.231	7.389	37.583	75.286	0.773	0.08720309	0	-	0.252	36.871	1000	1000
chr1	36164969	36164970	1:36164970:-	0.018	-	0.775	0.767	0.768	-100	0.837	0.717	1	FALSE	0	-	1000	1000	1000	1000
chr1	36192456	36192458	1:36192457:-	0.027	-	1.926	1.964	2.04	1.283	1.67	1.762	0.055	-0.114040392	0	-	-0.33	1.774	1000	1000
chr1	36208583	36208590	1:36208584:-	0.037	-	33.812	-100	13.395	-100	-100	31.885	1	FALSE	0	-	1000	1000	1000	1000
chr1	36244077	36244078	1:36244078:-	0.022	-	0.029	0.053	0.065	0.013	0.046	0.04	0.331	-0.197371435	0	-	-0.577	0.041	1000	1000
chr1	36250689	36250690	1:36250690:+	0.007	+	-100	-100	-100	-100	-100	-100	1	FALSE	0	-	1000	1000	1000	1000
chr1	36256366	36256367	1:36256367:-	0.02	-	-100	-100	-100	-100	-100	-100	1	FALSE	0	-	1000	1000	1000	1000
chr1	36262631	36262663	1:36262661:+	0.285	+	-100	-100	-100	-100	-100	-100	1	FALSE	0	-	1000	1000	1000	1000
chr1	36264577	36264608	1:36264578:-	0.825	-	0	0.003	0	0	0.002	0.015	0.403	0.69893919	0	-	2.497	0.003	1000	1000
chr1	36265299	36265300	1:36265300:-	0.006	-	0.692	0.617	0.582	0.661	0.787	0.732	0.119	0.071221707	0	-	0.206	0.679	1000	1000
chr1	36266016	36266038	1:36266028:-	0.023	-	1.472	1.677	1.352	1.985	2.036	1.327	0.317	0.086050568	0	-	0.249	1.641	1000	1000
chr1	36284370	36284375	1:36284371:+	0.004	+	-100	-100	-100	-100	-100	-100	1	FALSE	0	-	1000	1000	1000	1000
chr1	36291370	36291378	1:36291377:-	0.034	-	-100	-100	-100	-100	0.429	0	1	FALSE	0	-	1000	1000	1000	1000
chr1	36307430	36307440	1:36307431:-	0.092	-	-100	-100	-100	-100	-100	-100	1	FALSE	0	-	1000	1000	1000	1000
chr1	36315358	36315359	1:36315359:+	0.008	+	-100	-100	6.1	-100	-100	59	1	FALSE	0	-	1000	1000	1000	1000
chr1	36319634	36319654	1:36319648:+	0.398	+	0.582	0.788	0.689	1.101	0.753	0.51	0.603	0.069500797	0	-	0.201	0.737	1000	1000
chr1	36320506	36320532	1:36320527:+	13.045	+	0.27	0.338	0.188	0.165	0.207	0.262	0.354	-0.11347972	0	-	-0.329	0.238	1000	1000
chr1	36321073	36321077	1:36321077:+	0.004	+	0.432	0.812	0.238	0.267	0.434	0.5	0.634	-0.104941499	0	-	-0.304	0.447	1000	1000
chr1	36322951	36322990	1:36322975:+	1.583	+	0.174	-100	0.1	-100	0.368	0.459	1	FALSE	0	-	1000	1000	1000	1000
chr1	36324028	36324039	1:36324039:+	0.023	+	-100	0.5	2.5	-100	-100	-100	1	FALSE	0	-	1000	1000	1000	1000
chr1	36328672	36328707	1:36328694:+	0.237	+	-100	-100	0	-100	0.182	0.333	1	FALSE	0	-	1000	1000	1000	1000
chr1	36333405	36333436	1:36333430:+	0.444	+	-100	-100	-100	0	-100	-100	1	FALSE	0	-	1000	1000	1000	1000
chr1	36335709	36335748	1:36335730:-	18.073	-	0.003	0.01	0.01	0.021	0.014	0.005	0.327	0.272167603	0	-	0.806	0.011	1000	1000
chr1	36336655	36336682	1:36336675:-	0.575	-	0.907	1.046	1.028	1.324	1.041	0.994	0.321	0.059866491	0	-	0.173	1.057	1000	1000
chr1	36340837	36340840	1:36340839:-	0.009	-	1.161	1.308	0.92	-100	0.738	0.694	1	FALSE	0	-	1000	1000	1000	1000
chr1	36351773	36351775	1:36351774:-	0.034	-	1.252	1.123	1.172	1.218	0.976	1.13	0.407	-0.0323746	0	-	-0.093	1.145	1000	1000
chr1	36422082	36422115	1:36422101:+	0.864	+	-100	-100	-100	-100	-100	-100	1	FALSE	0	-	1000	1000	1000	1000
chr1	36423168	36423216	1:36423191:-	26.315	-	0.334	0.219	0.304	0.213	0.277	0.201	0.253	-0.107482315	0	-	-0.311	0.258	1000	1000
chr1	36425864	36425866	1:36425866:-	0.004	-	6.03	-100	-100	-100	-100	9	1	FALSE	0	-	1000	1000	1000	1000
chr1	36427475	36427482	1:36427476:-	0.005	-	-100	-100	-100	-100	-100	-100	1	FALSE	0	-	1000	1000	1000	1000
chr1	36463214	36463215	1:36463215:-	0.02	-	-100	-100	-100	-100	-100	-100	1	FALSE	0	-	1000	1000	1000	1000
chr1	36465356	36465377	1:36465357:-	1.464	-	-100	-100	-100	0	0	0	1	FALSE	0	-	1000	1000	1000	1000
chr1	36476085	36476112	1:36476110:+	0.06	+	3	-100	2	-100	-100	-100	1	FALSE	0	-	1000	1000	1000	1000
chr1	36508750	36508780	1:36508778:+	12.05	+	0	-100	0	0	0	0	1	FALSE	0	-	1000	1000	1000	1000
chr1	36511179	36511180	1:36511180:-	0.034	-	-100	-100	-100	-100	-100	-100	1	FALSE	0	-	1000	1000	1000	1000
chr1	36513497	36513521	1:36513498:+	0.007	+	0.045	0.019	-100	-100	0.056	0.087	1	FALSE	0	-	1000	1000	1000	1000
chr1	36525668	36525702	1:36525681:+	0.192	+	1.044	0.874	1.163	1.227	1.116	1.141	0.211	0.0615647	0	-	0.178	1.094	1000	1000
chr1	36526389	36526445	1:36526404:+	0.064	+	0.643	0.512	0.729	0.964	0.791	0.513	0.43	0.092421121	0	-	0.267	0.692	1000	1000
chr1	36527189	36527227	1:36527215:+	12.056	+	0.129	0.162	0.152	0.284	0.188	0.106	0.435	0.132850328	0	-	0.386	0.17	1000	1000
chr1	36528215	36528259	1:36528234:+	0.441	+	0.146	0.073	0.065	-100	0.046	0.238	1	FALSE	0	-	1000	1000	1000	1000
chr1	36529346	36529379	1:36529365:-	0.128	-	0.059	2	-100	-100	-100	-100	1	FALSE	0	-	1000	1000	1000	1000
chr1	36529427	36529428	1:36529428:+	0.007	+	0.933	-100	1.667	-100	1.333	0.667	1	FALSE	0	-	1000	1000	1000	1000
chr1	36530142	36530232	1:36530189:-	1.946	-	0.097	0.071	0	-100	0.012	0.109	1	FALSE	0	-	1000	1000	1000	1000
chr1	36530763	36530764	1:36530764:-	0.005	-	0.562	0.296	0.36	0.353	0.456	0.456	0.867	0.018809869	0	-	0.054	0.414	1000	1000
chr1	36531460	36531490	1:36531467:-	3.056	-	0.703	0.933	1.574	0.589	1.265	0.844	0.628	-0.086879413	0	-	-0.251	0.985	1000	1000
chr1	36532164	36532179	1:36532165:-	0.005	-	1	3.6	1.684	1.256	1.065	1.326	0.324	-0.265546041	0	-	-0.785	1.655	1000	1000
chr1	36534051	36534066	1:36534064:-	0.04	-	0.468	0.211	0.48	0.457	0.526	0.882	0.211	0.23382978	0	-	0.687	0.504	1000	1000
chr1	36537570	36537573	1:36537571:-	0.002	-	0.662	0.378	0.483	0.391	0.591	0.353	0.602	-0.065804381	0	-	-0.19	0.476	1000	1000
chr1	36538155	36538202	1:36538173:-	3.259	-	0.515	0.198	-100	-100	0.347	0.324	1	FALSE	0	-	1000	1000	1000	1000
chr1	36539130	36539160	1:36539140:-	2.524	-	0.718	0.279	0.731	0.36	0.493	0.415	0.374	-0.153645174	0	-	-0.447	0.499	1000	1000
chr1	36540436	36540438	1:36540437:-	0.053	-	7.6	150	7.727	-100	9.364	14.143	0.253	-2.722.171.866	0	-	1000	14.806	1000	1000
chr1	36548637	36548666	1:36548640:-	14.691	-	-100	-100	0	-100	0	0.018	1	FALSE	0	-	1000	1000	1000	1000
chr1	36559210	36559239	1:36559239:+	0.104	+	0.556	0.412	0.478	0.938	0.615	0.6	0.115	0.196556959	0	-	0.575	0.6	1000	1000
chr1	36560218	36560222	1:36560219:+	0.004	+	0.25	-100	0	0.235	0.235	-100	1	FALSE	0	-	1000	1000	1000	1000
chr1	36562691	36562716	1:36562700:-	0.47	-	0.2	-100	-100	-100	-100	-100	1	FALSE	0	-	1000	1000	1000	1000
chr1	36576392	36576393	1:36576393:-	0.005	-	-100	-100	-100	-100	-100	-100	1	FALSE	0	-	1000	1000	1000	1000
chr1	36587588	36587591	1:36587589:-	0.008	-	-100	-100	-100	-100	-100	-100	1	FALSE	0	-	1000	1000	1000	1000
chr1	36599907	36599929	1:36599908:-	0.008	-	-100	-100	-100	-100	-100	-100	1	FALSE	0	-	1000	1000	1000	1000
chr1	36600407	36600411	1:36600411:-	0.082	-	-100	-100	-100	-100	0.5	-100	1	FALSE	0	-	1000	1000	1000	1000
chr1	36652229	36652230	1:36652230:-	0.005	-	-100	-100	-100	-100	-100	-100	1	FALSE	0	-	1000	1000	1000	1000
chr1	36689603	36689604	1:36689604:+	0.006	+	-100	-100	-100	-100	-100	-100	1	FALSE	0	-	1000	1000	1000	1000
chr1	36692516	36692541	1:36692541:+	0.3	+	0.412	0.363	0.386	0.422	0.421	0.42	0.074	0.04212484	0	-	0.122	0.404	1000	1000
chr1	36693361	36693413	1:36693385:+	400.243	+	0.004	0.001	0.004	0.003	0.003	0.002	0.768	-0.051149639	0	-	-0.148	0.003	1000	1000
chr1	36693657	36693701	1:36693680:+	31.164	+	0.001	0.002	0.001	0.002	0.003	0.001	0.32	0.223384631	0	-	0.656	0.002	1000	1000
chr1	36694099	36694131	1:36694106:+	0.134	+	-100	0.002	0.001	0	0.002	0.002	1	FALSE	0	-	1000	1000	1000	1000
chr1	36695397	36695419	1:36695414:+	0.4	+	-100	0	-100	4	0.143	-100	1	FALSE	0	-	1000	1000	1000	1000
chr1	36695780	36695814	1:36695806:+	0.077	+	0	-100	-100	0	-100	-100	1	FALSE	0	-	1000	1000	1000	1000
chr1	36696554	36696555	1:36696555:+	0.004	+	-100	-100	-100	-100	-100	-100	1	FALSE	0	-	1000	1000	1000	1000
chr1	36698095	36698125	1:36698096:-	84.158	-	0.002	0.003	0.001	0.005	0.002	0.002	0.564	0.133528382	0	-	0.388	0.003	1000	1000
chr1	36699193	36699211	1:36699194:-	42.271	-	0.858	0.668	0.758	0.841	0.985	0.968	0.075	0.100408372	0	-	0.291	0.846	1000	1000
chr1	36700544	36700545	1:36700545:-	0.012	-	1.105	1.293	1.189	1.223	1.135	1.145	0.67	-0.011806006	0	-	-0.034	1.182	1000	1000
chr1	36712747	36712748	1:36712748:-	0.009	-	-100	-100	-100	-100	-100	-100	1	FALSE	0	-	1000	1000	1000	1000
chr1	36714929	36714939	1:36714930:+	0.011	+	-100	-100	-100	-100	-100	-100	1	FALSE	0	-	1000	1000	1000	1000
chr1	36757936	36757972	1:36757959:+	0.815	+	-100	-100	-100	-100	-100	-100	1	FALSE	0	-	1000	1000	1000	1000
chr1	36782795	36782834	1:36782816:+	42.319	+	0.005	0.005	0.005	0	0.005	0.005	0.327	-0.221340487	0	-	-0.649	0.004	1000	1000
chr1	36783617	36783618	1:36783618:+	0.008	+	-100	0.016	-100	-100	0.013	-100	1	FALSE	0	-	1000	1000	1000	1000
chr1	36785630	36785642	1:36785635:+	0.094	+	-100	-100	-100	-100	0.75	0.733	1	FALSE	0	-	1000	1000	1000	1000
chr1	36786357	36786358	1:36786358:+	0.005	+	-100	-100	-100	-100	0.571	0.583	1	FALSE	0	-	1000	1000	1000	1000
chr1	36787095	36787097	1:36787096:-	0.007	-	-100	-100	-100	-100	-100	-100	1	FALSE	0	-	1000	1000	1000	1000
chr1	36788954	36788998	1:36788977:-	0.115	-	-100	-100	-100	-100	-100	-100	1	FALSE	0	-	1000	1000	1000	1000
chr1	36792187	36792212	1:36792201:-	22.722	-	0.004	0	0	0	0	0	0.374	-1	0	-	1000	0.001	1000	1000
chr1	36792501	36792502	1:36792502:-	0.207	-	0.152	0.151	0.18	0.117	0.165	0.149	0.355	-0.058006969	0	-	-0.168	0.152	1000	1000
chr1	36799392	36799394	1:36799393:-	0.141	-	50.818	21	38.429	30	35.231	31.4	0.633	-0.065816643	0	-	-0.19	34.48	1000	1000
chr1	36814138	36814169	1:36814145:-	1.333	-	0.767	-100	0.531	0.182	0.429	0.261	1	FALSE	0	-	1000	1000	1000	1000
chr1	36814478	36814479	1:36814479:-	0.051	-	0.208	0.077	0.103	0.239	0.12	0.132	0.565	0.117948789	0	-	0.342	0.146	1000	1000
chr1	36825528	36825530	1:36825529:-	0.044	-	24.182	29.333	26.95	28	24.087	32.083	0.676	0.022505108	0	-	0.065	27.439	1000	1000
chr1	36838918	36838919	1:36838919:-	0.018	-	10.5	14	7.538	14	9.667	18.889	0.342	0.14099112	0	-	0.41	12.432	1000	1000
chr1	36841643	36841652	1:36841644:-	0.021	-	1.101	1.171	1.089	0.875	0.952	1.254	0.475	-0.043370216	0	-	-0.125	1.074	1000	1000
chr1	36865819	36865821	1:36865820:-	0.028	-	2.25	-100	-100	-100	-100	1	1	FALSE	0	-	1000	1000	1000	1000
chr1	36909835	36909836	1:36909836:-	0.038	-	0.333	-100	0.529	-100	0.75	2.333	1	FALSE	0	-	1000	1000	1000	1000
chr1	36931536	36931539	1:36931537:-	0.007	-	1.436	-100	0.611	-100	1.087	-100	1	FALSE	0	-	1000	1000	1000	1000
chr1	36940257	36940273	1:36940258:+	0.011	+	-100	0	-100	-100	-100	-100	1	FALSE	0	-	1000	1000	1000	1000
chr1	36945598	36945602	1:36945599:+	0.005	+	-100	-100	-100	-100	-100	-100	1	FALSE	0	-	1000	1000	1000	1000
chr1	36980579	36980581	1:36980580:+	0.011	+	-100	-100	-100	-100	-100	-100	1	FALSE	0	-	1000	1000	1000	1000
chr1	37004115	37004117	1:37004116:+	0.008	+	-100	-100	-100	-100	-100	-100	1	FALSE	0	-	1000	1000	1000	1000
chr1	37005524	37005536	1:37005536:+	0.007	+	-100	-100	-100	-100	-100	-100	1	FALSE	0	-	1000	1000	1000	1000
chr1	37023682	37023683	1:37023683:+	0.016	+	-100	-100	-100	-100	-100	-100	1	FALSE	0	-	1000	1000	1000	1000
chr1	37027655	37027665	1:37027659:-	0.143	-	-100	-100	-100	-100	-100	-100	1	FALSE	0	-	1000	1000	1000	1000
chr1	37034582	37034584	1:37034584:-	0.019	-	-100	-100	-100	-100	-100	-100	1	FALSE	0	-	1000	1000	1000	1000
chr1	37048375	37048376	1:37048376:-	0.008	-	-100	-100	-100	-100	-100	-100	1	FALSE	0	-	1000	1000	1000	1000
chr1	37063624	37063650	1:37063648:+	2.188	+	-100	-100	0	-100	-100	-100	1	FALSE	0	-	1000	1000	1000	1000
chr1	37073269	37073270	1:37073270:+	0.042	+	-100	-100	-100	-100	-100	-100	1	FALSE	0	-	1000	1000	1000	1000
chr1	37118908	37118910	1:37118909:-	0.055	-	-100	-100	-100	-100	-100	-100	1	FALSE	0	-	1000	1000	1000	1000
chr1	37132882	37132883	1:37132883:-	0.016	-	-100	-100	-100	-100	-100	-100	1	FALSE	0	-	1000	1000	1000	1000
chr1	37136150	37136151	1:37136151:+	0.007	+	-100	-100	-100	-100	-100	-100	1	FALSE	0	-	1000	1000	1000	1000
chr1	37136939	37136940	1:37136940:-	0.004	-	-100	-100	-100	-100	-100	-100	1	FALSE	0	-	1000	1000	1000	1000
chr1	37141317	37141342	1:37141333:+	0.527	+	-100	0	-100	-100	-100	-100	1	FALSE	0	-	1000	1000	1000	1000
chr1	37145945	37145946	1:37145946:+	0.007	+	-100	-100	-100	-100	-100	-100	1	FALSE	0	-	1000	1000	1000	1000
chr1	37186629	37186652	1:37186652:+	0.719	+	-100	-100	-100	-100	0.5	-100	1	FALSE	0	-	1000	1000	1000	1000
chr1	37187584	37187614	1:37187605:+	7.989	+	-100	-100	-100	-100	0	-100	1	FALSE	0	-	1000	1000	1000	1000
chr1	37211480	37211482	1:37211482:-	0.119	-	-100	-100	-100	-100	-100	-100	1	FALSE	0	-	1000	1000	1000	1000
chr1	37212022	37212023	1:37212023:+	0.007	+	-100	-100	-100	-100	-100	-100	1	FALSE	0	-	1000	1000	1000	1000
chr1	37228594	37228595	1:37228595:+	0.035	+	-100	-100	-100	-100	-100	-100	1	FALSE	0	-	1000	1000	1000	1000
chr1	37237758	37237759	1:37237759:+	0.033	+	-100	-100	-100	-100	-100	-100	1	FALSE	0	-	1000	1000	1000	1000
chr1	37262184	37262209	1:37262193:+	0.03	+	-100	-100	-100	-100	-100	-100	1	FALSE	0	-	1000	1000	1000	1000
chr1	37265046	37265055	1:37265047:+	0.022	+	-100	-100	-100	-100	-100	-100	1	FALSE	0	-	1000	1000	1000	1000
chr1	37295176	37295177	1:37295177:+	0.006	+	-100	-100	-100	-100	-100	-100	1	FALSE	0	-	1000	1000	1000	1000
chr1	37298909	37298916	1:37298910:-	0.177	-	-100	-100	-100	-100	-100	-100	1	FALSE	0	-	1000	1000	1000	1000
chr1	37299361	37299362	1:37299362:-	0.012	-	-100	-100	-100	-100	-100	-100	1	FALSE	0	-	1000	1000	1000	1000
chr1	37300433	37300476	1:37300453:+	0.062	+	0.053	0.064	0.129	0.14	0.134	0.1	0.183	0.208114073	0	-	0.609	0.103	1000	1000
chr1	37381070	37381091	1:37381091:+	0.08	+	0.226	0.128	0.247	0.102	0.211	0.254	0.852	-0.029824951	0	-	-0.086	0.195	1000	1000
chr1	37403825	37403826	1:37403826:+	0.075	+	0.515	0.462	0.686	-100	0.624	1.429	1	FALSE	0	-	1000	1000	1000	1000
chr1	37404422	37404442	1:37404439:+	1.632	+	1.06	0.838	0.87	-100	1.153	1.533	1	FALSE	0	-	1000	1000	1000	1000
chr1	37406942	37406958	1:37406946:+	0.157	+	0.789	1.277	1.095	-100	0.929	1.059	1	FALSE	0	-	1000	1000	1000	1000
chr1	37408061	37408068	1:37408062:+	0.058	+	6.764	5.067	6.779	-100	5.967	-100	1	FALSE	0	-	1000	1000	1000	1000
chr1	37409456	37409464	1:37409464:+	0.009	+	0.998	1.058	0.87	1.13	0.93	0.756	0.78	-0.018973925	0	-	-0.055	0.957	1000	1000
chr1	37410720	37410750	1:37410750:+	27.842	+	-100	0.007	0.023	-100	-100	0.034	1	FALSE	0	-	1000	1000	1000	1000
chr1	37415355	37415356	1:37415356:-	0.004	-	-100	-100	-100	-100	-100	-100	1	FALSE	0	-	1000	1000	1000	1000
chr1	37415947	37415948	1:37415948:-	0.009	-	-100	-100	2	-100	2	0.5	1	FALSE	0	-	1000	1000	1000	1000
chr1	37416600	37416601	1:37416601:+	0.016	+	-100	-100	0.8	-100	-100	-100	1	FALSE	0	-	1000	1000	1000	1000
chr1	37417074	37417118	1:37417092:-	46.868	-	0.001	0.001	0.001	0.008	0.001	0.001	0.463	0.472310473	0	-	1.48	0.002	1000	1000
chr1	37418271	37418272	1:37418272:-	0.005	-	1.105	1.145	1.053	1.216	1.075	1.146	0.41	0.019929724	0	-	0.058	1.124	1000	1000
chr1	37418811	37418825	1:37418823:-	0.21	-	0.719	0.524	0.63	0.605	0.629	0.656	0.933	0.004149558	0	-	0.012	0.627	1000	1000
chr1	37419376	37419378	1:37419377:-	0.031	-	0.656	0.518	0.613	0.502	0.618	0.636	0.871	-0.008607011	0	-	-0.025	0.59	1000	1000
chr1	37419717	37419724	1:37419724:-	0.018	-	0.867	0.794	0.858	0.451	0.808	0.809	0.283	-0.098397551	0	-	-0.285	0.765	1000	1000
chr1	37420315	37420344	1:37420326:-	6.584	-	1.848	1.564	1.987	0.737	1.641	1.636	0.229	-0.147090209	0	-	-0.428	1.569	1000	1000
chr1	37429867	37429868	1:37429868:-	0.025	-	0.074	0.053	0.084	0.007	0.092	0.03	0.377	-0.238983349	0	-	-0.703	0.057	1000	1000
chr1	37432227	37432230	1:37432228:+	0.031	+	0.685	0.62	0.755	0.636	0.709	0.63	0.577	-0.021015411	0	-	-0.061	0.672	1000	1000
chr1	37432626	37432629	1:37432629:+	0.007	+	0.908	0.889	0.965	0.965	0.97	0.932	0.246	0.018784878	0	-	0.054	0.938	1000	1000
chr1	37438931	37438956	1:37438956:+	0.249	+	0.006	0.023	0.007	0	0.026	0.005	0.862	-0.080222962	0	-	-0.232	0.011	1000	1000
chr1	37444585	37444601	1:37444599:-	0.112	-	2.286	2.042	0.875	0.615	1.6	1.824	0.535	-0.125898689	0	-	-0.365	1.54	1000	1000
chr1	37447921	37447922	1:37447922:-	0.016	-	-100	3	-100	-100	-100	-100	1	FALSE	0	-	1000	1000	1000	1000
chr1	37486744	37486776	1:37486758:-	0.1	-	0.5	-100	-100	-100	0.231	-100	1	FALSE	0	-	1000	1000	1000	1000
chr1	37487544	37487580	1:37487556:-	0.096	-	1.167	0.833	-100	0.667	1.75	-100	1	FALSE	0	-	1000	1000	1000	1000
chr1	37488328	37488329	1:37488329:-	0.029	-	-100	1.75	-100	-100	-100	0.4	1	FALSE	0	-	1000	1000	1000	1000
chr1	37494405	37494411	1:37494406:-	0.05	-	-100	-100	2	-100	-100	-100	1	FALSE	0	-	1000	1000	1000	1000
chr1	37495996	37495997	1:37495997:-	0.057	-	2.4	3.2	-100	4.8	2.556	19	1	FALSE	0	-	1000	1000	1000	1000
chr1	37518103	37518104	1:37518104:-	0.012	-	0	-100	-100	-100	-100	-100	1	FALSE	0	-	1000	1000	1000	1000
chr1	37519959	37519960	1:37519960:-	0.007	-	-100	-100	-100	-100	-100	-100	1	FALSE	0	-	1000	1000	1000	1000
chr1	37536042	37536043	1:37536043:-	0.038	-	0.167	0.316	0.231	0.045	0.542	0.091	0.946	-0.02529734	0	-	-0.073	0.232	1000	1000
chr1	37573449	37573450	1:37573450:-	0.014	-	-100	-100	-100	-100	-100	-100	1	FALSE	0	-	1000	1000	1000	1000
chr1	37581282	37581289	1:37581285:+	0.019	+	-100	-100	-100	-100	-100	-100	1	FALSE	0	-	1000	1000	1000	1000
chr1	37611667	37611706	1:37611677:-	13.049	-	-100	-100	-100	-100	-100	-100	1	FALSE	0	-	1000	1000	1000	1000
chr1	37644559	37644561	1:37644560:-	0.123	-	-100	-100	-100	-100	-100	-100	1	FALSE	0	-	1000	1000	1000	1000
[truncated: 186,696 more rows]
