# Supplementary material for: Hepatitis, testicular degeneration, and ataxia in DIDO3-deficient mice with altered mRNA processing
Source: Cell Biosci. 2022 Jun 7;12:84. doi: 10.1186/s13578-022-00804-8 (PMC9172153; doi:10.1186/s13578-022-00804-8)
Supplement: Supplementary file 7 — Additional file 7: Analysis of compositional biases around splice sites in E16 vs. WT livers. [file 13578_2022_804_MOESM7_ESM.xlsx]

## Sheet: Up
AAAAA		0.00130395		0.0235591		0.479524	0.00130395	0.0235591	-1	-1
AAAAC		0.000982273		-0.0542625		0.103201	0.000982273	-0.0542625	-1	-1
AAAAT		0.00153372		-0.0299002		0.369476	0.00153372	-0.0299002	-1	-1
AAAAG		0.00141309		0.02775		0.404907	0.00141309	0.02775	-1	-1
AAACA		0.00126374		-0.0448247		0.17837	0.00126374	-0.0448247	-1	-1
AAACC		0.000913342		0.040785		0.220802	0.000913342	0.040785	-1	-1
AAACT		0.00107418		0.0139098		0.676364	0.00107418	0.0139098	-1	-1
AAACG		0.000264237		0.118856		0.000344427	-1	-1	0.000264237	0.118856
AAATA		0.001505		-0.0421068		0.206188	0.001505	-0.0421068	-1	-1
AAATC		0.000901853		-0.0380251		0.253669	0.000901853	-0.0380251	-1	-1
AAATT		0.00110865		-0.061776		0.0635152	0.00110865	-0.061776	-1	-1
AAATG		0.00140161		-0.0463307		0.164209	0.00140161	-0.0463307	-1	-1
AAAGA		0.00141884		0.0272051		0.414196	0.00141884	0.0272051	-1	-1
AAAGC		0.00110865		-0.014087		0.67248	0.00110865	-0.014087	-1	-1
AAAGT		0.001258		-0.0225639		0.498284	0.001258	-0.0225639	-1	-1
AAAGG		0.00132693		0.011803		0.723189	0.00132693	0.011803	-1	-1
AACAA		0.00100525		0.0176793		0.595718	0.00100525	0.0176793	-1	-1
AACAC		0.000775479		-0.00574772		0.86306	0.000775479	-0.00574772	-1	-1
AACAT		0.000919086		-0.0778065		0.0193671	-1	-1	0.000919086	-0.0778065
AACAG		0.00106844		0.0141863		0.670305	0.00106844	0.0141863	-1	-1
AACCA		0.000873132		0.00913157		0.784062	0.000873132	0.00913157	-1	-1
AACCC		0.000942063		0.0436483		0.190048	0.000942063	0.0436483	-1	-1
AACCT		0.000919086		0.058756		0.0776149	0.000919086	0.058756	-1	-1
AACCG		0.000247004		0.0187285		0.574075	0.000247004	0.0187285	-1	-1
AACTA		0.000660593		0.0168372		0.613353	0.000660593	0.0168372	-1	-1
AACTC		0.000936319		0.0378651		0.255674	0.000936319	0.0378651	-1	-1
AACTT		0.00110865		-0.0228283		0.493263	0.00110865	-0.0228283	-1	-1
AACTG		0.00109141		-0.00147436		0.964711	0.00109141	-0.00147436	-1	-1
AACGA		0.000126374		0.0926416		0.00533606	-1	-1	0.000126374	0.0926416
AACGC		0.00028147		0.112545		0.000703924	-1	-1	0.00028147	0.112545
AACGT		0.00024126		0.045193		0.174826	0.00024126	0.045193	-1	-1
AACGG		0.000235516		0.0527409		0.113247	0.000235516	0.0527409	-1	-1
AATAA		0.00106269		-0.0167744		0.614678	0.00106269	-0.0167744	-1	-1
AATAC		0.000626127		-0.0224423		0.500603	0.000626127	-0.0224423	-1	-1
AATAT		0.000959296		-0.0878463		0.00826062	-1	-1	0.000959296	-0.0878463
AATAG		0.000660593		-0.0147424		0.658187	0.000660593	-0.0147424	-1	-1
AATCA		0.000792712		-0.0130517		0.695297	0.000792712	-0.0130517	-1	-1
AATCC		0.000620383		0.0397386		0.232885	0.000620383	0.0397386	-1	-1
AATCT		0.000936319		0.00981329		0.768385	0.000936319	0.00981329	-1	-1
AATCG		0.000189561		0.00969329		0.771138	0.000189561	0.00969329	-1	-1
AATTA		0.000873132		-0.028059		0.399693	0.000873132	-0.028059	-1	-1
AATTC		0.00084441		-0.0274551		0.409919	0.00084441	-0.0274551	-1	-1
AATTT		0.00117183		-0.0287678		0.387889	0.00117183	-0.0287678	-1	-1
AATTG		0.000832922		-0.052013		0.118316	0.000832922	-0.052013	-1	-1
AATGA		0.00126374		0.0296653		0.37325	0.00126374	0.0296653	-1	-1
AATGC		0.000832922		-0.0223554		0.502265	0.000832922	-0.0223554	-1	-1
AATGT		0.00116609		-0.0312198		0.348717	0.00116609	-0.0312198	-1	-1
AATGG		0.000901853		-0.0185149		0.578451	0.000901853	-0.0185149	-1	-1
AAGAA		0.00154521		0.0292083		0.380661	0.00154521	0.0292083	-1	-1
AAGAC		0.000901853		0.00772851		0.816598	0.000901853	0.00772851	-1	-1
AAGAT		0.000878876		-0.031453		0.345125	0.000878876	-0.031453	-1	-1
AAGAG		0.00140161		-0.0059053		0.859344	0.00140161	-0.0059053	-1	-1
AAGCA		0.00118332		-0.0293753		0.377943	0.00118332	-0.0293753	-1	-1
AAGCC		0.00114311		0.0148667		0.655489	0.00114311	0.0148667	-1	-1
AAGCT		0.00105695		-0.0470899		0.157399	0.00105695	-0.0470899	-1	-1
AAGCG		0.000304447		0.0318505		0.33906	0.000304447	0.0318505	-1	-1
AAGTA		0.00088462		-0.0443155		0.183357	0.00088462	-0.0443155	-1	-1
AAGTC		0.000873132		0.000915077		0.978093	0.000873132	0.000915077	-1	-1
AAGTT		0.00114311		-0.0323655		0.331305	0.00114311	-0.0323655	-1	-1
AAGTG		0.0013614		-0.0330294		0.321477	0.0013614	-0.0330294	-1	-1
AAGGA		0.00140161		-0.00684179		0.837328	0.00140161	-0.00684179	-1	-1
AAGGC		0.00124077		0.0197298		0.553772	0.00124077	0.0197298	-1	-1
AAGGT		0.00114886		-0.0188015		0.572584	0.00114886	-0.0188015	-1	-1
AAGGG		0.001258		-0.00723468		0.828128	0.001258	-0.00723468	-1	-1
ACAAA		0.00121204		0.0051566		0.877025	0.00121204	0.0051566	-1	-1
ACAAC		0.000649104		0.0755056		0.0232661	-1	-1	0.000649104	0.0755056
ACAAT		0.000620383		0.00548389		0.869287	0.000620383	0.00548389	-1	-1
ACAAG		0.000953552		-0.0511333		0.124678	0.000953552	-0.0511333	-1	-1
ACACA		0.0015567		-0.00510106		0.878339	0.0015567	-0.00510106	-1	-1
ACACC		0.000798456		0.0203398		0.541578	0.000798456	0.0203398	-1	-1
ACACT		0.00096504		-0.065533		0.0489931	-1	-1	0.00096504	-0.065533
ACACG		0.000218283		0.0310677		0.351071	0.000218283	0.0310677	-1	-1
ACATA		0.000850155		-0.0824811		0.0131623	-1	-1	0.000850155	-0.0824811
ACATC		0.000815689		-0.0200033		0.548288	0.000815689	-0.0200033	-1	-1
ACATT		0.00112014		-0.105586		0.00148628	-1	-1	0.00112014	-0.105586
ACATG		0.00106269		-0.0390551		0.241027	0.00106269	-0.0390551	-1	-1
ACAGA		0.00167159		-0.0541273		0.104064	0.00167159	-0.0541273	-1	-1
ACAGC		0.00125225		0.0074877		0.822215	0.00125225	0.0074877	-1	-1
ACAGT		0.00116609		-0.0432928		0.193686	0.00116609	-0.0432928	-1	-1
ACAGG		0.00141884		0.0348411		0.295634	0.00141884	0.0348411	-1	-1
ACCAA		0.000850155		-0.019336		0.561716	0.000850155	-0.019336	-1	-1
ACCAC		0.00092483		0.00285544		0.931715	0.00092483	0.00285544	-1	-1
ACCAT		0.000873132		-0.048361		0.146479	0.000873132	-0.048361	-1	-1
ACCAG		0.00101674		0.0298115		0.370899	0.00101674	0.0298115	-1	-1
ACCCA		0.00116035		0.0186606		0.575463	0.00116035	0.0186606	-1	-1
ACCCC		0.00111439		0.0461403		0.165951	0.00111439	0.0461403	-1	-1
ACCCT		0.00126949		-0.0135619		0.684017	0.00126949	-0.0135619	-1	-1
ACCCG		0.000568684		0.132959		6.13163e-05	-1	-1	0.000568684	0.132959
ACCTA		0.000557196		0.00046356		0.988901	0.000557196	0.00046356	-1	-1
ACCTC		0.00102823		0.0593407		0.0747023	0.00102823	0.0593407	-1	-1
ACCTT		0.0011029		-0.037041		0.266173	0.0011029	-0.037041	-1	-1
ACCTG		0.00144756		0.0123993		0.709821	0.00144756	0.0123993	-1	-1
ACCGA		0.000212539		0.0386998		0.245336	0.000212539	0.0386998	-1	-1
ACCGC		0.0004021		0.0966485		0.00364833	-1	-1	0.0004021	0.0966485
ACCGT		0.000258493		0.00587876		0.859969	0.000258493	0.00587876	-1	-1
ACCGG		0.000356146		0.0660858		0.0471116	-1	-1	0.000356146	0.0660858
ACTAA		0.00076399		-0.0103253		0.756672	0.00076399	-0.0103253	-1	-1
ACTAC		0.000476776		0.0149856		0.652914	0.000476776	0.0149856	-1	-1
ACTAT		0.000614639		0.00242073		0.942091	0.000614639	0.00242073	-1	-1
ACTAG		0.000620383		0.0397172		0.233137	0.000620383	0.0397172	-1	-1
ACTCA		0.00112014		-0.0385976		0.246586	0.00112014	-0.0385976	-1	-1
ACTCC		0.00102248		0.036759		0.269833	0.00102248	0.036759	-1	-1
ACTCT		0.00109141		-0.0404387		0.22475	0.00109141	-0.0404387	-1	-1
ACTCG		0.000292959		0.0245628		0.461	0.000292959	0.0245628	-1	-1
ACTTA		0.000873132		-0.0576402		0.0834294	0.000873132	-0.0576402	-1	-1
ACTTC		0.00111439		0.0312828		0.347744	0.00111439	0.0312828	-1	-1
ACTTT		0.00134991		-0.0314508		0.345159	0.00134991	-0.0314508	-1	-1
ACTTG		0.000913342		-0.0538001		0.106176	0.000913342	-0.0538001	-1	-1
ACTGA		0.00132693		-0.0708883		0.0331784	-1	-1	0.00132693	-0.0708883
ACTGC		0.000993762		-0.0231519		0.487153	0.000993762	-0.0231519	-1	-1
ACTGT		0.00132119		-0.0571486		0.0861003	0.00132119	-0.0571486	-1	-1
ACTGG		0.00124077		-0.0350826		0.292297	0.00124077	-0.0350826	-1	-1
ACGAA		0.000143607		0.0477101		0.151996	0.000143607	0.0477101	-1	-1
ACGAC		0.000114886		-0.000950307		0.97725	0.000114886	-0.000950307	-1	-1
ACGAT		0.000149351		0.0654157		0.0494002	-1	-1	0.000149351	0.0654157
ACGAG		0.000304447		0.0542229		0.103454	0.000304447	0.0542229	-1	-1
ACGCA		0.000287214		0.0539986		0.104891	0.000287214	0.0539986	-1	-1
ACGCC		0.00044231		0.18401		2.55536e-08	-1	-1	0.00044231	0.18401
ACGCT		0.000269982		0.0752257		0.0237839	-1	-1	0.000269982	0.0752257
ACGCG		0.00028147		0.103588		0.00182763	-1	-1	0.00028147	0.103588
ACGTA		0.000109141		-0.0343814		0.302056	0.000109141	-0.0343814	-1	-1
ACGTC		0.000264237		0.0574559		0.0844229	0.000264237	0.0574559	-1	-1
ACGTT		0.000247004		0.0198984		0.550389	0.000247004	0.0198984	-1	-1
ACGTG		0.00056294		0.0526621		0.113787	0.00056294	0.0526621	-1	-1
ACGGA		0.000264237		0.0932889		0.00502283	-1	-1	0.000264237	0.0932889
ACGGC		0.000275726		0.0860106		0.00971454	-1	-1	0.000275726	0.0860106
ACGGT		0.000195306		0.0323833		0.331038	0.000195306	0.0323833	-1	-1
ACGGG		0.000350402		0.0338946		0.308958	0.000350402	0.0338946	-1	-1
ATAAA		0.00128672		-0.0363349		0.2754	0.00128672	-0.0363349	-1	-1
ATAAC		0.000505497		-0.0210626		0.527306	0.000505497	-0.0210626	-1	-1
ATAAT		0.000827177		-0.122957		0.000212405	-1	-1	0.000827177	-0.122957
ATAAG		0.000746757		0.0237778		0.475455	0.000746757	0.0237778	-1	-1
ATACA		0.000769734		-0.0473449		0.15516	0.000769734	-0.0473449	-1	-1
ATACC		0.000453799		-0.0184066		0.580676	0.000453799	-0.0184066	-1	-1
ATACT		0.000660593		-0.0501729		0.131925	0.000660593	-0.0501729	-1	-1
ATACG		0.000126374		0.0264248		0.427718	0.000126374	0.0264248	-1	-1
ATATA		0.000769734		-0.0930971		0.00511387	-1	-1	0.000769734	-0.0930971
ATATC		0.000476776		-0.0494095		0.137914	0.000476776	-0.0494095	-1	-1
ATATT		0.00118332		-0.0676276		0.0421821	-1	-1	0.00118332	-0.0676276
ATATG		0.000712292		0.0232512		0.485288	0.000712292	0.0232512	-1	-1
ATAGA		0.000798456		-0.0148527		0.655794	0.000798456	-0.0148527	-1	-1
ATAGC		0.000574429		-0.0562839		0.0909656	0.000574429	-0.0562839	-1	-1
ATAGT		0.00068357		-0.0274756		0.409569	0.00068357	-0.0274756	-1	-1
ATAGG		0.000718036		0.0847128		0.0108757	-1	-1	0.000718036	0.0847128
ATCAA		0.000660593		-0.00660212		0.842951	0.000660593	-0.00660212	-1	-1
ATCAC		0.000712292		-0.0616645		0.0639954	0.000712292	-0.0616645	-1	-1
ATCAT		0.000677826		-0.00953551		0.774762	0.000677826	-0.00953551	-1	-1
ATCAG		0.000959296		0.0410068		0.218299	0.000959296	0.0410068	-1	-1
ATCCA		0.00092483		0.0284847		0.392579	0.00092483	0.0284847	-1	-1
ATCCC		0.00084441		-0.00984135		0.767742	0.00084441	-0.00984135	-1	-1
ATCCT		0.000999506		-0.0469368		0.158755	0.000999506	-0.0469368	-1	-1
ATCCG		0.000224027		-0.000689898		0.983483	0.000224027	-0.000689898	-1	-1
ATCTA		0.000591662		-0.0599664		0.0716853	0.000591662	-0.0599664	-1	-1
ATCTC		0.00107993		-0.00838201		0.801401	0.00107993	-0.00838201	-1	-1
ATCTT		0.00106269		0.0148093		0.656733	0.00106269	0.0148093	-1	-1
ATCTG		0.00128098		-0.0346811		0.297859	0.00128098	-0.0346811	-1	-1
ATCGA		0.000183817		-0.0205628		0.537155	0.000183817	-0.0205628	-1	-1
ATCGC		0.00024126		-0.0208912		0.530674	0.00024126	-0.0208912	-1	-1
ATCGT		0.000126374		-0.0422638		0.204501	0.000126374	-0.0422638	-1	-1
ATCGG		0.000218283		0.0615187		0.0646277	0.000218283	0.0615187	-1	-1
ATTAA		0.000947807		-0.0378499		0.255865	0.000947807	-0.0378499	-1	-1
ATTAC		0.000534219		-0.0955137		0.00406881	-1	-1	0.000534219	-0.0955137
ATTAT		0.000792712		-0.0505136		0.129318	0.000792712	-0.0505136	-1	-1
ATTAG		0.000539963		0.00494307		0.882079	0.000539963	0.00494307	-1	-1
ATTCA		0.000718036		-0.0730786		0.0280988	-1	-1	0.000718036	-0.0730786
ATTCC		0.000907597		-0.0830742		0.0125166	-1	-1	0.000907597	-0.0830742
ATTCT		0.00127523		-0.0673079		0.0431668	-1	-1	0.00127523	-0.0673079
ATTCG		0.000155096		0.00118813		0.971558	0.000155096	0.00118813	-1	-1
ATTTA		0.001258		-0.0904297		0.00654365	-1	-1	0.001258	-0.0904297
ATTTC		0.0012063		-0.00146538		0.964925	0.0012063	-0.00146538	-1	-1
ATTTT		0.00205071		-0.0339268		0.308497	0.00205071	-0.0339268	-1	-1
ATTTG		0.00108567		-0.0854308		0.0102189	-1	-1	0.00108567	-0.0854308
ATTGA		0.000896109		-0.00984438		0.767673	0.000896109	-0.00984438	-1	-1
ATTGC		0.000712292		-0.0415044		0.212759	0.000712292	-0.0415044	-1	-1
ATTGT		0.00103972		-0.0513379		0.123175	0.00103972	-0.0513379	-1	-1
ATTGG		0.000919086		-0.0885319		0.00776957	-1	-1	0.000919086	-0.0885319
ATGAA		0.0010512		0.00990969		0.766176	0.0010512	0.00990969	-1	-1
ATGAC		0.000631872		-0.0161022		0.628932	0.000631872	-0.0161022	-1	-1
ATGAT		0.000873132		0.0561473		0.091754	0.000873132	0.0561473	-1	-1
ATGAG		0.00116609		0.0106595		0.749058	0.00116609	0.0106595	-1	-1
ATGCA		0.000976529		-0.0387978		0.244142	0.000976529	-0.0387978	-1	-1
ATGCC		0.000838666		-0.0354114		0.287796	0.000838666	-0.0354114	-1	-1
ATGCT		0.00133267		-0.0480114		0.149423	0.00133267	-0.0480114	-1	-1
ATGCG		0.000269982		0.0792508		0.0172221	-1	-1	0.000269982	0.0792508
ATGTA		0.000970785		-0.0655229		0.0490278	-1	-1	0.000970785	-0.0655229
ATGTC		0.0008042		-0.0128444		0.6999	0.0008042	-0.0128444	-1	-1
ATGTT		0.00107993		-0.119334		0.000325818	-1	-1	0.00107993	-0.119334
ATGTG		0.00127523		-0.0716466		0.0313373	-1	-1	0.00127523	-0.0716466
ATGGA		0.000976529		0.0290649		0.383005	0.000976529	0.0290649	-1	-1
ATGGC		0.000821433		0.0426115		0.200798	0.000821433	0.0426115	-1	-1
ATGGT		0.00092483		-0.0233675		0.483106	0.00092483	-0.0233675	-1	-1
ATGGG		0.00113162		0.0151808		0.648695	0.00113162	0.0151808	-1	-1
AGAAA		0.00199901		-0.00633417		0.849247	0.00199901	-0.00633417	-1	-1
AGAAC		0.000913342		0.0381844		0.251685	0.000913342	0.0381844	-1	-1
AGAAT		0.000919086		0.0363472		0.275238	0.000919086	0.0363472	-1	-1
AGAAG		0.00167733		0.0127842		0.701239	0.00167733	0.0127842	-1	-1
AGACA		0.00133267		0.0236153		0.478478	0.00133267	0.0236153	-1	-1
AGACC		0.00102248		-0.0128467		0.699848	0.00102248	-0.0128467	-1	-1
AGACT		0.00111439		0.000584647		0.986002	0.00111439	0.000584647	-1	-1
AGACG		0.000292959		0.0584892		0.0789744	0.000292959	0.0584892	-1	-1
AGATA		0.000855899		0.0254437		0.445078	0.000855899	0.0254437	-1	-1
AGATC		0.000695059		-0.0174881		0.599703	0.000695059	-0.0174881	-1	-1
AGATT		0.000896109		-0.0493996		0.137993	0.000896109	-0.0493996	-1	-1
AGATG		0.00124077		0.00555034		0.867718	0.00124077	0.00555034	-1	-1
AGAGA		0.00169456		-0.0151982		0.648318	0.00169456	-0.0151982	-1	-1
AGAGC		0.00141884		0.024736		0.457846	0.00141884	0.024736	-1	-1
AGAGT		0.00114311		0.00109451		0.973799	0.00114311	0.00109451	-1	-1
AGAGG		0.00182668		0.0188164		0.572278	0.00182668	0.0188164	-1	-1
AGCAA		0.00103972		0.0352155		0.290472	0.00103972	0.0352155	-1	-1
AGCAC		0.00101099		-0.0225432		0.498679	0.00101099	-0.0225432	-1	-1
AGCAT		0.0010512		0.0271778		0.414665	0.0010512	0.0271778	-1	-1
AGCAG		0.00172329		0.0203929		0.540524	0.00172329	0.0203929	-1	-1
AGCCA		0.00171754		0.0234054		0.482396	0.00171754	0.0234054	-1	-1
AGCCC		0.00164287		0.00976536		0.769485	0.00164287	0.00976536	-1	-1
AGCCT		0.00153947		0.0126714		0.703751	0.00153947	0.0126714	-1	-1
AGCCG		0.000551452		0.100842		0.00241453	-1	-1	0.000551452	0.100842
AGCTA		0.000815689		0.00847752		0.799186	0.000815689	0.00847752	-1	-1
AGCTC		0.00139012		0.0261051		0.433331	0.00139012	0.0261051	-1	-1
AGCTT		0.00129246		-0.0166567		0.617163	0.00129246	-0.0166567	-1	-1
AGCTG		0.00186689		-0.0153552		0.644935	0.00186689	-0.0153552	-1	-1
AGCGA		0.000356146		0.0642596		0.0535675	0.000356146	0.0642596	-1	-1
AGCGC		0.00056294		0.109864		0.000943558	-1	-1	0.00056294	0.109864
AGCGT		0.000264237		-0.0253355		0.447017	0.000264237	-0.0253355	-1	-1
AGCGG		0.000568684		0.0578015		0.0825679	0.000568684	0.0578015	-1	-1
AGTAA		0.000867387		-0.00398027		0.904925	0.000867387	-0.00398027	-1	-1
AGTAC		0.000494009		-0.0411295		0.216924	0.000494009	-0.0411295	-1	-1
AGTAT		0.000735269		-0.0693225		0.0372732	-1	-1	0.000735269	-0.0693225
AGTAG		0.0008042		-0.0130112		0.696196	0.0008042	-0.0130112	-1	-1
AGTCA		0.00100525		-0.015761		0.636219	0.00100525	-0.015761	-1	-1
AGTCC		0.000890365		0.0257597		0.439444	0.000890365	0.0257597	-1	-1
AGTCT		0.0011546		-0.0469254		0.158856	0.0011546	-0.0469254	-1	-1
AGTCG		0.00028147		0.0490136		0.141102	0.00028147	0.0490136	-1	-1
AGTTA		0.000873132		-0.0343599		0.302358	0.000873132	-0.0343599	-1	-1
AGTTC		0.0011546		-0.0673924		0.0429047	-1	-1	0.0011546	-0.0673924
AGTTT		0.00129821		-0.04409		0.185599	0.00129821	-0.04409	-1	-1
AGTTG		0.000959296		0.0223377		0.502601	0.000959296	0.0223377	-1	-1
AGTGA		0.00137863		-0.0530137		0.111391	0.00137863	-0.0530137	-1	-1
AGTGC		0.00112588		0.0229975		0.490063	0.00112588	0.0229975	-1	-1
AGTGT		0.00148777		-0.0330141		0.321701	0.00148777	-0.0330141	-1	-1
AGTGG		0.0011546		-0.045192		0.174835	0.0011546	-0.045192	-1	-1
AGGAA		0.0016084		0.0422282		0.204883	0.0016084	0.0422282	-1	-1
AGGAC		0.00117758		0.0734059		0.0274004	-1	-1	0.00117758	0.0734059
AGGAT		0.000827177		-0.0228722		0.492431	0.000827177	-0.0228722	-1	-1
AGGAG		0.00186689		0.0185385		0.577966	0.00186689	0.0185385	-1	-1
AGGCA		0.001505		0.0224702		0.50007	0.001505	0.0224702	-1	-1
AGGCC		0.00139586		0.0644986		0.0526825	0.00139586	0.0644986	-1	-1
AGGCT		0.00164861		0.051138		0.124644	0.00164861	0.051138	-1	-1
AGGCG		0.000700803		0.0998841		0.00265693	-1	-1	0.000700803	0.0998841
AGGTA		0.00102248		-0.0405019		0.224025	0.00102248	-0.0405019	-1	-1
AGGTC		0.00108567		0.0356509		0.284545	0.00108567	0.0356509	-1	-1
AGGTT		0.0011546		0.00223609		0.946501	0.0011546	0.00223609	-1	-1
AGGTG		0.0016084		0.0317701		0.340281	0.0016084	0.0317701	-1	-1
AGGGA		0.00151649		0.032046		0.336103	0.00151649	0.032046	-1	-1
AGGGC		0.00144756		0.0163048		0.62462	0.00144756	0.0163048	-1	-1
AGGGT		0.00129246		-0.0535676		0.107698	0.00129246	-0.0535676	-1	-1
AGGGG		0.00163138		-0.0366154		0.271709	0.00163138	-0.0366154	-1	-1
CAAAA		0.0010512		0.0405282		0.223724	0.0010512	0.0405282	-1	-1
CAAAC		0.000832922		0.0202958		0.542454	0.000832922	0.0202958	-1	-1
CAAAT		0.000913342		-0.0827406		0.0128763	-1	-1	0.000913342	-0.0827406
CAAAG		0.00100525		0.00279914		0.933058	0.00100525	0.00279914	-1	-1
CAACA		0.000781223		0.0596511		0.0731929	0.000781223	0.0596511	-1	-1
CAACC		0.000637616		0.0369153		0.2678	0.000637616	0.0369153	-1	-1
CAACT		0.000700803		-0.0426427		0.200468	0.000700803	-0.0426427	-1	-1
CAACG		0.00020105		0.0635696		0.0561911	0.00020105	0.0635696	-1	-1
CAATA		0.000471032		0.044448		0.18205	0.000471032	0.044448	-1	-1
CAATC		0.000499753		0.0996478		0.00272001	-1	-1	0.000499753	0.0996478
CAATT		0.000620383		-0.0230581		0.48892	0.000620383	-0.0230581	-1	-1
CAATG		0.000913342		0.00458608		0.89054	0.000913342	0.00458608	-1	-1
CAAGA		0.000999506		-0.0120379		0.717912	0.000999506	-0.0120379	-1	-1
CAAGC		0.000930575		-0.0233181		0.484031	0.000930575	-0.0233181	-1	-1
CAAGT		0.00101674		-0.0420759		0.206522	0.00101674	-0.0420759	-1	-1
CAAGG		0.00133267		0.0207146		0.534155	0.00133267	0.0207146	-1	-1
CACAA		0.000861643		-0.0157418		0.636631	0.000861643	-0.0157418	-1	-1
CACAC		0.00138437		0.00875001		0.792876	0.00138437	0.00875001	-1	-1
CACAT		0.00111439		-0.0601296		0.0709148	0.00111439	-0.0601296	-1	-1
CACAG		0.00202199		-0.0223021		0.503284	0.00202199	-0.0223021	-1	-1
CACCA		0.00117183		-0.0643226		0.053333	0.00117183	-0.0643226	-1	-1
CACCC		0.00134991		0.0331021		0.320412	0.00134991	0.0331021	-1	-1
CACCT		0.00124651		0.0119698		0.719442	0.00124651	0.0119698	-1	-1
CACCG		0.000499753		0.0640102		0.0545038	0.000499753	0.0640102	-1	-1
CACTA		0.000712292		0.02074		0.533653	0.000712292	0.02074	-1	-1
CACTC		0.0011029		-0.043959		0.18691	0.0011029	-0.043959	-1	-1
CACTT		0.00113162		-0.030632		0.35787	0.00113162	-0.030632	-1	-1
CACTG		0.00170605		-0.0792956		0.0171591	-1	-1	0.00170605	-0.0792956
CACGA		0.000275726		0.0259421		0.436209	0.000275726	0.0259421	-1	-1
CACGC		0.000516986		0.102374		0.00206873	-1	-1	0.000516986	0.102374
CACGT		0.000453799		0.0662176		0.0466723	-1	-1	0.000453799	0.0662176
CACGG		0.000379123		0.0903193		0.0066099	-1	-1	0.000379123	0.0903193
CATAA		0.000677826		-0.0441094		0.185405	0.000677826	-0.0441094	-1	-1
CATAC		0.000534219		-0.0463807		0.163753	0.000534219	-0.0463807	-1	-1
CATAT		0.000867387		-0.0818176		0.0139195	-1	-1	0.000867387	-0.0818176
CATAG		0.00072378		-0.00114836		0.97251	0.00072378	-0.00114836	-1	-1
CATCA		0.000896109		0.000941124		0.977469	0.000896109	0.000941124	-1	-1
CATCC		0.0011029		0.015051		0.651498	0.0011029	0.015051	-1	-1
CATCT		0.00149926		-0.0365718		0.27228	0.00149926	-0.0365718	-1	-1
CATCG		0.000229771		-0.0288975		0.385752	0.000229771	-0.0288975	-1	-1
CATTA		0.000637616		-0.0284813		0.392635	0.000637616	-0.0284813	-1	-1
CATTC		0.00092483		-0.0725726		0.0292088	-1	-1	0.00092483	-0.0725726
CATTT		0.00167159		-0.0832511		0.0123294	-1	-1	0.00167159	-0.0832511
CATTG		0.00108567		-0.0428001		0.19881	0.00108567	-0.0428001	-1	-1
CATGA		0.000873132		0.0361343		0.278062	0.000873132	0.0361343	-1	-1
CATGC		0.00104546		-0.000121391		0.997094	0.00104546	-0.000121391	-1	-1
CATGT		0.00117183		-0.112114		0.000738135	-1	-1	0.00117183	-0.112114
CATGG		0.00121779		0.0499581		0.133589	0.00121779	0.0499581	-1	-1
CAGAA		0.00144182		0.0230223		0.489596	0.00144182	0.0230223	-1	-1
CAGAC		0.00120056		-0.00989987		0.766401	0.00120056	-0.00989987	-1	-1
CAGAT		0.00107993		-0.00589246		0.859646	0.00107993	-0.00589246	-1	-1
CAGAG		0.00204497		-0.0171028		0.607766	0.00204497	-0.0171028	-1	-1
CAGCA		0.00151649		0.0296072		0.374187	0.00151649	0.0296072	-1	-1
CAGCC		0.00197029		0.0662256		0.0466455	-1	-1	0.00197029	0.0662256
CAGCT		0.00180371		0.0173685		0.6022	0.00180371	0.0173685	-1	-1
CAGCG		0.000672082		0.0807708		0.0151921	-1	-1	0.000672082	0.0807708
CAGTA		0.000821433		-0.0366083		0.271801	0.000821433	-0.0366083	-1	-1
CAGTC		0.00103397		-0.0099892		0.764355	0.00103397	-0.0099892	-1	-1
CAGTT		0.00135565		-0.0440769		0.18573	0.00135565	-0.0440769	-1	-1
CAGTG		0.00160266		-0.0404054		0.225132	0.00160266	-0.0404054	-1	-1
CAGGA		0.00158542		0.0187561		0.573511	0.00158542	0.0187561	-1	-1
CAGGC		0.00176924		0.106566		0.00134122	-1	-1	0.00176924	0.106566
CAGGT		0.00155096		0.0305118		0.359761	0.00155096	0.0305118	-1	-1
CAGGG		0.00191859		-0.000685706		0.983583	0.00191859	-0.000685706	-1	-1
CCAAA		0.000942063		-0.00511596		0.877986	0.000942063	-0.00511596	-1	-1
CCAAC		0.000689314		0.0271122		0.415794	0.000689314	0.0271122	-1	-1
CCAAT		0.00076399		0.0220197		0.508705	0.00076399	0.0220197	-1	-1
CCAAG		0.00126374		-0.0529798		0.11162	0.00126374	-0.0529798	-1	-1
CCACA		0.00140161		0.0131305		0.693551	0.00140161	0.0131305	-1	-1
CCACC		0.00149926		-0.0200129		0.548097	0.00149926	-0.0200129	-1	-1
CCACT		0.00128098		-0.0113629		0.73311	0.00128098	-0.0113629	-1	-1
CCACG		0.00064336		0.104498		0.00166418	-1	-1	0.00064336	0.104498
CCATA		0.000695059		-0.0265141		0.426158	0.000695059	-0.0265141	-1	-1
CCATC		0.00124651		-0.0305562		0.359062	0.00124651	-0.0305562	-1	-1
CCATT		0.00114311		-0.0205463		0.537483	0.00114311	-0.0205463	-1	-1
CCATG		0.00116609		0.00825074		0.804448	0.00116609	0.00825074	-1	-1
CCAGA		0.00143607		0.0337136		0.311549	0.00143607	0.0337136	-1	-1
CCAGC		0.00177498		0.0427391		0.199452	0.00177498	0.0427391	-1	-1
CCAGT		0.00116035		-0.0494273		0.137772	0.00116035	-0.0494273	-1	-1
CCAGG		0.0020622		0.0337758		0.310656	0.0020622	0.0337758	-1	-1
CCCAA		0.000953552		-0.0310719		0.351006	0.000953552	-0.0310719	-1	-1
CCCAC		0.0016084		0.0403231		0.226079	0.0016084	0.0403231	-1	-1
CCCAT		0.00107993		0.00685107		0.83711	0.00107993	0.00685107	-1	-1
CCCAG		0.00218283		0.0233418		0.483587	0.00218283	0.0233418	-1	-1
CCCCA		0.00175775		0.0045899		0.890449	0.00175775	0.0045899	-1	-1
CCCCC		0.00110865		0.0410041		0.21833	0.00110865	0.0410041	-1	-1
CCCCT		0.00182094		-0.0175776		0.597836	0.00182094	-0.0175776	-1	-1
CCCCG		0.0010512		0.0635912		0.0561076	0.0010512	0.0635912	-1	-1
CCCTA		0.000838666		-0.00348636		0.916677	0.000838666	-0.00348636	-1	-1
CCCTC		0.00187264		-0.00472409		0.887267	0.00187264	-0.00472409	-1	-1
CCCTT		0.00174626		0.0368478		0.268676	0.00174626	0.0368478	-1	-1
CCCTG		0.0022575		-0.0171285		0.607228	0.0022575	-0.0171285	-1	-1
CCCGA		0.00056294		0.0213006		0.522648	0.00056294	0.0213006	-1	-1
CCCGC		0.00136714		0.142689		1.67816e-05	-1	-1	0.00136714	0.142689
CCCGT		0.000396356		0.0613003		0.0655848	0.000396356	0.0613003	-1	-1
CCCGG		0.000953552		0.0850699		0.0105444	-1	-1	0.000953552	0.0850699
CCTAA		0.000758246		-0.0290179		0.383775	0.000758246	-0.0290179	-1	-1
CCTAC		0.00064336		-0.00904854		0.785978	0.00064336	-0.00904854	-1	-1
CCTAT		0.000528474		-0.00640848		0.8475	0.000528474	-0.00640848	-1	-1
CCTAG		0.000988017		0.00187003		0.955249	0.000988017	0.00187003	-1	-1
CCTCA		0.00143607		-0.0157207		0.637084	0.00143607	-0.0157207	-1	-1
CCTCC		0.00210241		-0.00330054		0.921103	0.00210241	-0.00330054	-1	-1
CCTCT		0.00215411		-0.00269973		0.93543	0.00215411	-0.00269973	-1	-1
CCTCG		0.00056294		0.0716881		0.0312393	-1	-1	0.00056294	0.0716881
CCTTA		0.000838666		0.0283755		0.394395	0.000838666	0.0283755	-1	-1
CCTTC		0.00164861		-0.0130719		0.694848	0.00164861	-0.0130719	-1	-1
CCTTT		0.00179222		-0.0488362		0.142548	0.00179222	-0.0488362	-1	-1
CCTTG		0.00168882		-0.0178894		0.591355	0.00168882	-0.0178894	-1	-1
CCTGA		0.0016084		-0.0156192		0.639259	0.0016084	-0.0156192	-1	-1
CCTGC		0.00174052		0.0339371		0.308351	0.00174052	0.0339371	-1	-1
CCTGT		0.00191859		-0.0782184		0.0187328	-1	-1	0.00191859	-0.0782184
CCTGG		0.00254472		0.0444978		0.181561	0.00254472	0.0444978	-1	-1
CCGAA		0.000247004		-0.00767123		0.817933	0.000247004	-0.00767123	-1	-1
CCGAC		0.000264237		0.0490484		0.140819	0.000264237	0.0490484	-1	-1
CCGAT		0.000195306		-0.0474051		0.154635	0.000195306	-0.0474051	-1	-1
CCGAG		0.000654849		0.0538294		0.105986	0.000654849	0.0538294	-1	-1
CCGCA		0.00048252		0.140746		2.18892e-05	-1	-1	0.00048252	0.140746
CCGCC		0.00135565		0.152118		4.39936e-06	-1	-1	0.00135565	0.152118
CCGCT		0.000539963		0.0118388		0.722384	0.000539963	0.0118388	-1	-1
CCGCG		0.0008042		0.13413		5.27041e-05	-1	-1	0.0008042	0.13413
CCGTA		0.000143607		-0.0144391		0.664785	0.000143607	-0.0144391	-1	-1
CCGTC		0.000379123		0.0452328		0.174446	0.000379123	0.0452328	-1	-1
CCGTT		0.000287214		0.00917358		0.783094	0.000287214	0.00917358	-1	-1
CCGTG		0.000505497		0.0522121		0.116912	0.000505497	0.0522121	-1	-1
CCGGA		0.00064336		0.111009		0.000833204	-1	-1	0.00064336	0.111009
CCGGC		0.000786967		0.071067		0.0327364	-1	-1	0.000786967	0.071067
CCGGT		0.000425077		0.114676		0.000555133	-1	-1	0.000425077	0.114676
CCGGG		0.00092483		0.0561095		0.0919734	0.00092483	0.0561095	-1	-1
CTAAA		0.000821433		-0.00271076		0.935167	0.000821433	-0.00271076	-1	-1
CTAAC		0.000689314		-0.0157915		0.635567	0.000689314	-0.0157915	-1	-1
CTAAT		0.000689314		-0.0402591		0.226817	0.000689314	-0.0402591	-1	-1
CTAAG		0.000942063		-0.00821125		0.805365	0.000942063	-0.00821125	-1	-1
CTACA		0.000896109		0.0277092		0.405597	0.000896109	0.0277092	-1	-1
CTACC		0.000677826		-0.0346521		0.298264	0.000677826	-0.0346521	-1	-1
CTACT		0.000626127		0.00210038		0.949743	0.000626127	0.00210038	-1	-1
CTACG		0.000149351		0.0381398		0.252239	0.000149351	0.0381398	-1	-1
CTATA		0.000666337		-0.0133464		0.688773	0.000666337	-0.0133464	-1	-1
CTATC		0.000499753		-0.00226026		0.945924	0.000499753	-0.00226026	-1	-1
CTATT		0.000706547		-0.0152187		0.647876	0.000706547	-0.0152187	-1	-1
CTATG		0.000677826		-0.0451679		0.175066	0.000677826	-0.0451679	-1	-1
CTAGA		0.000798456		0.0552303		0.0971892	0.000798456	0.0552303	-1	-1
CTAGC		0.00084441		0.0406925		0.221851	0.00084441	0.0406925	-1	-1
CTAGT		0.000706547		-0.0465314		0.162387	0.000706547	-0.0465314	-1	-1
CTAGG		0.000988017		0.0158099		0.635173	0.000988017	0.0158099	-1	-1
CTCAA		0.000890365		-0.0486888		0.143759	0.000890365	-0.0486888	-1	-1
CTCAC		0.00136714		0.0472644		0.155864	0.00136714	0.0472644	-1	-1
CTCAT		0.00106844		0.00225592		0.946027	0.00106844	0.00225592	-1	-1
CTCAG		0.00197603		0.0034344		0.917915	0.00197603	0.0034344	-1	-1
CTCCA		0.00172903		-0.0717109		0.0311854	-1	-1	0.00172903	-0.0717109
CTCCC		0.0021656		0.0402436		0.226996	0.0021656	0.0402436	-1	-1
CTCCT		0.00197029		0.0328131		0.324658	0.00197029	0.0328131	-1	-1
CTCCG		0.000700803		0.113107		0.000661466	-1	-1	0.000700803	0.113107
CTCTA		0.000930575		0.00143396		0.965677	0.000930575	0.00143396	-1	-1
CTCTC		0.0020622		0.0244941		0.462255	0.0020622	0.0244941	-1	-1
CTCTT		0.00166584		-0.0535341		0.107918	0.00166584	-0.0535341	-1	-1
CTCTG		0.00259067		-0.00650167		0.84531	0.00259067	-0.00650167	-1	-1
CTCGA		0.00024126		0.0200095		0.548165	0.00024126	0.0200095	-1	-1
CTCGC		0.000494009		0.0910251		0.00619654	-1	-1	0.000494009	0.0910251
CTCGT		0.000310192		0.0240375		0.470646	0.000310192	0.0240375	-1	-1
CTCGG		0.000574429		0.0539142		0.105436	0.000574429	0.0539142	-1	-1
CTTAA		0.000993762		-0.0759821		0.0224069	-1	-1	0.000993762	-0.0759821
CTTAC		0.000700803		-0.0393445		0.237555	0.000700803	-0.0393445	-1	-1
CTTAT		0.000809945		0.0332605		0.318101	0.000809945	0.0332605	-1	-1
CTTAG		0.000873132		-0.000135566		0.996754	0.000873132	-0.000135566	-1	-1
CTTCA		0.00135565		-0.0172304		0.605091	0.00135565	-0.0172304	-1	-1
CTTCC		0.00213687		-0.00877109		0.792388	0.00213687	-0.00877109	-1	-1
CTTCT		0.00180945		0.0105021		0.75264	0.00180945	0.0105021	-1	-1
CTTCG		0.000338913		0.00961117		0.773024	0.000338913	0.00961117	-1	-1
CTTTA		0.00132693		-0.0105327		0.751944	0.00132693	-0.0105327	-1	-1
CTTTC		0.0015567		-0.0112038		0.736707	0.0015567	-0.0112038	-1	-1
CTTTT		0.00194157		-0.0571492		0.0860972	0.00194157	-0.0571492	-1	-1
CTTTG		0.00175775		-0.0563569		0.0905467	0.00175775	-0.0563569	-1	-1
CTTGA		0.00113162		-0.0270398		0.417041	0.00113162	-0.0270398	-1	-1
CTTGC		0.0011546		-0.0597273		0.072826	0.0011546	-0.0597273	-1	-1
CTTGT		0.00127523		-0.0523122		0.116211	0.00127523	-0.0523122	-1	-1
CTTGG		0.00162563		-0.0303743		0.36193	0.00162563	-0.0303743	-1	-1
CTGAA		0.00142458		-0.0406464		0.222376	0.00142458	-0.0406464	-1	-1
CTGAC		0.00149351		0.0338289		0.309896	0.00149351	0.0338289	-1	-1
CTGAT		0.00096504		-0.018048		0.588071	0.00096504	-0.018048	-1	-1
CTGAG		0.00195306		-0.0245876		0.460548	0.00195306	-0.0245876	-1	-1
CTGCA		0.00136714		0.029344		0.37845	0.00136714	0.029344	-1	-1
CTGCC		0.00197029		0.0186854		0.574956	0.00197029	0.0186854	-1	-1
CTGCT		0.00196455		-0.0456319		0.170671	0.00196455	-0.0456319	-1	-1
CTGCG		0.000637616		0.0646695		0.0520576	0.000637616	0.0646695	-1	-1
CTGTA		0.0011546		-0.0269065		0.41934	0.0011546	-0.0269065	-1	-1
CTGTC		0.00174052		-0.0590366		0.0762059	0.00174052	-0.0590366	-1	-1
CTGTT		0.00161414		-0.0483905		0.146232	0.00161414	-0.0483905	-1	-1
CTGTG		0.0022575		-0.0687122		0.0389818	-1	-1	0.0022575	-0.0687122
CTGGA		0.00161989		0.0275233		0.408755	0.00161989	0.0275233	-1	-1
CTGGC		0.00174626		0.0165133		0.620199	0.00174626	0.0165133	-1	-1
CTGGT		0.00140735		-0.0194543		0.559324	0.00140735	-0.0194543	-1	-1
CTGGG		0.00278598		0.014648		0.660238	0.00278598	0.014648	-1	-1
CGAAA		0.000183817		0.0231479		0.487229	0.000183817	0.0231479	-1	-1
CGAAC		0.000166584		0.0543728		0.102501	0.000166584	0.0543728	-1	-1
CGAAT		0.000109141		0.048152		0.148233	0.000109141	0.048152	-1	-1
CGAAG		0.000310192		-0.0366977		0.270633	0.000310192	-0.0366977	-1	-1
CGACA		0.00012063		-0.00883287		0.79096	0.00012063	-0.00883287	-1	-1
CGACC		0.000304447		0.051881		0.119254	0.000304447	0.051881	-1	-1
CGACT		0.000172329		0.0121474		0.715457	0.000172329	0.0121474	-1	-1
CGACG		0.000166584		0.0845874		0.0109941	-1	-1	0.000166584	0.0845874
CGATA		0.000114886		-0.0376203		0.258762	0.000114886	-0.0376203	-1	-1
CGATC		0.000149351		-0.0124061		0.709668	0.000149351	-0.0124061	-1	-1
CGATT		0.000172329		0.01204		0.717865	0.000172329	0.01204	-1	-1
CGATG		0.000287214		-0.00115632		0.972319	0.000287214	-0.00115632	-1	-1
CGAGA		0.000338913		0.105181		0.00155033	-1	-1	0.000338913	0.105181
CGAGC		0.000471032		0.00695501		0.834674	0.000471032	0.00695501	-1	-1
CGAGT		0.000298703		-0.0133831		0.687961	0.000298703	-0.0133831	-1	-1
CGAGG		0.000597406		0.116427		0.000455398	-1	-1	0.000597406	0.116427
CGCAA		0.000189561		0.0966649		0.00364254	-1	-1	0.000189561	0.0966649
CGCAC		0.000436566		0.109549		0.000976161	-1	-1	0.000436566	0.109549
CGCAT		0.000275726		0.0575598		0.0838615	0.000275726	0.0575598	-1	-1
CGCAG		0.000700803		0.140634		2.22256e-05	-1	-1	0.000700803	0.140634
CGCCA		0.00056294		0.122048		0.000236718	-1	-1	0.00056294	0.122048
CGCCC		0.00116609		0.132197		6.76194e-05	-1	-1	0.00116609	0.132197
CGCCT		0.000758246		0.136169		4.03738e-05	-1	-1	0.000758246	0.136169
CGCCG		0.000516986		0.0986298		0.00300767	-1	-1	0.000516986	0.0986298
CGCTA		0.000218283		0.10058		0.00247888	-1	-1	0.000218283	0.10058
CGCTC		0.000545707		0.116272		0.000463506	-1	-1	0.000545707	0.116272
CGCTT		0.000407844		0.0248531		0.455719	0.000407844	0.0248531	-1	-1
CGCTG		0.00068357		0.0622401		0.0615486	0.00068357	0.0622401	-1	-1
CGCGA		0.000206794		0.115376		0.000513066	-1	-1	0.000206794	0.115376
CGCGC		0.000700803		0.166874		4.58284e-07	-1	-1	0.000700803	0.166874
CGCGT		0.000269982		0.054548		0.101398	0.000269982	0.054548	-1	-1
CGCGG		0.000901853		0.119157		0.000332604	-1	-1	0.000901853	0.119157
CGTAA		0.00012063		-0.0492321		0.139335	0.00012063	-0.0492321	-1	-1
CGTAC		0.000126374		0.00278493		0.933397	0.000126374	0.00278493	-1	-1
CGTAT		9.76529e-05		-0.0144782		0.663934	9.76529e-05	-0.0144782	-1	-1
CGTAG		0.00016084		0.00795387		0.811349	0.00016084	0.00795387	-1	-1
CGTCA		0.000224027		0.0460688		0.166609	0.000224027	0.0460688	-1	-1
CGTCC		0.000425077		0.0206278		0.535869	0.000425077	0.0206278	-1	-1
CGTCT		0.000338913		0.0452392		0.174385	0.000338913	0.0452392	-1	-1
CGTCG		0.000258493		0.0583914		0.0794776	0.000258493	0.0583914	-1	-1
CGTTA		0.000143607		-0.00481821		0.885037	0.000143607	-0.00481821	-1	-1
CGTTC		0.000258493		0.0590548		0.0761155	0.000258493	0.0590548	-1	-1
CGTTT		0.000315936		-0.0100775		0.762334	0.000315936	-0.0100775	-1	-1
CGTTG		0.000247004		-0.00792289		0.81207	0.000247004	-0.00792289	-1	-1
CGTGA		0.000419333		0.00485407		0.884187	0.000419333	0.00485407	-1	-1
CGTGC		0.000516986		0.0681929		0.0404875	-1	-1	0.000516986	0.0681929
CGTGT		0.000494009		0.0231421		0.487339	0.000494009	0.0231421	-1	-1
CGTGG		0.000597406		0.0607908		0.0678624	0.000597406	0.0607908	-1	-1
CGGAA		0.000505497		0.0693969		0.0370695	-1	-1	0.000505497	0.0693969
CGGAC		0.000315936		0.0911225		0.00614138	-1	-1	0.000315936	0.0911225
CGGAT		0.000258493		0.0535867		0.107572	0.000258493	0.0535867	-1	-1
CGGAG		0.000741013		0.157834		1.87697e-06	-1	-1	0.000741013	0.157834
CGGCA		0.000419333		0.062413		0.0608287	0.000419333	0.062413	-1	-1
CGGCC		0.000821433		0.109745		0.000955748	-1	-1	0.000821433	0.109745
CGGCT		0.000585917		0.0162781		0.625188	0.000585917	0.0162781	-1	-1
CGGCG		0.000809945		0.149395		6.53116e-06	-1	-1	0.000809945	0.149395
CGGTA		0.000166584		0.0614953		0.0647299	0.000166584	0.0614953	-1	-1
CGGTC		0.000373379		0.0856447		0.0100302	-1	-1	0.000373379	0.0856447
CGGTT		0.000258493		0.0761466		0.0221168	-1	-1	0.000258493	0.0761466
CGGTG		0.000551452		0.0865154		0.00929362	-1	-1	0.000551452	0.0865154
CGGGA		0.000654849		0.0701856		0.0349657	-1	-1	0.000654849	0.0701856
CGGGC		0.000878876		0.0671283		0.0437284	-1	-1	0.000878876	0.0671283
CGGGT		0.000476776		0.0329377		0.322823	0.000476776	0.0329377	-1	-1
CGGGG		0.00123502		0.121174		0.00026255	-1	-1	0.00123502	0.121174
TAAAA		0.00153372		-0.0502335		0.131458	0.00153372	-0.0502335	-1	-1
TAAAC		0.00072378		0.0290923		0.382556	0.00072378	0.0290923	-1	-1
TAAAT		0.00132693		-0.0332244		0.318627	0.00132693	-0.0332244	-1	-1
TAAAG		0.00116035		-0.0236998		0.476903	0.00116035	-0.0236998	-1	-1
TAACA		0.000838666		-0.0765029		0.0214995	-1	-1	0.000838666	-0.0765029
TAACC		0.000660593		-0.00644207		0.84671	0.000660593	-0.00644207	-1	-1
TAACT		0.000821433		-0.0204014		0.540355	0.000821433	-0.0204014	-1	-1
TAACG		0.000166584		0.0296401		0.373656	0.000166584	0.0296401	-1	-1
TAATA		0.000752502		-0.0838976		0.0116665	-1	-1	0.000752502	-0.0838976
TAATC		0.000631872		-0.0470263		0.157961	0.000631872	-0.0470263	-1	-1
TAATT		0.00112588		-0.0867531		0.00910109	-1	-1	0.00112588	-0.0867531
TAATG		0.000850155		-0.0323118		0.332107	0.000850155	-0.0323118	-1	-1
TAAGA		0.000993762		-0.0139735		0.674967	0.000993762	-0.0139735	-1	-1
TAAGC		0.00060315		-0.00384514		0.908139	0.00060315	-0.00384514	-1	-1
TAAGT		0.000815689		-0.036435		0.27408	0.000815689	-0.036435	-1	-1
TAAGG		0.000896109		0.00637118		0.848376	0.000896109	0.00637118	-1	-1
TACAA		0.000775479		-0.0145736		0.661856	0.000775479	-0.0145736	-1	-1
TACAC		0.000637616		-0.0351954		0.290748	0.000637616	-0.0351954	-1	-1
TACAT		0.000959296		-0.0712403		0.0323127	-1	-1	0.000959296	-0.0712403
TACAG		0.000988017		-0.0808264		0.0151222	-1	-1	0.000988017	-0.0808264
TACCA		0.000597406		-0.014638		0.660455	0.000597406	-0.014638	-1	-1
TACCC		0.000729524		-0.012375		0.710363	0.000729524	-0.012375	-1	-1
TACCT		0.000901853		-0.0176121		0.597118	0.000901853	-0.0176121	-1	-1
TACCG		0.000143607		0.0548904		0.0992678	0.000143607	0.0548904	-1	-1
TACTA		0.00052273		-0.00782758		0.814289	0.00052273	-0.00782758	-1	-1
TACTC		0.00060315		-0.00826142		0.8042	0.00060315	-0.00826142	-1	-1
TACTT		0.0008042		-0.059793		0.0725112	0.0008042	-0.059793	-1	-1
TACTG		0.000867387		-0.0901783		0.00669542	-1	-1	0.000867387	-0.0901783
TACGA		9.19086e-05		0.0227819		0.494142	9.19086e-05	0.0227819	-1	-1
TACGC		8.042e-05		-0.00635692		0.848712	8.042e-05	-0.00635692	-1	-1
TACGT		0.000183817		-0.0227334		0.495061	0.000183817	-0.0227334	-1	-1
TACGG		0.000195306		0.0283799		0.394323	0.000195306	0.0283799	-1	-1
TATAA		0.00096504		-0.0574573		0.0844154	0.00096504	-0.0574573	-1	-1
TATAC		0.000471032		-0.065666		0.0485348	-1	-1	0.000471032	-0.065666
TATAT		0.000873132		-0.0616262		0.0641612	0.000873132	-0.0616262	-1	-1
TATAG		0.000585917		-0.0599194		0.0719081	0.000585917	-0.0599194	-1	-1
TATCA		0.000672082		-0.0738747		0.0264262	-1	-1	0.000672082	-0.0738747
TATCC		0.000551452		-0.0216274		0.516288	0.000551452	-0.0216274	-1	-1
TATCT		0.00088462		-0.0146147		0.660962	0.00088462	-0.0146147	-1	-1
TATCG		0.000172329		-0.00826425		0.804134	0.000172329	-0.00826425	-1	-1
TATTA		0.000741013		-0.0488419		0.142502	0.000741013	-0.0488419	-1	-1
TATTC		0.000706547		-0.0813785		0.0144415	-1	-1	0.000706547	-0.0813785
TATTT		0.00186689		-0.0398442		0.231644	0.00186689	-0.0398442	-1	-1
TATTG		0.00084441		-0.06226		0.0614653	0.00084441	-0.06226	-1	-1
TATGA		0.000706547		-0.0634041		0.0568364	0.000706547	-0.0634041	-1	-1
TATGC		0.000741013		-0.0825664		0.0130677	-1	-1	0.000741013	-0.0825664
TATGT		0.00102248		-0.0319101		0.338158	0.00102248	-0.0319101	-1	-1
TATGG		0.000511242		0.0129269		0.698068	0.000511242	0.0129269	-1	-1
TAGAA		0.00102248		0.0177687		0.593859	0.00102248	0.0177687	-1	-1
TAGAC		0.000585917		-0.0138469		0.677745	0.000585917	-0.0138469	-1	-1
TAGAT		0.000758246		0.0116844		0.725858	0.000758246	0.0116844	-1	-1
TAGAG		0.000901853		0.0427692		0.199135	0.000901853	0.0427692	-1	-1
TAGCA		0.000798456		0.0207606		0.533245	0.000798456	0.0207606	-1	-1
TAGCC		0.000786967		0.00492036		0.882617	0.000786967	0.00492036	-1	-1
TAGCT		0.00103972		0.0129797		0.696894	0.00103972	0.0129797	-1	-1
TAGCG		0.000212539		-0.00199183		0.952338	0.000212539	-0.00199183	-1	-1
TAGTA		0.000608894		-0.0395791		0.234767	0.000608894	-0.0395791	-1	-1
TAGTC		0.000534219		-0.0414339		0.213538	0.000534219	-0.0414339	-1	-1
TAGTT		0.000815689		-0.0042483		0.898557	0.000815689	-0.0042483	-1	-1
TAGTG		0.000850155		-0.0271642		0.414899	0.000850155	-0.0271642	-1	-1
TAGGA		0.000827177		0.0373019		0.262817	0.000827177	0.0373019	-1	-1
TAGGC		0.000700803		0.052418		0.115474	0.000700803	0.052418	-1	-1
TAGGT		0.000798456		-0.00380138		0.90918	0.000798456	-0.00380138	-1	-1
TAGGG		0.000896109		-0.00473651		0.886973	0.000896109	-0.00473651	-1	-1
TCAAA		0.000873132		-0.0582578		0.0801688	0.000873132	-0.0582578	-1	-1
TCAAC		0.000511242		-0.0427214		0.199638	0.000511242	-0.0427214	-1	-1
TCAAT		0.000620383		0.0122073		0.714115	0.000620383	0.0122073	-1	-1
TCAAG		0.00101099		-0.0145124		0.663187	0.00101099	-0.0145124	-1	-1
TCACA		0.00126949		-0.0190019		0.568497	0.00126949	-0.0190019	-1	-1
TCACC		0.0011029		-0.00450028		0.892575	0.0011029	-0.00450028	-1	-1
TCACT		0.00132119		-0.035353		0.288591	0.00132119	-0.035353	-1	-1
TCACG		0.000356146		0.0514255		0.122536	0.000356146	0.0514255	-1	-1
TCATA		0.000712292		-0.0151666		0.649002	0.000712292	-0.0151666	-1	-1
TCATC		0.000873132		-0.0174947		0.599563	0.000873132	-0.0174947	-1	-1
TCATT		0.0012063		-0.0583774		0.0795496	0.0012063	-0.0583774	-1	-1
TCATG		0.000999506		-0.051644		0.120953	0.000999506	-0.051644	-1	-1
TCAGA		0.00129246		0.00383733		0.908324	0.00129246	0.00383733	-1	-1
TCAGC		0.00129246		0.060494		0.0692189	0.00129246	0.060494	-1	-1
TCAGT		0.00129246		-0.0691479		0.0377555	-1	-1	0.00129246	-0.0691479
TCAGG		0.00146479		0.0260007		0.435173	0.00146479	0.0260007	-1	-1
TCCAA		0.000959296		-0.0333697		0.316513	0.000959296	-0.0333697	-1	-1
TCCAC		0.00101099		-0.0264636		0.42704	0.00101099	-0.0264636	-1	-1
TCCAT		0.00118907		-0.0324453		0.330114	0.00118907	-0.0324453	-1	-1
TCCAG		0.00161414		-0.0549827		0.0987	0.00161414	-0.0549827	-1	-1
TCCCA		0.00160266		0.0232965		0.484437	0.00160266	0.0232965	-1	-1
TCCCC		0.00168308		-0.0347666		0.296669	0.00168308	-0.0347666	-1	-1
TCCCT		0.00191859		0.00950642		0.775431	0.00191859	0.00950642	-1	-1
TCCCG		0.000735269		0.0477685		0.151495	0.000735269	0.0477685	-1	-1
TCCTA		0.000942063		-0.01508		0.650873	0.000942063	-0.01508	-1	-1
TCCTC		0.00161989		-0.01364		0.682295	0.00161989	-0.01364	-1	-1
TCCTT		0.0018554		-0.0638244		0.0552102	0.0018554	-0.0638244	-1	-1
TCCTG		0.0021656		-0.00321801		0.92307	0.0021656	-0.00321801	-1	-1
TCCGA		0.000218283		-0.00706243		0.832158	0.000218283	-0.00706243	-1	-1
TCCGC		0.000539963		0.114347		0.00057605	-1	-1	0.000539963	0.114347
TCCGT		0.000344657		0.0419911		0.207439	0.000344657	0.0419911	-1	-1
TCCGG		0.000672082		0.0870773		0.00884417	-1	-1	0.000672082	0.0870773
TCTAA		0.000873132		-0.0432003		0.19464	0.000873132	-0.0432003	-1	-1
TCTAC		0.000574429		0.0303711		0.361981	0.000574429	0.0303711	-1	-1
TCTAT		0.00068357		-0.0677414		0.0418362	-1	-1	0.00068357	-0.0677414
TCTAG		0.000867387		0.0340612		0.306584	0.000867387	0.0340612	-1	-1
TCTCA		0.00147054		-0.0134597		0.686271	0.00147054	-0.0134597	-1	-1
TCTCC		0.0020622		0.0212845		0.522963	0.0020622	0.0212845	-1	-1
TCTCT		0.00245855		-0.0348564		0.295423	0.00245855	-0.0348564	-1	-1
TCTCG		0.000344657		0.0227493		0.494761	0.000344657	0.0227493	-1	-1
TCTTA		0.000993762		-0.0323046		0.332216	0.000993762	-0.0323046	-1	-1
TCTTC		0.00153947		-0.0171467		0.606845	0.00153947	-0.0171467	-1	-1
TCTTT		0.00194731		-0.052871		0.112358	0.00194731	-0.052871	-1	-1
TCTTG		0.00139012		-0.0336444		0.312544	0.00139012	-0.0336444	-1	-1
TCTGA		0.00157968		0.0120574		0.717475	0.00157968	0.0120574	-1	-1
TCTGC		0.00170605		-0.00877183		0.792371	0.00170605	-0.00877183	-1	-1
TCTGT		0.00197603		-0.0703341		0.0345814	-1	-1	0.00197603	-0.0703341
TCTGG		0.00181519		0.000847424		0.979712	0.00181519	0.000847424	-1	-1
TCGAA		0.000189561		-0.00741658		0.823876	0.000189561	-0.00741658	-1	-1
TCGAC		0.000143607		0.0125982		0.705381	0.000143607	0.0125982	-1	-1
TCGAT		0.000178073		-0.0639224		0.0548367	0.000178073	-0.0639224	-1	-1
TCGAG		0.000218283		0.0302845		0.363352	0.000218283	0.0302845	-1	-1
TCGCA		0.00028147		0.039586		0.234686	0.00028147	0.039586	-1	-1
TCGCC		0.000436566		0.0724295		0.0295294	-1	-1	0.000436566	0.0724295
TCGCT		0.0004021		0.0829156		0.0126864	-1	-1	0.0004021	0.0829156
TCGCG		0.000178073		0.0691055		0.0378733	-1	-1	0.000178073	0.0691055
TCGTA		0.000109141		0.00139811		0.966535	0.000109141	0.00139811	-1	-1
TCGTC		0.000206794		-0.00952676		0.774963	0.000206794	-0.00952676	-1	-1
TCGTT		0.000178073		-0.0166335		0.617653	0.000178073	-0.0166335	-1	-1
TCGTG		0.000310192		0.0184081		0.580645	0.000310192	0.0184081	-1	-1
TCGGA		0.000310192		0.0502043		0.131683	0.000310192	0.0502043	-1	-1
TCGGC		0.000390612		0.0517045		0.120518	0.000390612	0.0517045	-1	-1
TCGGT		0.000269982		0.0466343		0.16146	0.000269982	0.0466343	-1	-1
TCGGG		0.000471032		0.111231		0.000813236	-1	-1	0.000471032	0.111231
TTAAA		0.00172903		-0.0768454		0.0209204	-1	-1	0.00172903	-0.0768454
TTAAC		0.000758246		-0.0517969		0.119855	0.000758246	-0.0517969	-1	-1
TTAAT		0.00112014		-0.0727108		0.0289018	-1	-1	0.00112014	-0.0727108
TTAAG		0.00088462		-0.0758691		0.0226082	-1	-1	0.00088462	-0.0758691
TTACA		0.00103397		-0.116363		0.000458742	-1	-1	0.00103397	-0.116363
TTACC		0.000700803		-0.0446038		0.180521	0.000700803	-0.0446038	-1	-1
TTACT		0.000988017		-0.0719674		0.0305853	-1	-1	0.000988017	-0.0719674
TTACG		0.00012063		-0.0585088		0.078874	0.00012063	-0.0585088	-1	-1
TTATA		0.000890365		-0.000592551		0.985813	0.000890365	-0.000592551	-1	-1
TTATC		0.000746757		-0.0431663		0.194992	0.000746757	-0.0431663	-1	-1
TTATT		0.00144182		-0.0191167		0.566162	0.00144182	-0.0191167	-1	-1
TTATG		0.000947807		-0.0481527		0.148227	0.000947807	-0.0481527	-1	-1
TTAGA		0.000786967		0.0299509		0.368665	0.000786967	0.0299509	-1	-1
TTAGC		0.000752502		0.0143476		0.666782	0.000752502	0.0143476	-1	-1
TTAGT		0.0008042		-0.040167		0.227882	0.0008042	-0.040167	-1	-1
TTAGG		0.000792712		0.0365852		0.272104	0.000792712	0.0365852	-1	-1
TTCAA		0.000878876		-0.0759627		0.0224415	-1	-1	0.000878876	-0.0759627
TTCAC		0.000976529		0.0138344		0.678019	0.000976529	0.0138344	-1	-1
TTCAT		0.00117758		-0.0788698		0.0177666	-1	-1	0.00117758	-0.0788698
TTCAG		0.00128098		0.0283529		0.394773	0.00128098	0.0283529	-1	-1
TTCCA		0.00136714		-0.0629805		0.0585152	0.00136714	-0.0629805	-1	-1
TTCCC		0.00173477		0.0101616		0.760412	0.00173477	0.0101616	-1	-1
TTCCT		0.00217708		-0.0809117		0.0150151	-1	-1	0.00217708	-0.0809117
TTCCG		0.00048252		0.0752119		0.0238098	-1	-1	0.00048252	0.0752119
TTCTA		0.000976529		-0.0071042		0.83118	0.000976529	-0.0071042	-1	-1
TTCTC		0.00188413		-0.0380193		0.253742	0.00188413	-0.0380193	-1	-1
TTCTT		0.00195306		-0.0598203		0.0723804	0.00195306	-0.0598203	-1	-1
TTCTG		0.00211964		0.00370409		0.911494	0.00211964	0.00370409	-1	-1
TTCGA		0.000155096		-0.0469764		0.158404	0.000155096	-0.0469764	-1	-1
TTCGC		0.000218283		0.077374		0.0200531	-1	-1	0.000218283	0.077374
TTCGT		0.000172329		-0.00557181		0.867211	0.000172329	-0.00557181	-1	-1
TTCGG		0.000315936		0.0701833		0.0349719	-1	-1	0.000315936	0.0701833
TTTAA		0.00182094		-0.0702404		0.0348234	-1	-1	0.00182094	-0.0702404
TTTAC		0.00101674		-0.0983963		0.00307745	-1	-1	0.00101674	-0.0983963
TTTAT		0.00172903		-0.0910209		0.0061989	-1	-1	0.00172903	-0.0910209
TTTAG		0.00100525		0.0238618		0.473895	0.00100525	0.0238618	-1	-1
TTTCA		0.00140161		0.0166685		0.616914	0.00140161	0.0166685	-1	-1
TTTCC		0.0016601		-0.0333128		0.31734	0.0016601	-0.0333128	-1	-1
TTTCT		0.002516		-0.0802764		0.0158281	-1	-1	0.002516	-0.0802764
TTTCG		0.000206794		0.0531443		0.110511	0.000206794	0.0531443	-1	-1
TTTTA		0.00203348		-0.0780306		0.0190196	-1	-1	0.00203348	-0.0780306
TTTTC		0.00191859		-0.0741618		0.0258444	-1	-1	0.00191859	-0.0741618
TTTTT		0.00213113		-0.0910019		0.00620974	-1	-1	0.00213113	-0.0910019
TTTTG		0.00186115		-0.0304484		0.36076	0.00186115	-0.0304484	-1	-1
TTTGA		0.00122353		-0.0569756		0.0870564	0.00122353	-0.0569756	-1	-1
TTTGC		0.00132693		-0.0705762		0.0339624	-1	-1	0.00132693	-0.0705762
TTTGT		0.00215411		-0.105594		0.00148505	-1	-1	0.00215411	-0.105594
TTTGG		0.00139012		-0.0385756		0.246856	0.00139012	-0.0385756	-1	-1
TTGAA		0.00121779		-0.0266796		0.423275	0.00121779	-0.0266796	-1	-1
TTGAC		0.000769734		-0.0160462		0.630126	0.000769734	-0.0160462	-1	-1
TTGAT		0.000890365		-0.0319215		0.337984	0.000890365	-0.0319215	-1	-1
TTGAG		0.00110865		0.0122477		0.71321	0.00110865	0.0122477	-1	-1
TTGCA		0.00105695		-0.077018		0.0206336	-1	-1	0.00105695	-0.077018
TTGCC		0.00105695		-0.0431966		0.194678	0.00105695	-0.0431966	-1	-1
TTGCT		0.00153372		-0.0566478		0.0888921	0.00153372	-0.0566478	-1	-1
TTGCG		0.00028147		-0.00315854		0.924487	0.00028147	-0.00315854	-1	-1
TTGTA		0.000976529		-0.058862		0.0770802	0.000976529	-0.058862	-1	-1
TTGTC		0.000988017		-0.0318087		0.339695	0.000988017	-0.0318087	-1	-1
TTGTT		0.00188413		-0.0930956		0.00511459	-1	-1	0.00188413	-0.0930956
TTGTG		0.00147628		-0.0437976		0.188536	0.00147628	-0.0437976	-1	-1
TTGGA		0.0010512		-0.031413		0.345741	0.0010512	-0.031413	-1	-1
TTGGC		0.00113737		-0.027508		0.409016	0.00113737	-0.027508	-1	-1
TTGGT		0.00118907		-0.0660825		0.0471227	-1	-1	0.00118907	-0.0660825
TTGGG		0.00156819		-0.0677483		0.0418154	-1	-1	0.00156819	-0.0677483
TGAAA		0.0013097		-0.0576902		0.0831615	0.0013097	-0.0576902	-1	-1
TGAAC		0.000936319		0.0190166		0.568198	0.000936319	0.0190166	-1	-1
TGAAT		0.00109716		0.0295541		0.375045	0.00109716	0.0295541	-1	-1
TGAAG		0.00139012		-0.0427216		0.199636	0.00139012	-0.0427216	-1	-1
TGACA		0.00126949		-0.067741		0.0418376	-1	-1	0.00126949	-0.067741
TGACC		0.00105695		0.00794268		0.811609	0.00105695	0.00794268	-1	-1
TGACT		0.00155096		-0.0345187		0.300128	0.00155096	-0.0345187	-1	-1
TGACG		0.000304447		-0.0023853		0.942937	0.000304447	-0.0023853	-1	-1
TGATA		0.00072378		0.03933		0.237728	0.00072378	0.03933	-1	-1
TGATC		0.000712292		-0.0710893		0.0326814	-1	-1	0.000712292	-0.0710893
TGATT		0.00104546		-0.00529		0.87387	0.00104546	-0.00529	-1	-1
TGATG		0.00108567		-0.0205781		0.536852	0.00108567	-0.0205781	-1	-1
TGAGA		0.00164861		0.0204641		0.53911	0.00164861	0.0204641	-1	-1
TGAGC		0.00140735		-0.0015844		0.962079	0.00140735	-0.0015844	-1	-1
TGAGT		0.001258		-0.00669933		0.840669	0.001258	-0.00669933	-1	-1
TGAGG		0.00156245		-0.0112675		0.735264	0.00156245	-0.0112675	-1	-1
TGCAA		0.000815689		0.0251919		0.449596	0.000815689	0.0251919	-1	-1
TGCAC		0.00107418		-0.00208123		0.950201	0.00107418	-0.00208123	-1	-1
TGCAT		0.00103972		-0.0486955		0.143704	0.00103972	-0.0486955	-1	-1
TGCAG		0.0015567		-0.0235646		0.479422	0.0015567	-0.0235646	-1	-1
TGCCA		0.00118907		-0.018892		0.570736	0.00118907	-0.018892	-1	-1
TGCCC		0.001505		-0.0361938		0.277271	0.001505	-0.0361938	-1	-1
TGCCT		0.00197603		-0.0615759		0.064379	0.00197603	-0.0615759	-1	-1
TGCCG		0.0004021		0.00117476		0.971878	0.0004021	0.00117476	-1	-1
TGCTA		0.00102823		-0.0539936		0.104923	0.00102823	-0.0539936	-1	-1
TGCTC		0.00143033		-0.0317411		0.340724	0.00143033	-0.0317411	-1	-1
TGCTT		0.00175201		-0.0440365		0.186134	0.00175201	-0.0440365	-1	-1
TGCTG		0.00182668		-0.0372119		0.263972	0.00182668	-0.0372119	-1	-1
TGCGA		0.000235516		0.00529311		0.873796	0.000235516	0.00529311	-1	-1
TGCGC		0.000626127		0.101563		0.00224578	-1	-1	0.000626127	0.101563
TGCGT		0.000367634		0.0594143		0.0743425	0.000367634	0.0594143	-1	-1
TGCGG		0.000488264		0.0719491		0.0306277	-1	-1	0.000488264	0.0719491
TGTAA		0.00113162		-0.00938007		0.778337	0.00113162	-0.00938007	-1	-1
TGTAC		0.000735269		-0.00665784		0.841642	0.000735269	-0.00665784	-1	-1
TGTAT		0.00112588		-0.114539		0.000563739	-1	-1	0.00112588	-0.114539
TGTAG		0.00107993		-0.00866353		0.794877	0.00107993	-0.00866353	-1	-1
TGTCA		0.00129246		-0.0900883		0.00675049	-1	-1	0.00129246	-0.0900883
TGTCC		0.00130395		-0.0669741		0.0442158	-1	-1	0.00130395	-0.0669741
TGTCT		0.00177498		-0.0224196		0.501036	0.00177498	-0.0224196	-1	-1
TGTCG		0.000229771		0.0515251		0.121812	0.000229771	0.0515251	-1	-1
TGTTA		0.00105695		-0.0697206		0.0361932	-1	-1	0.00105695	-0.0697206
TGTTC		0.00126949		-0.00135144		0.967651	0.00126949	-0.00135144	-1	-1
TGTTT		0.00228048		-0.131859		7.06035e-05	-1	-1	0.00228048	-0.131859
TGTTG		0.00124077		-0.0249422		0.454104	0.00124077	-0.0249422	-1	-1
TGTGA		0.00159691		-0.104674		0.00163406	-1	-1	0.00159691	-0.104674
TGTGC		0.00137863		-0.0186478		0.575727	0.00137863	-0.0186478	-1	-1
TGTGT		0.00205645		-0.0309119		0.353493	0.00205645	-0.0309119	-1	-1
TGTGG		0.00180371		-0.00602966		0.856413	0.00180371	-0.00602966	-1	-1
TGGAA		0.0013614		0.0269985		0.417753	0.0013614	0.0269985	-1	-1
TGGAC		0.00088462		-0.0179441		0.590222	0.00088462	-0.0179441	-1	-1
TGGAT		0.000959296		-0.0176146		0.597065	0.000959296	-0.0176146	-1	-1
TGGAG		0.00159117		0.0186709		0.575254	0.00159117	0.0186709	-1	-1
TGGCA		0.00130395		-0.0190109		0.568314	0.00130395	-0.0190109	-1	-1
TGGCC		0.00152224		0.0123497		0.71093	0.00152224	0.0123497	-1	-1
TGGCT		0.00174052		-0.0129856		0.696763	0.00174052	-0.0129856	-1	-1
TGGCG		0.000516986		0.0809555		0.0149604	-1	-1	0.000516986	0.0809555
TGGTA		0.00084441		-0.0417296		0.210285	0.00084441	-0.0417296	-1	-1
TGGTC		0.000896109		-0.0437689		0.188825	0.000896109	-0.0437689	-1	-1
TGGTT		0.00128098		-0.0470076		0.158126	0.00128098	-0.0470076	-1	-1
TGGTG		0.00152798		0.0136143		0.682861	0.00152798	0.0136143	-1	-1
TGGGA		0.00203922		-0.00203167		0.951386	0.00203922	-0.00203167	-1	-1
TGGGC		0.00163712		0.0444555		0.181976	0.00163712	0.0444555	-1	-1
TGGGT		0.00153372		-0.0539275		0.10535	0.00153372	-0.0539275	-1	-1
TGGGG		0.00228048		-0.0168475		0.613136	0.00228048	-0.0168475	-1	-1
GAAAA		0.00133267		-0.0566301		0.0889917	0.00133267	-0.0566301	-1	-1
GAAAC		0.000976529		0.0812836		0.0145564	-1	-1	0.000976529	0.0812836
GAAAT		0.0011546		-0.0315174		0.344139	0.0011546	-0.0315174	-1	-1
GAAAG		0.00151649		0.0060875		0.855051	0.00151649	0.0060875	-1	-1
GAACA		0.000890365		0.0268047		0.421103	0.000890365	0.0268047	-1	-1
GAACC		0.000746757		0.0242161		0.467355	0.000746757	0.0242161	-1	-1
GAACT		0.0012063		0.052237		0.116738	0.0012063	0.052237	-1	-1
GAACG		0.00024126		0.0837681		0.0117967	-1	-1	0.00024126	0.0837681
GAATA		0.000580173		0.00693053		0.835248	0.000580173	0.00693053	-1	-1
GAATC		0.000511242		0.062986		0.0584931	0.000511242	0.062986	-1	-1
GAATT		0.000855899		-0.0415244		0.212539	0.000855899	-0.0415244	-1	-1
GAATG		0.000988017		0.0387317		0.244947	0.000988017	0.0387317	-1	-1
GAAGA		0.00129821		-0.00185887		0.955516	0.00129821	-0.00185887	-1	-1
GAAGC		0.0010512		0.0285566		0.391384	0.0010512	0.0285566	-1	-1
GAAGT		0.0011546		0.0124063		0.709664	0.0011546	0.0124063	-1	-1
GAAGG		0.00151649		-0.028236		0.396725	0.00151649	-0.028236	-1	-1
GACAA		0.000758246		0.03163		0.342417	0.000758246	0.03163	-1	-1
GACAC		0.000769734		-0.0244621		0.46284	0.000769734	-0.0244621	-1	-1
GACAT		0.000867387		-0.0604393		0.0694715	0.000867387	-0.0604393	-1	-1
GACAG		0.00139586		0.0423599		0.203472	0.00139586	0.0423599	-1	-1
GACCA		0.000993762		0.00644945		0.846537	0.000993762	0.00644945	-1	-1
GACCC		0.00107993		0.0521226		0.117542	0.00107993	0.0521226	-1	-1
GACCT		0.00106269		-0.009122		0.784283	0.00106269	-0.009122	-1	-1
GACCG		0.000333169		0.0804082		0.0156564	-1	-1	0.000333169	0.0804082
GACTA		0.000580173		0.0058076		0.861647	0.000580173	0.0058076	-1	-1
GACTC		0.000896109		-0.0211651		0.525297	0.000896109	-0.0211651	-1	-1
GACTT		0.00121779		-0.000378914		0.990928	0.00121779	-0.000378914	-1	-1
GACTG		0.00119481		-0.0320762		0.335647	0.00119481	-0.0320762	-1	-1
GACGA		0.000212539		0.0438665		0.187841	0.000212539	0.0438665	-1	-1
GACGC		0.000419333		0.154197		3.23891e-06	-1	-1	0.000419333	0.154197
GACGT		0.000310192		0.00898538		0.787436	0.000310192	0.00898538	-1	-1
GACGG		0.000275726		0.0389884		0.241831	0.000275726	0.0389884	-1	-1
GATAA		0.00064336		-0.0174399		0.600708	0.00064336	-0.0174399	-1	-1
GATAC		0.000390612		0.00926774		0.780924	0.000390612	0.00926774	-1	-1
GATAT		0.000453799		-0.00651741		0.84494	0.000453799	-0.00651741	-1	-1
GATAG		0.000781223		0.0502004		0.131713	0.000781223	0.0502004	-1	-1
GATCA		0.00060315		0.0474534		0.154215	0.00060315	0.0474534	-1	-1
GATCC		0.000689314		-0.0967593		0.00360948	-1	-1	0.000689314	-0.0967593
GATCT		0.000712292		-0.00933133		0.779459	0.000712292	-0.00933133	-1	-1
GATCG		0.000178073		0.055328		0.096598	0.000178073	0.055328	-1	-1
GATTA		0.000568684		-0.0418525		0.208944	0.000568684	-0.0418525	-1	-1
GATTC		0.000574429		-0.012837		0.700065	0.000574429	-0.012837	-1	-1
GATTT		0.000936319		0.00654644		0.844258	0.000936319	0.00654644	-1	-1
GATTG		0.000798456		-0.0159015		0.633214	0.000798456	-0.0159015	-1	-1
GATGA		0.000861643		0.0554975		0.0955797	0.000861643	0.0554975	-1	-1
GATGC		0.000775479		0.0352011		0.29067	0.000775479	0.0352011	-1	-1
GATGT		0.000815689		-0.109898		0.000940007	-1	-1	0.000815689	-0.109898
GATGG		0.0012063		-0.0039022		0.906782	0.0012063	-0.0039022	-1	-1
GAGAA		0.00147054		-0.0152257		0.647726	0.00147054	-0.0152257	-1	-1
GAGAC		0.00104546		0.0703448		0.0345539	-1	-1	0.00104546	0.0703448
GAGAT		0.00096504		-0.0383741		0.249335	0.00096504	-0.0383741	-1	-1
GAGAG		0.00173477		0.0612144		0.0659643	0.00173477	0.0612144	-1	-1
GAGCA		0.00131544		0.0230076		0.489873	0.00131544	0.0230076	-1	-1
GAGCC		0.00153947		0.0105172		0.752296	0.00153947	0.0105172	-1	-1
GAGCT		0.00144756		0.0130438		0.695473	0.00144756	0.0130438	-1	-1
GAGCG		0.000585917		0.0875499		0.0084813	-1	-1	0.000585917	0.0875499
GAGTA		0.00056294		0.0307469		0.35607	0.00056294	0.0307469	-1	-1
GAGTC		0.00088462		0.00807348		0.808567	0.00088462	0.00807348	-1	-1
GAGTT		0.000976529		-0.0602014		0.0705778	0.000976529	-0.0602014	-1	-1
GAGTG		0.00129246		0.0104703		0.753365	0.00129246	0.0104703	-1	-1
GAGGA		0.00163138		0.050552		0.129026	0.00163138	0.050552	-1	-1
GAGGC		0.00151075		0.11436		0.000575154	-1	-1	0.00151075	0.11436
GAGGT		0.0013614		-0.0129183		0.698257	0.0013614	-0.0129183	-1	-1
GAGGG		0.00177498		-0.00385791		0.907835	0.00177498	-0.00385791	-1	-1
GCAAA		0.000781223		0.0219454		0.510137	0.000781223	0.0219454	-1	-1
GCAAC		0.000488264		0.0373667		0.261988	0.000488264	0.0373667	-1	-1
GCAAT		0.000499753		0.0812552		0.0145911	-1	-1	0.000499753	0.0812552
GCAAG		0.00102823		0.053307		0.109423	0.00102823	0.053307	-1	-1
GCACA		0.00109716		-0.0647782		0.0516631	0.00109716	-0.0647782	-1	-1
GCACC		0.000890365		0.067417		0.0428287	-1	-1	0.000890365	0.067417
GCACT		0.00106269		-0.0489956		0.141248	0.00106269	-0.0489956	-1	-1
GCACG		0.000413589		0.0627146		0.0595899	0.000413589	0.0627146	-1	-1
GCATA		0.00056294		-0.0414112		0.213789	0.00056294	-0.0414112	-1	-1
GCATC		0.000809945		0.0150581		0.651346	0.000809945	0.0150581	-1	-1
GCATT		0.000861643		-0.0339662		0.307936	0.000861643	-0.0339662	-1	-1
GCATG		0.00107993		0.0589207		0.0767854	0.00107993	0.0589207	-1	-1
GCAGA		0.00136714		0.0440838		0.185661	0.00136714	0.0440838	-1	-1
GCAGC		0.00161989		0.0818902		0.0138348	-1	-1	0.00161989	0.0818902
GCAGT		0.0011546		-0.00990799		0.766215	0.0011546	-0.00990799	-1	-1
GCAGG		0.00186115		0.0609789		0.0670141	0.00186115	0.0609789	-1	-1
GCCAA		0.000901853		0.0748987		0.0244015	-1	-1	0.000901853	0.0748987
GCCAC		0.001258		0.0302219		0.364345	0.001258	0.0302219	-1	-1
GCCAT		0.00110865		0.0472092		0.156349	0.00110865	0.0472092	-1	-1
GCCAG		0.00161989		0.0827989		0.0128128	-1	-1	0.00161989	0.0827989
GCCCA		0.00132119		4.25939e-05		0.99898	0.00132119	4.25939e-05	-1	-1
GCCCC		0.00186689		0.0414457		0.213407	0.00186689	0.0414457	-1	-1
GCCCT		0.00170605		0.0366032		0.271869	0.00170605	0.0366032	-1	-1
GCCCG		0.000959296		0.0767455		0.0210879	-1	-1	0.000959296	0.0767455
GCCTA		0.000580173		0.00155706		0.962733	0.000580173	0.00155706	-1	-1
GCCTC		0.0017635		0.0401176		0.228456	0.0017635	0.0401176	-1	-1
GCCTT		0.00132693		-0.00958749		0.773568	0.00132693	-0.00958749	-1	-1
GCCTG		0.00200476		0.00378597		0.909546	0.00200476	0.00378597	-1	-1
GCCGA		0.000344657		0.0458455		0.168676	0.000344657	0.0458455	-1	-1
GCCGC		0.00088462		0.116466		0.000453397	-1	-1	0.00088462	0.116466
GCCGT		0.000327424		-0.0071218		0.830768	0.000327424	-0.0071218	-1	-1
GCCGG		0.000821433		0.0822403		0.0134328	-1	-1	0.000821433	0.0822403
GCTAA		0.000735269		0.0163939		0.62273	0.000735269	0.0163939	-1	-1
GCTAC		0.000660593		-0.00383847		0.908297	0.000660593	-0.00383847	-1	-1
GCTAT		0.000718036		-0.0258144		0.438472	0.000718036	-0.0258144	-1	-1
GCTAG		0.000861643		-0.0020025		0.952083	0.000861643	-0.0020025	-1	-1
GCTCA		0.00125225		0.0430917		0.195766	0.00125225	0.0430917	-1	-1
GCTCC		0.00147628		0.0312764		0.347842	0.00147628	0.0312764	-1	-1
GCTCT		0.0016601		0.0280182		0.400379	0.0016601	0.0280182	-1	-1
GCTCG		0.000407844		0.0867306		0.00911914	-1	-1	0.000407844	0.0867306
GCTTA		0.000677826		0.00386554		0.907654	0.000677826	0.00386554	-1	-1
GCTTC		0.00136714		-0.0134109		0.687348	0.00136714	-0.0134109	-1	-1
GCTTT		0.00153372		-0.00528056		0.874093	0.00153372	-0.00528056	-1	-1
GCTTG		0.0012063		-0.0673859		0.042925	-1	-1	0.0012063	-0.0673859
GCTGA		0.00133267		0.00435219		0.89609	0.00133267	0.00435219	-1	-1
GCTGC		0.001505		-0.0113572		0.733237	0.001505	-0.0113572	-1	-1
GCTGT		0.00158542		0.00662222		0.842479	0.00158542	0.00662222	-1	-1
GCTGG		0.00198178		0.00536306		0.872142	0.00198178	0.00536306	-1	-1
GCGAA		0.000195306		0.0533293		0.109274	0.000195306	0.0533293	-1	-1
GCGAC		0.000247004		0.0752303		0.0237753	-1	-1	0.000247004	0.0752303
GCGAT		0.000195306		0.0270269		0.417262	0.000195306	0.0270269	-1	-1
GCGAG		0.000511242		0.0614744		0.0648208	0.000511242	0.0614744	-1	-1
GCGCA		0.000557196		0.14856		7.36214e-06	-1	-1	0.000557196	0.14856
GCGCC		0.000752502		0.090904		0.00626578	-1	-1	0.000752502	0.090904
GCGCT		0.000649104		0.128126		0.000113035	-1	-1	0.000649104	0.128126
GCGCG		0.000821433		0.141728		1.91478e-05	-1	-1	0.000821433	0.141728
GCGTA		0.000143607		-0.00575993		0.862771	0.000143607	-0.00575993	-1	-1
GCGTC		0.000430822		0.0656525		0.0485811	-1	-1	0.000430822	0.0656525
GCGTT		0.000264237		0.00942025		0.777413	0.000264237	0.00942025	-1	-1
GCGTG		0.000631872		0.0526473		0.113889	0.000631872	0.0526473	-1	-1
GCGGA		0.00060315		0.122625		0.000221009	-1	-1	0.00060315	0.122625
GCGGC		0.00114886		0.130907		7.97053e-05	-1	-1	0.00114886	0.130907
GCGGT		0.000459543		0.0886888		0.0076609	-1	-1	0.000459543	0.0886888
GCGGG		0.00149926		0.0904244		0.00654684	-1	-1	0.00149926	0.0904244
GTAAA		0.000913342		0.0191209		0.566076	0.000913342	0.0191209	-1	-1
GTAAC		0.000534219		-0.0136358		0.682388	0.000534219	-0.0136358	-1	-1
GTAAT		0.000729524		-0.0258835		0.437247	0.000729524	-0.0258835	-1	-1
GTAAG		0.000729524		0.0126648		0.703897	0.000729524	0.0126648	-1	-1
GTACA		0.000660593		-0.116959		0.000428582	-1	-1	0.000660593	-0.116959
GTACC		0.000568684		0.0868754		0.00900342	-1	-1	0.000568684	0.0868754
GTACT		0.00052273		-0.0541886		0.103672	0.00052273	-0.0541886	-1	-1
GTACG		0.000149351		0.0433395		0.193204	0.000149351	0.0433395	-1	-1
GTATA		0.000545707		-0.110278		0.000902108	-1	-1	0.000545707	-0.110278
GTATC		0.000568684		-0.014637		0.660475	0.000568684	-0.014637	-1	-1
GTATT		0.000838666		-0.0674642		0.042683	-1	-1	0.000838666	-0.0674642
GTATG		0.000626127		-0.068089		0.0407945	-1	-1	0.000626127	-0.068089
GTAGA		0.000867387		0.026115		0.433158	0.000867387	0.026115	-1	-1
GTAGC		0.000649104		0.0133921		0.687763	0.000649104	0.0133921	-1	-1
GTAGT		0.000620383		-0.0295051		0.375838	0.000620383	-0.0295051	-1	-1
GTAGG		0.000700803		-0.0400375		0.229387	0.000700803	-0.0400375	-1	-1
GTCAA		0.000591662		0.057298		0.0852815	0.000591662	0.057298	-1	-1
GTCAC		0.000993762		-0.0513832		0.122845	0.000993762	-0.0513832	-1	-1
GTCAT		0.000873132		-0.062892		0.058871	0.000873132	-0.062892	-1	-1
GTCAG		0.00109716		-0.0494247		0.137793	0.00109716	-0.0494247	-1	-1
GTCCA		0.000758246		-0.0538306		0.105978	0.000758246	-0.0538306	-1	-1
GTCCC		0.0012063		-0.0163182		0.624337	0.0012063	-0.0163182	-1	-1
GTCCT		0.00134416		0.00220787		0.947175	0.00134416	0.00220787	-1	-1
GTCCG		0.000367634		0.0866825		0.00915785	-1	-1	0.000367634	0.0866825
GTCTA		0.000511242		0.00888002		0.78987	0.000511242	0.00888002	-1	-1
GTCTC		0.00132119		0.0339548		0.308098	0.00132119	0.0339548	-1	-1
GTCTT		0.00125225		-0.0216537		0.515778	0.00125225	-0.0216537	-1	-1
GTCTG		0.00109141		-0.0254846		0.444347	0.00109141	-0.0254846	-1	-1
GTCGA		0.00016084		0.0364583		0.273772	0.00016084	0.0364583	-1	-1
GTCGC		0.000350402		0.108999		0.00103564	-1	-1	0.000350402	0.108999
GTCGT		0.000206794		0.0150707		0.651073	0.000206794	0.0150707	-1	-1
GTCGG		0.000333169		0.0853925		0.0102531	-1	-1	0.000333169	0.0853925
GTTAA		0.00072378		-0.0788104		0.0178529	-1	-1	0.00072378	-0.0788104
GTTAC		0.000591662		-0.0644973		0.0526874	0.000591662	-0.0644973	-1	-1
GTTAT		0.000695059		-0.0207893		0.53268	0.000695059	-0.0207893	-1	-1
GTTAG		0.000700803		-0.023442		0.481712	0.000700803	-0.023442	-1	-1
GTTCA		0.000861643		-0.0820073		0.0136992	-1	-1	0.000861643	-0.0820073
GTTCC		0.00101099		0.005891		0.859681	0.00101099	0.005891	-1	-1
GTTCT		0.00141309		-0.0244635		0.462816	0.00141309	-0.0244635	-1	-1
GTTCG		0.000166584		0.0462593		0.164861	0.000166584	0.0462593	-1	-1
GTTTA		0.000919086		-0.0297393		0.372058	0.000919086	-0.0297393	-1	-1
GTTTC		0.00114311		-0.0217994		0.512957	0.00114311	-0.0217994	-1	-1
GTTTT		0.00182668		-0.0733176		0.0275874	-1	-1	0.00182668	-0.0733176
GTTTG		0.00143033		-0.105993		0.00142434	-1	-1	0.00143033	-0.105993
GTTGA		0.000741013		-0.0267987		0.421207	0.000741013	-0.0267987	-1	-1
GTTGC		0.000758246		-0.0257942		0.438831	0.000758246	-0.0257942	-1	-1
GTTGT		0.000913342		-0.0398724		0.231315	0.000913342	-0.0398724	-1	-1
GTTGG		0.00103397		-0.0127037		0.703031	0.00103397	-0.0127037	-1	-1
GTGAA		0.00104546		-0.0194697		0.559013	0.00104546	-0.0194697	-1	-1
GTGAC		0.00130395		-0.0331492		0.319723	0.00130395	-0.0331492	-1	-1
GTGAT		0.000821433		-0.0311516		0.349771	0.000821433	-0.0311516	-1	-1
GTGAG		0.00160266		-0.0180048		0.588964	0.00160266	-0.0180048	-1	-1
GTGCA		0.00108567		-0.00343432		0.917917	0.00108567	-0.00343432	-1	-1
GTGCC		0.0012063		-0.0661683		0.0468362	-1	-1	0.0012063	-0.0661683
GTGCT		0.00126949		-0.032241		0.33317	0.00126949	-0.032241	-1	-1
GTGCG		0.000534219		0.113794		0.00061276	-1	-1	0.000534219	0.113794
GTGTA		0.000947807		-0.00898169		0.787521	0.000947807	-0.00898169	-1	-1
GTGTC		0.00107418		-0.0437659		0.188856	0.00107418	-0.0437659	-1	-1
GTGTT		0.00132693		-0.048917		0.141888	0.00132693	-0.048917	-1	-1
GTGTG		0.0018554		-0.00571864		0.863745	0.0018554	-0.00571864	-1	-1
GTGGA		0.00112588		-0.0113121		0.734257	0.00112588	-0.0113121	-1	-1
GTGGC		0.00137863		0.0194346		0.559722	0.00137863	0.0194346	-1	-1
GTGGT		0.00101099		0.0243995		0.463987	0.00101099	0.0243995	-1	-1
GTGGG		0.00195306		0.0254104		0.445674	0.00195306	0.0254104	-1	-1
GGAAA		0.0014533		0.0165483		0.619456	0.0014533	0.0165483	-1	-1
GGAAC		0.00106269		0.0835861		0.0119818	-1	-1	0.00106269	0.0835861
GGAAT		0.000815689		0.0191349		0.565793	0.000815689	0.0191349	-1	-1
GGAAG		0.00162563		0.0188538		0.571514	0.00162563	0.0188538	-1	-1
GGACA		0.00106269		0.0169462		0.611057	0.00106269	0.0169462	-1	-1
GGACC		0.00106269		0.0708765		0.0332075	-1	-1	0.00106269	0.0708765
GGACT		0.0010512		-0.0268618		0.420114	0.0010512	-0.0268618	-1	-1
GGACG		0.000453799		0.118733		0.000349364	-1	-1	0.000453799	0.118733
GGATA		0.000557196		-0.0309161		0.353426	0.000557196	-0.0309161	-1	-1
GGATC		0.000620383		0.0589044		0.0768671	0.000620383	0.0589044	-1	-1
GGATT		0.00076399		-0.0074697		0.822636	0.00076399	-0.0074697	-1	-1
GGATG		0.00103397		-0.00734002		0.825665	0.00103397	-0.00734002	-1	-1
GGAGA		0.00152798		0.0277925		0.404187	0.00152798	0.0277925	-1	-1
GGAGC		0.00158542		0.0625719		0.0601736	0.00158542	0.0625719	-1	-1
GGAGT		0.00100525		-0.0128993		0.698681	0.00100525	-0.0128993	-1	-1
GGAGG		0.00224027		0.034327		0.302822	0.00224027	0.034327	-1	-1
GGCAA		0.000741013		0.0475381		0.15348	0.000741013	0.0475381	-1	-1
GGCAC		0.00092483		-0.0540201		0.104753	0.00092483	-0.0540201	-1	-1
GGCAT		0.000919086		0.0066694		0.841371	0.000919086	0.0066694	-1	-1
GGCAG		0.0020105		0.0908637		0.00628894	-1	-1	0.0020105	0.0908637
GGCCA		0.00141309		0.134038		5.33352e-05	-1	-1	0.00141309	0.134038
GGCCC		0.00153372		0.0665503		0.0455779	-1	-1	0.00153372	0.0665503
GGCCT		0.00140161		-0.0231581		0.487037	0.00140161	-0.0231581	-1	-1
GGCCG		0.000919086		0.0672106		0.0434705	-1	-1	0.000919086	0.0672106
GGCTA		0.000913342		-0.0249954		0.453142	0.000913342	-0.0249954	-1	-1
GGCTC		0.00144182		0.0566658		0.0887904	0.00144182	0.0566658	-1	-1
GGCTT		0.00133267		-0.00023076		0.994475	0.00133267	-0.00023076	-1	-1
GGCTG		0.0019588		0.02778		0.404398	0.0019588	0.02778	-1	-1
GGCGA		0.000356146		0.0577109		0.0830508	0.000356146	0.0577109	-1	-1
GGCGC		0.000878876		0.136757		3.73583e-05	-1	-1	0.000878876	0.136757
GGCGT		0.000580173		0.0689241		0.0383812	-1	-1	0.000580173	0.0689241
GGCGG		0.00172329		0.157716		1.91093e-06	-1	-1	0.00172329	0.157716
GGTAA		0.000781223		-0.0109982		0.741363	0.000781223	-0.0109982	-1	-1
GGTAC		0.000545707		-0.0239234		0.472755	0.000545707	-0.0239234	-1	-1
GGTAT		0.000620383		-0.0406522		0.222309	0.000620383	-0.0406522	-1	-1
GGTAG		0.000781223		-0.00291598		0.930271	0.000781223	-0.00291598	-1	-1
GGTCA		0.00103972		-0.0396103		0.234398	0.00103972	-0.0396103	-1	-1
GGTCC		0.00105695		0.0176112		0.597135	0.00105695	0.0176112	-1	-1
GGTCT		0.00092483		0.0281507		0.398154	0.00092483	0.0281507	-1	-1
GGTCG		0.000292959		0.104328		0.00169368	-1	-1	0.000292959	0.104328
GGTTA		0.000597406		-0.0340563		0.306653	0.000597406	-0.0340563	-1	-1
GGTTC		0.000775479		0.00056301		0.98652	0.000775479	0.00056301	-1	-1
GGTTT		0.00140161		-0.0294771		0.37629	0.00140161	-0.0294771	-1	-1
GGTTG		0.000988017		-0.0603669		0.0698065	0.000988017	-0.0603669	-1	-1
GGTGA		0.00138437		0.0430398		0.196304	0.00138437	0.0430398	-1	-1
GGTGC		0.00109716		-0.0406288		0.222576	0.00109716	-0.0406288	-1	-1
GGTGT		0.00113737		-0.0141657		0.670756	0.00113737	-0.0141657	-1	-1
GGTGG		0.00190136		0.0507579		0.127473	0.00190136	0.0507579	-1	-1
GGGAA		0.00148777		0.00647143		0.84602	0.00148777	0.00647143	-1	-1
GGGAC		0.00124077		0.0503857		0.130292	0.00124077	0.0503857	-1	-1
GGGAT		0.000942063		0.00407298		0.902722	0.000942063	0.00407298	-1	-1
GGGAG		0.00220006		0.0157663		0.636107	0.00220006	0.0157663	-1	-1
GGGCA		0.00137288		0.0220371		0.50837	0.00137288	0.0220371	-1	-1
GGGCC		0.00149926		0.0660675		0.0471729	-1	-1	0.00149926	0.0660675
GGGCT		0.00167159		0.00582047		0.861344	0.00167159	0.00582047	-1	-1
GGGCG		0.0016084		0.105756		0.00146021	-1	-1	0.0016084	0.105756
GGGTA		0.000700803		-0.0207534		0.533389	0.000700803	-0.0207534	-1	-1
GGGTC		0.00096504		0.00127697		0.969433	0.00096504	0.00127697	-1	-1
GGGTT		0.00103397		-0.109017		0.00103364	-1	-1	0.00103397	-0.109017
GGGTG		0.00188413		0.00679315		0.838468	0.00188413	0.00679315	-1	-1
GGGGA		0.00164861		0.0008807		0.978916	0.00164861	0.0008807	-1	-1
GGGGC		0.00221155		0.0347971		0.296245	0.00221155	0.0347971	-1	-1
GGGGT		0.00129246		-0.00380358		0.909127	0.00129246	-0.00380358	-1	-1
GGGGG		0.00133267		0.0128726		0.699273	0.00133267	0.0128726	-1	-1

## Sheet: Exon
AAAAA		0.0014729		0.0975876		0.00411104	-1	-1	0.0014729	0.0975876
AAAAC		0.00138142		0.0997843		0.00334163	-1	-1	0.00138142	0.0997843
AAAAT		0.00174126		0.075785		0.025994	-1	-1	0.00174126	0.075785
AAAAG		0.00159488		0.061773		0.0697087	0.00159488	0.061773	-1	-1
AAACA		0.00158268		0.12049		0.000389039	-1	-1	0.00158268	0.12049
AAACC		0.00127469		0.0637231		0.0613211	0.00127469	0.0637231	-1	-1
AAACT		0.00116185		0.148855		1.12803e-05	-1	-1	0.00116185	0.148855
AAACG		0.000307998		0.0695929		0.0409598	-1	-1	0.000307998	0.0695929
AAATA		0.0014668		0.119243		0.000447386	-1	-1	0.0014668	0.119243
AAATC		0.000972786		0.0738776		0.0299982	-1	-1	0.000972786	0.0738776
AAATT		0.0012015		0.0771881		0.0233511	-1	-1	0.0012015	0.0771881
AAATG		0.00157354		0.0481176		0.157858	0.00157354	0.0481176	-1	-1
AAAGA		0.00184494		0.0595536		0.0803751	0.00184494	0.0595536	-1	-1
AAAGC		0.0014851		0.145044		1.89085e-05	-1	-1	0.0014851	0.145044
AAAGT		0.00124724		0.036621		0.282548	0.00124724	0.036621	-1	-1
AAAGG		0.00139971		0.129008		0.000144558	-1	-1	0.00139971	0.129008
AACAA		0.00129603		0.0977059		0.00406583	-1	-1	0.00129603	0.0977059
AACAC		0.00102463		0.089978		0.00817379	-1	-1	0.00102463	0.089978
AACAT		0.00104597		0.0855964		0.0118854	-1	-1	0.00104597	0.0855964
AACAG		0.00122589		0.16141		1.87795e-06	-1	-1	0.00122589	0.16141
AACCA		0.00114966		0.083639		0.0139792	-1	-1	0.00114966	0.083639
AACCC		0.00104902		0.115071		0.000707183	-1	-1	0.00104902	0.115071
AACCT		0.00115576		0.0692371		0.0420059	-1	-1	0.00115576	0.0692371
AACCG		0.000240909		0.0464541		0.172746	0.000240909	0.0464541	-1	-1
AACTA		0.000625145		0.155447		4.47871e-06	-1	-1	0.000625145	0.155447
AACTC		0.000917896		0.136655		5.6356e-05	-1	-1	0.000917896	0.136655
AACTT		0.000969737		0.115755		0.000656677	-1	-1	0.000969737	0.115755
AACTG		0.0011954		0.122496		0.000309839	-1	-1	0.0011954	0.122496
AACGA		0.000256157		0.0409052		0.229974	0.000256157	0.0409052	-1	-1
AACGC		0.000256157		0.0548458		0.107382	0.000256157	0.0548458	-1	-1
AACGT		0.000250058		0.0843607		0.0131721	-1	-1	0.000250058	0.0843607
AACGG		0.000219563		0.0370916		0.276405	0.000219563	0.0370916	-1	-1
AATAA		0.00117405		0.194083		9.02868e-09	-1	-1	0.00117405	0.194083
AATAC		0.000664788		0.0239176		0.482862	0.000664788	0.0239176	-1	-1
AATAT		0.000960588		0.0955337		0.00497206	-1	-1	0.000960588	0.0955337
AATAG		0.000704432		0.0584064		0.0863867	0.000704432	0.0584064	-1	-1
AATCA		0.000902648		0.0541563		0.111879	0.000902648	0.0541563	-1	-1
AATCC		0.00082946		0.110213		0.00118321	-1	-1	0.00082946	0.110213
AATCT		0.000780669		0.0928648		0.006333	-1	-1	0.000780669	0.0928648
AATCG		0.000201266		0.0339184		0.31961	0.000201266	0.0339184	-1	-1
AATTA		0.000762372		0.12046		0.000390327	-1	-1	0.000762372	0.12046
AATTC		0.000869104		0.0720101		0.0344204	-1	-1	0.000869104	0.0720101
AATTT		0.00114051		0.0969409		0.00436634	-1	-1	0.00114051	0.0969409
AATTG		0.000753223		0.0843629		0.0131697	-1	-1	0.000753223	0.0843629
AATGA		0.0011893		0.0946739		0.00537852	-1	-1	0.0011893	0.0946739
AATGC		0.000914846		0.0542382		0.111337	0.000914846	0.0542382	-1	-1
AATGT		0.00161928		0.0909361		0.00751569	-1	-1	0.00161928	0.0909361
AATGG		0.00100328		0.0745528		0.0285241	-1	-1	0.00100328	0.0745528
AAGAA		0.00219868		0.0505543		0.137829	0.00219868	0.0505543	-1	-1
AAGAC		0.00119845		0.0730489		0.0318966	-1	-1	0.00119845	0.0730489
AAGAT		0.00124724		0.0798622		0.0189532	-1	-1	0.00124724	0.0798622
AAGAG		0.00158878		0.0919195		0.00688999	-1	-1	0.00158878	0.0919195
AAGCA		0.00144851		0.112895		0.000892711	-1	-1	0.00144851	0.112895
AAGCC		0.00149425		0.148027		1.26347e-05	-1	-1	0.00149425	0.148027
AAGCT		0.00142411		0.139945		3.69938e-05	-1	-1	0.00142411	0.139945
AAGCG		0.000445225		0.0466882		0.17059	0.000445225	0.0466882	-1	-1
AAGTA		0.000866054		0.100065		0.00325325	-1	-1	0.000866054	0.100065
AAGTC		0.00094839		0.0702182		0.0391748	-1	-1	0.00094839	0.0702182
AAGTT		0.00114661		0.10052		0.00311475	-1	-1	0.00114661	0.10052
AAGTG		0.00135397		0.0766977		0.0242472	-1	-1	0.00135397	0.0766977
AAGGA		0.00173821		0.100981		0.00297993	-1	-1	0.00173821	0.100981
AAGGC		0.00134482		0.141574		2.99298e-05	-1	-1	0.00134482	0.141574
AAGGT		0.000939242		0.126267		0.000200133	-1	-1	0.000939242	0.126267
AAGGG		0.00107037		0.163962		1.28214e-06	-1	-1	0.00107037	0.163962
ACAAA		0.00146985		0.0843687		0.0131634	-1	-1	0.00146985	0.0843687
ACAAC		0.000734926		0.123737		0.000268683	-1	-1	0.000734926	0.123737
ACAAT		0.000805065		0.0905668		0.0077635	-1	-1	0.000805065	0.0905668
ACAAG		0.00136617		0.0872462		0.0103415	-1	-1	0.00136617	0.0872462
ACACA		0.00153084		0.0934007		0.00603551	-1	-1	0.00153084	0.0934007
ACACC		0.00103988		0.154505		5.12244e-06	-1	-1	0.00103988	0.154505
ACACT		0.00117405		0.119084		0.000455342	-1	-1	0.00117405	0.119084
ACACG		0.000283602		0.0520786		0.126332	0.000283602	0.0520786	-1	-1
ACATA		0.000945341		0.106509		0.00172869	-1	-1	0.000945341	0.106509
ACATC		0.00105512		0.0650755		0.0560087	0.00105512	0.0650755	-1	-1
ACATT		0.00107342		0.104985		0.00201382	-1	-1	0.00107342	0.104985
ACATG		0.00122284		0.102741		0.00251261	-1	-1	0.00122284	0.102741
ACAGA		0.00165282		0.122157		0.00032207	-1	-1	0.00165282	0.122157
ACAGC		0.00161623		0.180808		8.89318e-08	-1	-1	0.00161623	0.180808
ACAGT		0.00124419		0.130382		0.000122503	-1	-1	0.00124419	0.130382
ACAGG		0.00140276		0.154141		5.39476e-06	-1	-1	0.00140276	0.154141
ACCAA		0.00112221		0.102215		0.00264469	-1	-1	0.00112221	0.102215
ACCAC		0.00103683		0.138098		4.69092e-05	-1	-1	0.00103683	0.138098
ACCAT		0.00101548		0.114339		0.000765158	-1	-1	0.00101548	0.114339
ACCAG		0.00135702		0.151973		7.32304e-06	-1	-1	0.00135702	0.151973
ACCCA		0.0011954		0.129531		0.000135755	-1	-1	0.0011954	0.129531
ACCCC		0.00106732		0.151944		7.35188e-06	-1	-1	0.00106732	0.151944
ACCCT		0.00125029		0.0996174		0.00339515	-1	-1	0.00125029	0.0996174
ACCCG		0.000396433		0.103576		0.00231493	-1	-1	0.000396433	0.103576
ACCTA		0.00071358		0.146558		1.54247e-05	-1	-1	0.00071358	0.146558
ACCTC		0.00112526		0.179338		1.1341e-07	-1	-1	0.00112526	0.179338
ACCTT		0.00115881		0.0981947		0.00388375	-1	-1	0.00115881	0.0981947
ACCTG		0.00155829		0.121794		0.000335654	-1	-1	0.00155829	0.121794
ACCGA		0.000338493		0.0364521		0.284776	0.000338493	0.0364521	-1	-1
ACCGC		0.000365938		0.100267		0.00319106	-1	-1	0.000365938	0.100267
ACCGT		0.000323246		0.145766		1.71637e-05	-1	-1	0.000323246	0.145766
ACCGG		0.000384235		0.12832		0.000156951	-1	-1	0.000384235	0.12832
ACTAA		0.000576353		0.121254		0.000356871	-1	-1	0.000576353	0.121254
ACTAC		0.000524512		0.0792832		0.0198387	-1	-1	0.000524512	0.0792832
ACTAT		0.000667838		0.117642		0.00053424	-1	-1	0.000667838	0.117642
ACTAG		0.0005916		0.123276		0.000283344	-1	-1	0.0005916	0.123276
ACTCA		0.00105207		0.105564		0.00190064	-1	-1	0.00105207	0.105564
ACTCC		0.000927044		0.145775		1.71424e-05	-1	-1	0.000927044	0.145775
ACTCT		0.00124724		0.217008		1.17361e-10	-1	-1	0.00124724	0.217008
ACTCG		0.000304949		0.109101		0.00132743	-1	-1	0.000304949	0.109101
ACTTA		0.000704432		0.138733		4.32469e-05	-1	-1	0.000704432	0.138733
ACTTC		0.00110086		0.134844		7.07649e-05	-1	-1	0.00110086	0.134844
ACTTT		0.00118625		0.093704		0.00587277	-1	-1	0.00118625	0.093704
ACTTG		0.00103073		0.0991965		0.00353353	-1	-1	0.00103073	0.0991965
ACTGA		0.00118015		0.148476		1.18818e-05	-1	-1	0.00118015	0.148476
ACTGC		0.0011954		0.188654		2.34728e-08	-1	-1	0.0011954	0.188654
ACTGT		0.00138142		0.134516		7.37158e-05	-1	-1	0.00138142	0.134516
ACTGG		0.00139971		0.111863		0.000995685	-1	-1	0.00139971	0.111863
ACGAA		0.000234811		0.0612297		0.072206	0.000234811	0.0612297	-1	-1
ACGAC		0.000201266		0.059732		0.0794712	0.000201266	0.059732	-1	-1
ACGAT		0.00017687		0.00802932		0.813791	0.00017687	0.00802932	-1	-1
ACGAG		0.000362889		0.0565863		0.0966635	0.000362889	0.0565863	-1	-1
ACGCA		0.000289701		0.117117		0.000565985	-1	-1	0.000289701	0.117117
ACGCC		0.000402532		0.131748		0.000103748	-1	-1	0.000402532	0.131748
ACGCT		0.000320196		0.0561504		0.0992638	0.000320196	0.0561504	-1	-1
ACGCG		0.000195167		0.0527923		0.121212	0.000195167	0.0527923	-1	-1
ACGTA		0.000152474		0.0511493		0.133249	0.000152474	0.0511493	-1	-1
ACGTC		0.000256157		0.0868336		0.0107099	-1	-1	0.000256157	0.0868336
ACGTT		0.000216514		0.0603599		0.0763563	0.000216514	0.0603599	-1	-1
ACGTG		0.000384235		0.0882039		0.00952944	-1	-1	0.000384235	0.0882039
ACGGA		0.000323246		0.0669923		0.0491392	-1	-1	0.000323246	0.0669923
ACGGC		0.000399483		0.0524616		0.123565	0.000399483	0.0524616	-1	-1
ACGGT		0.000195167		0.0195257		0.566761	0.000195167	0.0195257	-1	-1
ACGGG		0.000362889		0.103812		0.00226177	-1	-1	0.000362889	0.103812
ATAAA		0.0014729		0.172876		3.22661e-07	-1	-1	0.0014729	0.172876
ATAAC		0.000509264		0.109137		0.00132245	-1	-1	0.000509264	0.109137
ATAAT		0.000753223		0.0966528		0.00448462	-1	-1	0.000753223	0.0966528
ATAAG		0.000615996		0.102872		0.00248057	-1	-1	0.000615996	0.102872
ATACA		0.000972786		0.0389509		0.253026	0.000972786	0.0389509	-1	-1
ATACC		0.000506215		0.0841561		0.0133966	-1	-1	0.000506215	0.0841561
ATACT		0.000863005		0.0901012		0.00808636	-1	-1	0.000863005	0.0901012
ATACG		0.000140276		0.0375721		0.270228	0.000140276	0.0375721	-1	-1
ATATA		0.000716629		0.0891709		0.00876754	-1	-1	0.000716629	0.0891709
ATATC		0.000494017		0.0360235		0.290481	0.000494017	0.0360235	-1	-1
ATATT		0.000954489		0.0527872		0.121248	0.000954489	0.0527872	-1	-1
ATATG		0.00065564		0.0599932		0.0781632	0.00065564	0.0599932	-1	-1
ATAGA		0.000780669		0.0461335		0.175732	0.000780669	0.0461335	-1	-1
ATAGC		0.000542809		0.059957		0.0783433	0.000542809	0.059957	-1	-1
ATAGT		0.000585502		0.0792255		0.019929	-1	-1	0.000585502	0.0792255
ATAGG		0.000545858		0.0748544		0.0278861	-1	-1	0.000545858	0.0748544
ATCAA		0.000896549		-0.00387109		0.90959	0.000896549	-0.00387109	-1	-1
ATCAC		0.000850807		0.0724854		0.0332452	-1	-1	0.000850807	0.0724854
ATCAT		0.000789817		0.0933379		0.00606966	-1	-1	0.000789817	0.0933379
ATCAG		0.00114051		0.067273		0.0481953	-1	-1	0.00114051	0.067273
ATCCA		0.00104292		0.0478555		0.160137	0.00104292	0.0478555	-1	-1
ATCCC		0.000859955		0.115443		0.000679317	-1	-1	0.000859955	0.115443
ATCCT		0.0011893		0.13869		4.34828e-05	-1	-1	0.0011893	0.13869
ATCCG		0.000262256		0.0253094		0.457753	0.000262256	0.0253094	-1	-1
ATCTA		0.000646491		0.104512		0.00211067	-1	-1	0.000646491	0.104512
ATCTC		0.000911797		0.120555		0.000386177	-1	-1	0.000911797	0.120555
ATCTT		0.000960588		0.111751		0.0010074	-1	-1	0.000960588	0.111751
ATCTG		0.00114966		0.156992		3.58623e-06	-1	-1	0.00114966	0.156992
ATCGA		0.000292751		0.0165863		0.626556	0.000292751	0.0165863	-1	-1
ATCGC		0.000289701		0.0440977		0.195595	0.000289701	0.0440977	-1	-1
ATCGT		0.000225662		0.0102435		0.7638	0.000225662	0.0102435	-1	-1
ATCGG		0.000234811		0.0762823		0.0250292	-1	-1	0.000234811	0.0762823
ATTAA		0.0008935		0.0825679		0.0152573	-1	-1	0.0008935	0.0825679
ATTAC		0.000484868		0.0607428		0.074506	0.000484868	0.0607428	-1	-1
ATTAT		0.000728827		0.0752918		0.0269825	-1	-1	0.000728827	0.0752918
ATTAG		0.000460473		0.101406		0.00286021	-1	-1	0.000460473	0.101406
ATTCA		0.000988034		0.10663		0.00170759	-1	-1	0.000988034	0.10663
ATTCC		0.000927044		0.112178		0.000963125	-1	-1	0.000927044	0.112178
ATTCT		0.00106732		0.108726		0.00137966	-1	-1	0.00106732	0.108726
ATTCG		0.00017992		0.0522755		0.124903	0.00017992	0.0522755	-1	-1
ATTTA		0.00100938		0.117231		0.000558938	-1	-1	0.00100938	0.117231
ATTTC		0.00110696		0.139629		3.85358e-05	-1	-1	0.00110696	0.139629
ATTTT		0.00169856		0.104035		0.00221268	-1	-1	0.00169856	0.104035
ATTTG		0.00109782		0.103209		0.00239999	-1	-1	0.00109782	0.103209
ATTGA		0.000795916		0.0282769		0.406737	0.000795916	0.0282769	-1	-1
ATTGC		0.000637343		0.0661857		0.0519387	0.000637343	0.0661857	-1	-1
ATTGT		0.000954489		0.0866624		0.0108662	-1	-1	0.000954489	0.0866624
ATTGG		0.000722728		0.147513		1.35517e-05	-1	-1	0.000722728	0.147513
ATGAA		0.00139667		0.0414516		0.223804	0.00139667	0.0414516	-1	-1
ATGAC		0.000878252		0.0876168		0.0100202	-1	-1	0.000878252	0.0876168
ATGAT		0.000811164		0.0812304		0.0169966	-1	-1	0.000811164	0.0812304
ATGAG		0.0012076		0.108292		0.00144231	-1	-1	0.0012076	0.108292
ATGCA		0.00100938		0.10558		0.00189764	-1	-1	0.00100938	0.10558
ATGCC		0.000917896		0.118501		0.000485832	-1	-1	0.000917896	0.118501
ATGCT		0.00116185		0.110598		0.00113671	-1	-1	0.00116185	0.110598
ATGCG		0.000271404		0.0862314		0.0112686	-1	-1	0.000271404	0.0862314
ATGTA		0.000927044		0.11144		0.00104091	-1	-1	0.000927044	0.11144
ATGTC		0.00089045		0.131763		0.000103555	-1	-1	0.00089045	0.131763
ATGTT		0.00114966		0.128071		0.000161669	-1	-1	0.00114966	0.128071
ATGTG		0.0015095		0.0481624		0.157471	0.0015095	0.0481624	-1	-1
ATGGA		0.00129603		0.126506		0.000194586	-1	-1	0.00129603	0.126506
ATGGC		0.00119845		0.145216		1.84778e-05	-1	-1	0.00119845	0.145216
ATGGT		0.000899599		0.100819		0.00302662	-1	-1	0.000899599	0.100819
ATGGG		0.000978885		0.136643		5.64381e-05	-1	-1	0.000978885	0.136643
AGAAA		0.00254632		0.0521998		0.125451	0.00254632	0.0521998	-1	-1
AGAAC		0.00122589		0.107154		0.00161948	-1	-1	0.00122589	0.107154
AGAAT		0.00125334		0.0587288		0.0846619	0.00125334	0.0587288	-1	-1
AGAAG		0.00227492		0.0941453		0.00564302	-1	-1	0.00227492	0.0941453
AGACA		0.00157963		0.105972		0.00182456	-1	-1	0.00157963	0.105972
AGACC		0.0011954		0.122166		0.00032176	-1	-1	0.0011954	0.122166
AGACT		0.00115576		0.149385		1.04887e-05	-1	-1	0.00115576	0.149385
AGACG		0.000326295		0.0799462		0.0188277	-1	-1	0.000326295	0.0799462
AGATA		0.000795916		0.0878264		0.00984247	-1	-1	0.000795916	0.0878264
AGATC		0.0008935		0.0949016		0.00526804	-1	-1	0.0008935	0.0949016
AGATT		0.000945341		0.100557		0.00310386	-1	-1	0.000945341	0.100557
AGATG		0.00156744		0.10027		0.00319041	-1	-1	0.00156744	0.10027
AGAGA		0.00203096		0.140195		3.58149e-05	-1	-1	0.00203096	0.140195
AGAGC		0.00157354		0.105123		0.00198633	-1	-1	0.00157354	0.105123
AGAGT		0.00105817		0.0881461		0.00957681	-1	-1	0.00105817	0.0881461
AGAGG		0.00177785		0.141903		2.86678e-05	-1	-1	0.00177785	0.141903
AGCAA		0.00131433		0.0875981		0.0100362	-1	-1	0.00131433	0.0875981
AGCAC		0.00131128		0.133181		8.69932e-05	-1	-1	0.00131128	0.133181
AGCAT		0.00105512		0.0916976		0.00702698	-1	-1	0.00105512	0.0916976
AGCAG		0.00209805		0.148022		1.26437e-05	-1	-1	0.00209805	0.148022
AGCCA		0.00179615		0.11616		0.000628431	-1	-1	0.00179615	0.11616
AGCCC		0.00161318		0.14224		2.74271e-05	-1	-1	0.00161318	0.14224
AGCCT		0.00190593		0.169565		5.43203e-07	-1	-1	0.00190593	0.169565
AGCCG		0.000689184		0.130608		0.000119198	-1	-1	0.000689184	0.130608
AGCTA		0.000908747		0.115634		0.000665371	-1	-1	0.000908747	0.115634
AGCTC		0.00133568		0.164671		1.15189e-06	-1	-1	0.00133568	0.164671
AGCTT		0.00130823		0.117716		0.000529915	-1	-1	0.00130823	0.117716
AGCTG		0.00226272		0.144294		2.09013e-05	-1	-1	0.00226272	0.144294
AGCGA		0.000561106		0.14371		2.25887e-05	-1	-1	0.000561106	0.14371
AGCGC		0.000649541		0.124332		0.000250833	-1	-1	0.000649541	0.124332
AGCGT		0.000314097		0.0626075		0.0660107	0.000314097	0.0626075	-1	-1
AGCGG		0.000734926		0.117972		0.000515133	-1	-1	0.000734926	0.117972
AGTAA		0.000762372		0.126858		0.000186678	-1	-1	0.000762372	0.126858
AGTAC		0.000722728		0.0968972		0.00438407	-1	-1	0.000722728	0.0968972
AGTAT		0.000649541		0.0538622		0.113842	0.000649541	0.0538622	-1	-1
AGTAG		0.000646491		0.0844		0.0131294	-1	-1	0.000646491	0.0844
AGTCA		0.00110086		0.105758		0.00186422	-1	-1	0.00110086	0.105758
AGTCC		0.000939242		0.120552		0.000386304	-1	-1	0.000939242	0.120552
AGTCT		0.00111306		0.126707		0.000190029	-1	-1	0.00111306	0.126707
AGTCG		0.000320196		0.131931		0.00010145	-1	-1	0.000320196	0.131931
AGTTA		0.000783718		0.110066		0.00120133	-1	-1	0.000783718	0.110066
AGTTC		0.00113441		0.113639		0.000824717	-1	-1	0.00113441	0.113639
AGTTT		0.00122284		0.0421961		0.215588	0.00122284	0.0421961	-1	-1
AGTTG		0.000817263		0.122403		0.000313174	-1	-1	0.000817263	0.122403
AGTGA		0.00130823		0.0888356		0.00902534	-1	-1	0.00130823	0.0888356
AGTGC		0.00109477		0.113148		0.000868995	-1	-1	0.00109477	0.113148
AGTGT		0.00135397		0.142998		2.48211e-05	-1	-1	0.00135397	0.142998
AGTGG		0.00138142		0.15804		3.0813e-06	-1	-1	0.00138142	0.15804
AGGAA		0.00192118		0.0608442		0.0740223	0.00192118	0.0608442	-1	-1
AGGAC		0.00131738		0.130875		0.00011539	-1	-1	0.00131738	0.130875
AGGAT		0.00110696		0.13559		6.44515e-05	-1	-1	0.00110696	0.13559
AGGAG		0.00232066		0.120502		0.000388494	-1	-1	0.00232066	0.120502
AGGCA		0.00154304		0.181613		7.77715e-08	-1	-1	0.00154304	0.181613
AGGCC		0.00159183		0.177033		1.65402e-07	-1	-1	0.00159183	0.177033
AGGCT		0.00157963		0.191472		1.43449e-08	-1	-1	0.00157963	0.191472
AGGCG		0.000606848		0.172792		3.26984e-07	-1	-1	0.000606848	0.172792
AGGTA		0.000567205		0.0875355		0.01009	-1	-1	0.000567205	0.0875355
AGGTC		0.000750174		0.145205		1.85047e-05	-1	-1	0.000750174	0.145205
AGGTT		0.000795916		0.127279		0.000177611	-1	-1	0.000795916	0.127279
AGGTG		0.00122894		0.11771		0.000530229	-1	-1	0.00122894	0.11771
AGGGA		0.00135702		0.161379		1.88674e-06	-1	-1	0.00135702	0.161379
AGGGC		0.0012076		0.151885		7.41321e-06	-1	-1	0.0012076	0.151885
AGGGT		0.000814213		0.146126		1.63513e-05	-1	-1	0.000814213	0.146126
AGGGG		0.00111306		0.133402		8.46564e-05	-1	-1	0.00111306	0.133402
CAAAA		0.00132653		0.057772		0.0898639	0.00132653	0.057772	-1	-1
CAAAC		0.000917896		0.092569		0.00650275	-1	-1	0.000917896	0.092569
CAAAT		0.00113746		0.088354		0.00940745	-1	-1	0.00113746	0.088354
CAAAG		0.00141496		0.0891352		0.00879466	-1	-1	0.00141496	0.0891352
CAACA		0.00112831		0.0951442		0.00515262	-1	-1	0.00112831	0.0951442
CAACC		0.000908747		0.119178		0.000450611	-1	-1	0.000908747	0.119178
CAACT		0.000798966		0.112625		0.000918616	-1	-1	0.000798966	0.112625
CAACG		0.000262256		-0.000343161		0.991968	0.000262256	-0.000343161	-1	-1
CAATA		0.000585502		0.079695		0.0192054	-1	-1	0.000585502	0.079695
CAATC		0.000576353		0.0651987		0.0555444	0.000576353	0.0651987	-1	-1
CAATT		0.000561106		0.102658		0.00253283	-1	-1	0.000561106	0.102658
CAATG		0.00113746		0.0813453		0.0168407	-1	-1	0.00113746	0.0813453
CAAGA		0.0015156		0.105714		0.00187241	-1	-1	0.0015156	0.105714
CAAGC		0.00114661		0.120282		0.000398216	-1	-1	0.00114661	0.120282
CAAGT		0.00116185		0.0704157		0.0386247	-1	-1	0.00116185	0.0704157
CAAGG		0.00145461		0.112515		0.000929459	-1	-1	0.00145461	0.112515
CACAA		0.00114966		0.129256		0.000140307	-1	-1	0.00114966	0.129256
CACAC		0.00121979		0.118322		0.000495579	-1	-1	0.00121979	0.118322
CACAT		0.00127774		0.0691078		0.0423918	-1	-1	0.00127774	0.0691078
CACAG		0.00202486		0.161707		1.79679e-06	-1	-1	0.00202486	0.161707
CACCA		0.00144546		0.125922		0.000208412	-1	-1	0.00144546	0.125922
CACCC		0.00112831		0.143962		2.18445e-05	-1	-1	0.00112831	0.143962
CACCT		0.00136922		0.189505		2.02434e-08	-1	-1	0.00136922	0.189505
CACCG		0.000551957		0.170701		4.54786e-07	-1	-1	0.000551957	0.170701
CACTA		0.000676986		0.0701229		0.0394425	-1	-1	0.000676986	0.0701229
CACTC		0.00102463		0.162664		1.55783e-06	-1	-1	0.00102463	0.162664
CACTT		0.00109477		0.111539		0.00103019	-1	-1	0.00109477	0.111539
CACTG		0.00167112		0.134166		7.69999e-05	-1	-1	0.00167112	0.134166
CACGA		0.000280553		0.0415946		0.222209	0.000280553	0.0415946	-1	-1
CACGC		0.000445225		0.140882		3.27568e-05	-1	-1	0.000445225	0.140882
CACGT		0.000384235		0.0507371		0.136409	0.000384235	0.0507371	-1	-1
CACGG		0.00047267		0.073086		0.0318093	-1	-1	0.00047267	0.073086
CATAA		0.000728827		0.105827		0.00185133	-1	-1	0.000728827	0.105827
CATAC		0.000765421		0.106597		0.0017134	-1	-1	0.000765421	0.106597
CATAT		0.000625145		0.0664357		0.0510573	0.000625145	0.0664357	-1	-1
CATAG		0.000725778		0.0765915		0.024445	-1	-1	0.000725778	0.0765915
CATCA		0.00145765		0.064105		0.0597802	0.00145765	0.064105	-1	-1
CATCC		0.00119235		0.0893685		0.0086187	-1	-1	0.00119235	0.0893685
CATCT		0.00133263		0.171447		4.04484e-07	-1	-1	0.00133263	0.171447
CATCG		0.000420829		0.04471		0.189456	0.000420829	0.04471	-1	-1
CATTA		0.000753223		0.0680751		0.0455808	-1	-1	0.000753223	0.0680751
CATTC		0.000917896		0.110659		0.00112953	-1	-1	0.000917896	0.110659
CATTT		0.00137532		0.137435		5.10418e-05	-1	-1	0.00137532	0.137435
CATTG		0.00101548		0.0609636		0.073456	0.00101548	0.0609636	-1	-1
CATGA		0.00104597		0.0957992		0.00485227	-1	-1	0.00104597	0.0957992
CATGC		0.000936193		0.136869		5.48476e-05	-1	-1	0.000936193	0.136869
CATGT		0.00107342		0.0964187		0.00458283	-1	-1	0.00107342	0.0964187
CATGG		0.00141801		0.157999		3.09935e-06	-1	-1	0.00141801	0.157999
CAGAA		0.00200961		0.0900026		0.00815626	-1	-1	0.00200961	0.0900026
CAGAC		0.00130213		0.153865		5.61023e-06	-1	-1	0.00130213	0.153865
CAGAT		0.00125029		0.146472		1.5605e-05	-1	-1	0.00125029	0.146472
CAGAG		0.00238165		0.137453		5.09245e-05	-1	-1	0.00238165	0.137453
CAGCA		0.00215294		0.149761		9.95867e-06	-1	-1	0.00215294	0.149761
CAGCC		0.00222918		0.172591		3.3758e-07	-1	-1	0.00222918	0.172591
CAGCT		0.0020767		0.150746		8.68871e-06	-1	-1	0.0020767	0.150746
CAGCG		0.000899599		0.149304		1.06057e-05	-1	-1	0.000899599	0.149304
CAGTA		0.000908747		0.131565		0.000106095	-1	-1	0.000908747	0.131565
CAGTC		0.00111916		0.1305		0.00012076	-1	-1	0.00111916	0.1305
CAGTT		0.00122894		0.124649		0.000241774	-1	-1	0.00122894	0.124649
CAGTG		0.0018114		0.140411		3.48255e-05	-1	-1	0.0018114	0.140411
CAGGA		0.00200351		0.0945871		0.00542114	-1	-1	0.00200351	0.0945871
CAGGC		0.00171686		0.212112		3.09548e-10	-1	-1	0.00171686	0.212112
CAGGT		0.000991083		0.131965		0.000101026	-1	-1	0.000991083	0.131965
CAGGG		0.00162843		0.122453		0.000311373	-1	-1	0.00162843	0.122453
CCAAA		0.00123199		0.0465434		0.171921	0.00123199	0.0465434	-1	-1
CCAAC		0.000884351		0.0830893		0.0146228	-1	-1	0.000884351	0.0830893
CCAAT		0.000780669		0.0977437		0.00405149	-1	-1	0.000780669	0.0977437
CCAAG		0.00152474		0.160391		2.18363e-06	-1	-1	0.00152474	0.160391
CCACA		0.00148815		0.121098		0.000363248	-1	-1	0.00148815	0.121098
CCACC		0.00139971		0.180086		1.00234e-07	-1	-1	0.00139971	0.180086
CCACT		0.00114356		0.11836		0.000493509	-1	-1	0.00114356	0.11836
CCACG		0.000551957		0.11215		0.000965947	-1	-1	0.000551957	0.11215
CCATA		0.000689184		0.0739171		0.0299104	-1	-1	0.000689184	0.0739171
CCATC		0.00124114		0.144459		2.04451e-05	-1	-1	0.00124114	0.144459
CCATT		0.00103073		0.0984276		0.00379963	-1	-1	0.00103073	0.0984276
CCATG		0.00138142		0.174931		2.32327e-07	-1	-1	0.00138142	0.174931
CCAGA		0.00196387		0.10781		0.0015151	-1	-1	0.00196387	0.10781
CCAGC		0.00215904		0.165908		9.54451e-07	-1	-1	0.00215904	0.165908
CCAGT		0.00122894		0.0915651		0.0071099	-1	-1	0.00122894	0.0915651
CCAGG		0.00190593		0.123731		0.000268892	-1	-1	0.00190593	0.123731
CCCAA		0.00114356		0.118099		0.000507979	-1	-1	0.00114356	0.118099
CCCAC		0.00131128		0.131981		0.000100829	-1	-1	0.00131128	0.131981
CCCAT		0.000972786		0.123063		0.000290357	-1	-1	0.000972786	0.123063
CCCAG		0.00228407		0.149092		1.09203e-05	-1	-1	0.00228407	0.149092
CCCCA		0.0015034		0.135042		6.9031e-05	-1	-1	0.0015034	0.135042
CCCCC		0.00095144		0.115351		0.00068606	-1	-1	0.00095144	0.115351
CCCCT		0.00139667		0.155126		4.68861e-06	-1	-1	0.00139667	0.155126
CCCCG		0.000838609		0.124964		0.000233093	-1	-1	0.000838609	0.124964
CCCTA		0.000917896		0.12034		0.000395663	-1	-1	0.000917896	0.12034
CCCTC		0.00148815		0.136612		5.66574e-05	-1	-1	0.00148815	0.136612
CCCTT		0.00124724		0.113267		0.00085806	-1	-1	0.00124724	0.113267
CCCTG		0.00221088		0.179481		1.10768e-07	-1	-1	0.00221088	0.179481
CCCGA		0.000478769		0.0787683		0.0206563	-1	-1	0.000478769	0.0787683
CCCGC		0.000936193		0.160638		2.10535e-06	-1	-1	0.000936193	0.160638
CCCGT		0.000362889		0.131295		0.000109641	-1	-1	0.000362889	0.131295
CCCGG		0.000844708		0.191506		1.42593e-08	-1	-1	0.000844708	0.191506
CCTAA		0.00071358		0.115557		0.000670945	-1	-1	0.00071358	0.115557
CCTAC		0.000808114		0.136449		5.78401e-05	-1	-1	0.000808114	0.136449
CCTAT		0.000750174		0.0773767		0.0230143	-1	-1	0.000750174	0.0773767
CCTAG		0.000811164		0.196679		5.66255e-09	-1	-1	0.000811164	0.196679
CCTCA		0.00159488		0.148828		1.13226e-05	-1	-1	0.00159488	0.148828
CCTCC		0.00200351		0.150783		8.64479e-06	-1	-1	0.00200351	0.150783
CCTCT		0.0017992		0.172823		3.25367e-07	-1	-1	0.0017992	0.172823
CCTCG		0.000588551		0.125248		0.00022549	-1	-1	0.000588551	0.125248
CCTTA		0.000856906		0.095634		0.00492648	-1	-1	0.000856906	0.095634
CCTTC		0.00174126		0.132793		9.12648e-05	-1	-1	0.00174126	0.132793
CCTTT		0.00169247		0.103333		0.00237093	-1	-1	0.00169247	0.103333
CCTTG		0.00122589		0.133871		7.98756e-05	-1	-1	0.00122589	0.133871
CCTGA		0.00171991		0.13992		3.71143e-05	-1	-1	0.00171991	0.13992
CCTGC		0.0020584		0.157278		3.44112e-06	-1	-1	0.0020584	0.157278
CCTGT		0.00181749		0.200398		2.87001e-09	-1	-1	0.00181749	0.200398
CCTGG		0.00242434		0.146771		1.49872e-05	-1	-1	0.00242434	0.146771
CCGAA		0.000314097		0.0354468		0.298279	0.000314097	0.0354468	-1	-1
CCGAC		0.000381186		0.135927		6.17761e-05	-1	-1	0.000381186	0.135927
CCGAT		0.000170771		-0.0329142		0.334156	0.000170771	-0.0329142	-1	-1
CCGAG		0.000811164		0.121996		0.000328054	-1	-1	0.000811164	0.121996
CCGCA		0.000518413		0.0990874		0.00357024	-1	-1	0.000518413	0.0990874
CCGCC		0.00103988		0.127493		0.000173171	-1	-1	0.00103988	0.127493
CCGCT		0.000646491		0.110618		0.00113437	-1	-1	0.000646491	0.110618
CCGCG		0.00071053		0.173431		2.95397e-07	-1	-1	0.00071053	0.173431
CCGTA		0.000158573		0.0527517		0.121499	0.000158573	0.0527517	-1	-1
CCGTC		0.000359839		0.148472		1.18887e-05	-1	-1	0.000359839	0.148472
CCGTT		0.000289701		0.145598		1.75555e-05	-1	-1	0.000289701	0.145598
CCGTG		0.000609897		0.137243		5.23027e-05	-1	-1	0.000609897	0.137243
CCGGA		0.000649541		0.149271		1.06547e-05	-1	-1	0.000649541	0.149271
CCGGC		0.000744075		0.180889		8.77447e-08	-1	-1	0.000744075	0.180889
CCGGT		0.000304949		0.103734		0.00227925	-1	-1	0.000304949	0.103734
CCGGG		0.000930094		0.170758		4.50785e-07	-1	-1	0.000930094	0.170758
CTAAA		0.000844708		0.120705		0.000379706	-1	-1	0.000844708	0.120705
CTAAC		0.000500116		0.125616		0.000216002	-1	-1	0.000500116	0.125616
CTAAT		0.000564155		0.104671		0.00207769	-1	-1	0.000564155	0.104671
CTAAG		0.000756273		0.150729		8.70971e-06	-1	-1	0.000756273	0.150729
CTACA		0.00110696		0.118824		0.000468728	-1	-1	0.00110696	0.118824
CTACC		0.000884351		0.139881		3.73007e-05	-1	-1	0.000884351	0.139881
CTACT		0.000817263		0.112858		0.000896197	-1	-1	0.000817263	0.112858
CTACG		0.000259206		0.104807		0.00204979	-1	-1	0.000259206	0.104807
CTATA		0.000579403		0.0759306		0.0257082	-1	-1	0.000579403	0.0759306
CTATC		0.000585502		0.112953		0.000887272	-1	-1	0.000585502	0.112953
CTATT		0.000676986		0.0945662		0.00543146	-1	-1	0.000676986	0.0945662
CTATG		0.00104597		0.0889725		0.00891925	-1	-1	0.00104597	0.0889725
CTAGA		0.000869104		0.11373		0.000816752	-1	-1	0.000869104	0.11373
CTAGC		0.000646491		0.150412		9.10127e-06	-1	-1	0.000646491	0.150412
CTAGT		0.000622095		0.154171		5.37188e-06	-1	-1	0.000622095	0.154171
CTAGG		0.000670887		0.253336		4.18839e-14	-1	-1	0.000670887	0.253336
CTCAA		0.00109477		0.174984		2.3036e-07	-1	-1	0.00109477	0.174984
CTCAC		0.00113136		0.163069		1.46635e-06	-1	-1	0.00113136	0.163069
CTCAT		0.00101243		0.128112		0.000160881	-1	-1	0.00101243	0.128112
CTCAG		0.0020645		0.170789		4.48601e-07	-1	-1	0.0020645	0.170789
CTCCA		0.00178395		0.154062		5.45509e-06	-1	-1	0.00178395	0.154062
CTCCC		0.00165587		0.175246		2.2087e-07	-1	-1	0.00165587	0.175246
CTCCT		0.00184799		0.181616		7.77381e-08	-1	-1	0.00184799	0.181616
CTCCG		0.000695283		0.142737		2.56881e-05	-1	-1	0.000695283	0.142737
CTCTA		0.000911797		0.143718		2.25643e-05	-1	-1	0.000911797	0.143718
CTCTC		0.00121979		0.171434		4.05281e-07	-1	-1	0.00121979	0.171434
CTCTT		0.00158268		0.181554		7.85454e-08	-1	-1	0.00158268	0.181554
CTCTG		0.00230236		0.216444		1.31393e-10	-1	-1	0.00230236	0.216444
CTCGA		0.000323246		0.0629717		0.0644483	0.000323246	0.0629717	-1	-1
CTCGC		0.000463522		0.139675		3.83085e-05	-1	-1	0.000463522	0.139675
CTCGT		0.000314097		0.081641		0.0164451	-1	-1	0.000314097	0.081641
CTCGG		0.000643442		0.144097		2.14571e-05	-1	-1	0.000643442	0.144097
CTTAA		0.000798966		0.173366		2.98476e-07	-1	-1	0.000798966	0.173366
CTTAC		0.000777619		0.0945051		0.00546174	-1	-1	0.000777619	0.0945051
CTTAT		0.000680036		0.119596		0.000430055	-1	-1	0.000680036	0.119596
CTTAG		0.000747124		0.112652		0.000916034	-1	-1	0.000747124	0.112652
CTTCA		0.00165892		0.0693536		0.0416611	-1	-1	0.00165892	0.0693536
CTTCC		0.00190898		0.141176		3.15242e-05	-1	-1	0.00190898	0.141176
CTTCT		0.00185714		0.197324		5.0374e-09	-1	-1	0.00185714	0.197324
CTTCG		0.000484868		0.102031		0.00269239	-1	-1	0.000484868	0.102031
CTTTA		0.00107342		0.127186		0.000179574	-1	-1	0.00107342	0.127186
CTTTC		0.00143631		0.152206		7.08769e-06	-1	-1	0.00143631	0.152206
CTTTT		0.00174431		0.0775326		0.0227389	-1	-1	0.00174431	0.0775326
CTTTG		0.00169247		0.114105		0.000784624	-1	-1	0.00169247	0.114105
CTTGA		0.000957539		0.12822		0.000158823	-1	-1	0.000957539	0.12822
CTTGC		0.000991083		0.132952		8.94841e-05	-1	-1	0.000991083	0.132952
CTTGT		0.00104597		0.130442		0.000121616	-1	-1	0.00104597	0.130442
CTTGG		0.00128993		0.14528		1.832e-05	-1	-1	0.00128993	0.14528
CTGAA		0.00167417		0.16395		1.28431e-06	-1	-1	0.00167417	0.16395
CTGAC		0.0012076		0.154911		4.83518e-06	-1	-1	0.0012076	0.154911
CTGAT		0.000975836		0.0914644		0.00717353	-1	-1	0.000975836	0.0914644
CTGAG		0.00211329		0.160053		2.29503e-06	-1	-1	0.00211329	0.160053
CTGCA		0.00195472		0.139551		3.89239e-05	-1	-1	0.00195472	0.139551
CTGCC		0.00201266		0.188143		2.56436e-08	-1	-1	0.00201266	0.188143
CTGCT		0.00223527		0.190477		1.70815e-08	-1	-1	0.00223527	0.190477
CTGCG		0.000841658		0.170782		4.49068e-07	-1	-1	0.000841658	0.170782
CTGTA		0.00107952		0.150574		8.89951e-06	-1	-1	0.00107952	0.150574
CTGTC		0.00163453		0.16596		9.46971e-07	-1	-1	0.00163453	0.16596
CTGTT		0.00141496		0.145146		1.86521e-05	-1	-1	0.00141496	0.145146
CTGTG		0.0023908		0.189015		2.20456e-08	-1	-1	0.0023908	0.189015
CTGGA		0.00226272		0.181013		8.59502e-08	-1	-1	0.00226272	0.181013
CTGGC		0.00191508		0.158518		2.8739e-06	-1	-1	0.00191508	0.158518
CTGGT		0.00140886		0.147804		1.30253e-05	-1	-1	0.00140886	0.147804
CTGGG		0.00220783		0.14658		1.53791e-05	-1	-1	0.00220783	0.14658
CGAAA		0.000231761		0.0738021		0.0301672	-1	-1	0.000231761	0.0738021
CGAAC		0.000274454		0.0245677		0.471042	0.000274454	0.0245677	-1	-1
CGAAT		0.000198217		-0.021009		0.537663	0.000198217	-0.021009	-1	-1
CGAAG		0.000399483		0.113873		0.000804381	-1	-1	0.000399483	0.113873
CGACA		0.000265305		0.119796		0.000420565	-1	-1	0.000265305	0.119796
CGACC		0.000335444		0.0708641		0.0374006	-1	-1	0.000335444	0.0708641
CGACT		0.000268355		0.104396		0.00213493	-1	-1	0.000268355	0.104396
CGACG		0.000222613		0.124391		0.000249129	-1	-1	0.000222613	0.124391
CGATA		0.000128078		0.0395322		0.246007	0.000128078	0.0395322	-1	-1
CGATC		0.000134177		0.0186825		0.583633	0.000134177	0.0186825	-1	-1
CGATT		0.000182969		0.0304206		0.372085	0.000182969	0.0304206	-1	-1
CGATG		0.000344592		0.0430957		0.205954	0.000344592	0.0430957	-1	-1
CGAGA		0.00047267		0.0404324		0.235409	0.00047267	0.0404324	-1	-1
CGAGC		0.000649541		0.135723		6.3382e-05	-1	-1	0.000649541	0.135723
CGAGT		0.000314097		0.131127		0.000111904	-1	-1	0.000314097	0.131127
CGAGG		0.000756273		0.125471		0.000219707	-1	-1	0.000756273	0.125471
CGCAA		0.000250058		0.0226966		0.505491	0.000250058	0.0226966	-1	-1
CGCAC		0.000362889		0.139378		3.98026e-05	-1	-1	0.000362889	0.139378
CGCAT		0.000292751		0.10517		0.00197693	-1	-1	0.000292751	0.10517
CGCAG		0.00071358		0.191917		1.32612e-08	-1	-1	0.00071358	0.191917
CGCCA		0.000542809		0.108622		0.00139433	-1	-1	0.000542809	0.108622
CGCCC		0.000789817		0.135671		6.3793e-05	-1	-1	0.000789817	0.135671
CGCCT		0.000725778		0.117726		0.000529315	-1	-1	0.000725778	0.117726
CGCCG		0.000728827		0.172161		3.61395e-07	-1	-1	0.000728827	0.172161
CGCTA		0.000256157		0.0483681		0.155703	0.000256157	0.0483681	-1	-1
CGCTC		0.000503165		0.134649		7.25036e-05	-1	-1	0.000503165	0.134649
CGCTT		0.000335444		0.103905		0.00224112	-1	-1	0.000335444	0.103905
CGCTG		0.000911797		0.116931		0.000577651	-1	-1	0.000911797	0.116931
CGCGA		0.000231761		0.125571		0.000217138	-1	-1	0.000231761	0.125571
CGCGC		0.000564155		0.14233		2.71025e-05	-1	-1	0.000564155	0.14233
CGCGT		0.000262256		0.126077		0.000204648	-1	-1	0.000262256	0.126077
CGCGG		0.00065259		0.16926		5.6956e-07	-1	-1	0.00065259	0.16926
CGTAA		0.000115881		0.028103		0.40963	0.000115881	0.028103	-1	-1
CGTAC		0.000152474		0.117415		0.000547759	-1	-1	0.000152474	0.117415
CGTAT		0.000140276		-0.00209346		0.951032	0.000140276	-0.00209346	-1	-1
CGTAG		0.000131128		0.0769223		0.023833	-1	-1	0.000131128	0.0769223
CGTCA		0.000250058		0.0812102		0.0170242	-1	-1	0.000250058	0.0812102
CGTCC		0.000460473		0.104942		0.00202241	-1	-1	0.000460473	0.104942
CGTCT		0.000378136		0.106828		0.00167391	-1	-1	0.000378136	0.106828
CGTCG		0.000182969		0.107969		0.00149067	-1	-1	0.000182969	0.107969
CGTTA		0.000121979		0.0360248		0.290464	0.000121979	0.0360248	-1	-1
CGTTC		0.000317147		0.147406		1.37497e-05	-1	-1	0.000317147	0.147406
CGTTT		0.000353741		0.123997		0.000260738	-1	-1	0.000353741	0.123997
CGTTG		0.000253107		0.124189		0.00025502	-1	-1	0.000253107	0.124189
CGTGA		0.000390334		0.0537047		0.114905	0.000390334	0.0537047	-1	-1
CGTGC		0.000457423		0.0804067		0.0181522	-1	-1	0.000457423	0.0804067
CGTGT		0.000423879		0.142669		2.59191e-05	-1	-1	0.000423879	0.142669
CGTGG		0.000634293		0.12423		0.00025382	-1	-1	0.000634293	0.12423
CGGAA		0.000442176		0.097859		0.00400798	-1	-1	0.000442176	0.097859
CGGAC		0.000304949		0.0879367		0.0097501	-1	-1	0.000304949	0.0879367
CGGAT		0.000268355		0.0923872		0.00660912	-1	-1	0.000268355	0.0923872
CGGAG		0.000869104		0.151924		7.3728e-06	-1	-1	0.000869104	0.151924
CGGCA		0.000551957		0.130147		0.000126039	-1	-1	0.000551957	0.130147
CGGCC		0.000835559		0.153105		6.24629e-06	-1	-1	0.000835559	0.153105
CGGCT		0.000722728		0.118812		0.000469357	-1	-1	0.000722728	0.118812
CGGCG		0.000841658		0.164033		1.26833e-06	-1	-1	0.000841658	0.164033
CGGTA		0.000155524		0.0948843		0.00527634	-1	-1	0.000155524	0.0948843
CGGTC		0.000268355		0.104733		0.00206487	-1	-1	0.000268355	0.104733
CGGTT		0.000228712		0.123632		0.000271981	-1	-1	0.000228712	0.123632
CGGTG		0.000487918		0.0932329		0.00612725	-1	-1	0.000487918	0.0932329
CGGGA		0.000622095		0.125623		0.00021584	-1	-1	0.000622095	0.125623
CGGGC		0.000920945		0.171459		4.03707e-07	-1	-1	0.000920945	0.171459
CGGGT		0.000436077		0.129774		0.000131843	-1	-1	0.000436077	0.129774
CGGGG		0.000802015		0.205163		1.17848e-09	-1	-1	0.000802015	0.205163
TAAAA		0.00154304		0.135884		6.21116e-05	-1	-1	0.00154304	0.135884
TAAAC		0.00083251		0.135318		6.66865e-05	-1	-1	0.00083251	0.135318
TAAAT		0.00114356		0.14764		1.33183e-05	-1	-1	0.00114356	0.14764
TAAAG		0.00134482		0.109078		0.00133061	-1	-1	0.00134482	0.109078
TAACA		0.000664788		0.158136		3.03841e-06	-1	-1	0.000664788	0.158136
TAACC		0.000551957		0.0590205		0.0831249	0.000551957	0.0590205	-1	-1
TAACT		0.00071358		0.144674		1.98682e-05	-1	-1	0.00071358	0.144674
TAACG		0.000128078		0.113388		0.000847126	-1	-1	0.000128078	0.113388
TAATA		0.000649541		0.103777		0.00226961	-1	-1	0.000649541	0.103777
TAATC		0.000521462		0.0957896		0.00485654	-1	-1	0.000521462	0.0957896
TAATT		0.000820312		0.123187		0.00028625	-1	-1	0.000820312	0.123187
TAATG		0.000811164		0.112142		0.000966757	-1	-1	0.000811164	0.112142
TAAGA		0.000798966		0.107039		0.00163854	-1	-1	0.000798966	0.107039
TAAGC		0.000558056		0.100085		0.00324703	-1	-1	0.000558056	0.100085
TAAGT		0.000692234		0.125033		0.000231223	-1	-1	0.000692234	0.125033
TAAGG		0.000622095		0.153104		6.2472e-06	-1	-1	0.000622095	0.153104
TACAA		0.000920945		0.0415663		0.222523	0.000920945	0.0415663	-1	-1
TACAC		0.000725778		0.119195		0.000449754	-1	-1	0.000725778	0.119195
TACAT		0.00100938		0.116933		0.000577496	-1	-1	0.00100938	0.116933
TACAG		0.00120455		0.0769075		0.0238602	-1	-1	0.00120455	0.0769075
TACCA		0.000856906		0.123539		0.000274908	-1	-1	0.000856906	0.123539
TACCC		0.00065564		0.106392		0.0017491	-1	-1	0.00065564	0.106392
TACCT		0.000838609		0.126299		0.000199393	-1	-1	0.000838609	0.126299
TACCG		0.000210415		0.0793571		0.0197238	-1	-1	0.000210415	0.0793571
TACTA		0.000582452		0.1057		0.00187501	-1	-1	0.000582452	0.1057
TACTC		0.000673937		0.0566208		0.0964597	0.000673937	0.0566208	-1	-1
TACTT		0.000908747		0.12787		0.000165589	-1	-1	0.000908747	0.12787
TACTG		0.00112221		0.113675		0.000821589	-1	-1	0.00112221	0.113675
TACGA		0.000158573		0.0839891		0.0135824	-1	-1	0.000158573	0.0839891
TACGC		0.000146375		0.0252787		0.4583	0.000146375	0.0252787	-1	-1
TACGT		0.000164672		0.055249		0.104819	0.000164672	0.055249	-1	-1
TACGG		0.000219563		0.0768888		0.0238945	-1	-1	0.000219563	0.0768888
TATAA		0.000780669		0.0824525		0.0154009	-1	-1	0.000780669	0.0824525
TATAC		0.000524512		0.0673402		0.0479716	-1	-1	0.000524512	0.0673402
TATAT		0.000777619		0.0840555		0.0135083	-1	-1	0.000777619	0.0840555
TATAG		0.000515363		0.0869388		0.0106149	-1	-1	0.000515363	0.0869388
TATCA		0.000637343		0.0371951		0.275067	0.000637343	0.0371951	-1	-1
TATCC		0.000576353		0.0746081		0.0284062	-1	-1	0.000576353	0.0746081
TATCT		0.000847757		0.111372		0.00104831	-1	-1	0.000847757	0.111372
TATCG		0.000155524		0.0335651		0.32468	0.000155524	0.0335651	-1	-1
TATTA		0.000619046		0.0862079		0.0112909	-1	-1	0.000619046	0.0862079
TATTC		0.000673937		0.0441643		0.19492	0.000673937	0.0441643	-1	-1
TATTT		0.00143021		0.158711		2.79413e-06	-1	-1	0.00143021	0.158711
TATTG		0.00065259		0.0812563		0.0169614	-1	-1	0.00065259	0.0812563
TATGA		0.000896549		0.0704722		0.0384686	-1	-1	0.000896549	0.0704722
TATGC		0.000555007		0.0980741		0.00392799	-1	-1	0.000555007	0.0980741
TATGT		0.000817263		0.0780838		0.0217885	-1	-1	0.000817263	0.0780838
TATGG		0.000686135		0.078585		0.0209544	-1	-1	0.000686135	0.078585
TAGAA		0.00101548		0.090756		0.00763565	-1	-1	0.00101548	0.090756
TAGAC		0.000521462		0.116542		0.000602762	-1	-1	0.000521462	0.116542
TAGAT		0.000564155		0.0611364		0.0726422	0.000564155	0.0611364	-1	-1
TAGAG		0.000920945		0.127643		0.000170104	-1	-1	0.000920945	0.127643
TAGCA		0.000649541		0.0651733		0.0556397	0.000649541	0.0651733	-1	-1
TAGCC		0.000658689		0.106878		0.0016655	-1	-1	0.000658689	0.106878
TAGCT		0.000780669		0.112937		0.000888731	-1	-1	0.000780669	0.112937
TAGCG		0.000149425		0.070611		0.0380876	-1	-1	0.000149425	0.070611
TAGTA		0.000457423		0.0828524		0.0149082	-1	-1	0.000457423	0.0828524
TAGTC		0.000506215		0.14394		2.19086e-05	-1	-1	0.000506215	0.14394
TAGTT		0.000619046		0.103993		0.00222184	-1	-1	0.000619046	0.103993
TAGTG		0.000786768		0.113416		0.000844618	-1	-1	0.000786768	0.113416
TAGGA		0.000756273		0.155739		4.29513e-06	-1	-1	0.000756273	0.155739
TAGGC		0.000469621		0.175303		2.18858e-07	-1	-1	0.000469621	0.175303
TAGGT		0.000457423		0.111678		0.00101525	-1	-1	0.000457423	0.111678
TAGGG		0.000487918		0.118735		0.000473401	-1	-1	0.000487918	0.118735
TCAAA		0.00120455		0.0854056		0.0120765	-1	-1	0.00120455	0.0854056
TCAAC		0.00071358		0.0378452		0.266758	0.00071358	0.0378452	-1	-1
TCAAT		0.000634293		0.0696127		0.0409024	-1	-1	0.000634293	0.0696127
TCAAG		0.0011771		0.0850873		0.0124015	-1	-1	0.0011771	0.0850873
TCACA		0.00121675		0.125944		0.000207876	-1	-1	0.00121675	0.125944
TCACC		0.00105207		0.157891		3.14831e-06	-1	-1	0.00105207	0.157891
TCACT		0.00117405		0.093737		0.00585528	-1	-1	0.00117405	0.093737
TCACG		0.000335444		0.0958845		0.00481432	-1	-1	0.000335444	0.0958845
TCATA		0.00065564		0.111299		0.00105645	-1	-1	0.00065564	0.111299
TCATC		0.00112831		0.0756595		0.0262426	-1	-1	0.00112831	0.0756595
TCATT		0.00113746		0.0741564		0.0293818	-1	-1	0.00113746	0.0741564
TCATG		0.000988034		0.11841		0.000490777	-1	-1	0.000988034	0.11841
TCAGA		0.00159793		0.0946886		0.00537132	-1	-1	0.00159793	0.0946886
TCAGC		0.00156134		0.125619		0.000215934	-1	-1	0.00156134	0.125619
TCAGT		0.00128688		0.119393		0.000439962	-1	-1	0.00128688	0.119393
TCAGG		0.00134177		0.148585		1.17058e-05	-1	-1	0.00134177	0.148585
TCCAA		0.00111916		0.0631722		0.0636012	0.00111916	0.0631722	-1	-1
TCCAC		0.00103378		0.149824		9.87277e-06	-1	-1	0.00103378	0.149824
TCCAT		0.00122589		0.143307		2.38267e-05	-1	-1	0.00122589	0.143307
TCCAG		0.00187848		0.0974968		0.00414603	-1	-1	0.00187848	0.0974968
TCCCA		0.0015095		0.122818		0.000298636	-1	-1	0.0015095	0.122818
TCCCC		0.00127774		0.148241		1.22711e-05	-1	-1	0.00127774	0.148241
TCCCT		0.00163757		0.202485		1.9486e-09	-1	-1	0.00163757	0.202485
TCCCG		0.000564155		0.168954		5.97386e-07	-1	-1	0.000564155	0.168954
TCCTA		0.000847757		0.126648		0.00019135	-1	-1	0.000847757	0.126648
TCCTC		0.00166197		0.172879		3.22511e-07	-1	-1	0.00166197	0.172879
TCCTT		0.00151255		0.127791		0.000167151	-1	-1	0.00151255	0.127791
TCCTG		0.00228102		0.159159		2.61699e-06	-1	-1	0.00228102	0.159159
TCCGA		0.000338493		0.0449037		0.187543	0.000338493	0.0449037	-1	-1
TCCGC		0.000500116		0.0538854		0.113686	0.000500116	0.0538854	-1	-1
TCCGT		0.000359839		0.116252		0.000622112	-1	-1	0.000359839	0.116252
TCCGG		0.000551957		0.14188		2.87546e-05	-1	-1	0.000551957	0.14188
TCTAA		0.00077457		0.1174		0.000548631	-1	-1	0.00077457	0.1174
TCTAC		0.000902648		0.157875		3.15567e-06	-1	-1	0.000902648	0.157875
TCTAT		0.000789817		0.0899814		0.00817135	-1	-1	0.000789817	0.0899814
TCTAG		0.000750174		0.185321		4.16208e-08	-1	-1	0.000750174	0.185321
TCTCA		0.00134787		0.173428		2.95515e-07	-1	-1	0.00134787	0.173428
TCTCC		0.0015034		0.18097		8.65589e-08	-1	-1	0.0015034	0.18097
TCTCT		0.00150035		0.186915		3.16864e-08	-1	-1	0.00150035	0.186915
TCTCG		0.000286652		0.131196		0.000110973	-1	-1	0.000286652	0.131196
TCTTA		0.000853856		0.113595		0.00082864	-1	-1	0.000853856	0.113595
TCTTC		0.00167722		0.15238		6.91614e-06	-1	-1	0.00167722	0.15238
TCTTT		0.00171686		0.164174		1.24171e-06	-1	-1	0.00171686	0.164174
TCTTG		0.00103683		0.153005		6.33462e-06	-1	-1	0.00103683	0.153005
TCTGA		0.0015034		0.162637		1.56424e-06	-1	-1	0.0015034	0.162637
TCTGC		0.00163148		0.190152		1.8082e-08	-1	-1	0.00163148	0.190152
TCTGT		0.00168942		0.21217		3.06101e-10	-1	-1	0.00168942	0.21217
TCTGG		0.00176565		0.173674		2.84153e-07	-1	-1	0.00176565	0.173674
TCGAA		0.000277503		0.0520648		0.126433	0.000277503	0.0520648	-1	-1
TCGAC		0.000192118		0.0591215		0.0825981	0.000192118	0.0591215	-1	-1
TCGAT		0.000210415		0.0476251		0.16216	0.000210415	0.0476251	-1	-1
TCGAG		0.000378136		0.0582904		0.0870141	0.000378136	0.0582904	-1	-1
TCGCA		0.000228712		0.0856935		0.0117892	-1	-1	0.000228712	0.0856935
TCGCC		0.000500116		0.148791		1.13801e-05	-1	-1	0.000500116	0.148791
TCGCT		0.000381186		0.112452		0.000935606	-1	-1	0.000381186	0.112452
TCGCG		0.000228712		0.139859		3.74046e-05	-1	-1	0.000228712	0.139859
TCGTA		0.000109782		0.0683815		0.0446141	-1	-1	0.000109782	0.0683815
TCGTC		0.000283602		0.0572754		0.0926633	0.000283602	0.0572754	-1	-1
TCGTT		0.000259206		0.13591		6.19058e-05	-1	-1	0.000259206	0.13591
TCGTG		0.000399483		0.0828094		0.0149604	-1	-1	0.000399483	0.0828094
TCGGA		0.000365938		0.0778696		0.0221536	-1	-1	0.000365938	0.0778696
TCGGC		0.000445225		0.121342		0.000353346	-1	-1	0.000445225	0.121342
TCGGT		0.00023786		0.0772264		0.0232823	-1	-1	0.00023786	0.0772264
TCGGG		0.000527561		0.103633		0.00230212	-1	-1	0.000527561	0.103633
TTAAA		0.0014729		0.137893		4.81531e-05	-1	-1	0.0014729	0.137893
TTAAC		0.000548908		0.0945663		0.0054314	-1	-1	0.000548908	0.0945663
TTAAT		0.000914846		0.105974		0.00182425	-1	-1	0.000914846	0.105974
TTAAG		0.000826411		0.124438		0.000247769	-1	-1	0.000826411	0.124438
TTACA		0.00104597		0.110537		0.00114401	-1	-1	0.00104597	0.110537
TTACC		0.0005916		0.113723		0.000817335	-1	-1	0.0005916	0.113723
TTACT		0.000975836		0.0701494		0.0393678	-1	-1	0.000975836	0.0701494
TTACG		0.000149425		0.00952772		0.779865	0.000149425	0.00952772	-1	-1
TTATA		0.000826411		0.0907489		0.00764045	-1	-1	0.000826411	0.0907489
TTATC		0.00065564		0.071883		0.0347406	-1	-1	0.00065564	0.071883
TTATT		0.00108867		0.154456		5.15877e-06	-1	-1	0.00108867	0.154456
TTATG		0.000673937		0.111672		0.00101585	-1	-1	0.000673937	0.111672
TTAGA		0.000716629		0.0914159		0.00720431	-1	-1	0.000716629	0.0914159
TTAGC		0.00053366		0.121201		0.000359014	-1	-1	0.00053366	0.121201
TTAGT		0.000600749		0.120126		0.00040526	-1	-1	0.000600749	0.120126
TTAGG		0.000503165		0.0936455		0.00590385	-1	-1	0.000503165	0.0936455
TTCAA		0.00111001		0.0506579		0.137024	0.00111001	0.0506579	-1	-1
TTCAC		0.000972786		0.13554		6.48533e-05	-1	-1	0.000972786	0.13554
TTCAT		0.00125639		0.0715085		0.0356989	-1	-1	0.00125639	0.0715085
TTCAG		0.00158573		0.116344		0.000615895	-1	-1	0.00158573	0.116344
TTCCA		0.00156744		0.128955		0.000145474	-1	-1	0.00156744	0.128955
TTCCC		0.00145765		0.161117		1.96128e-06	-1	-1	0.00145765	0.161117
TTCCT		0.00195777		0.119599		0.000429929	-1	-1	0.00195777	0.119599
TTCCG		0.000436077		0.0667377		0.0500091	0.000436077	0.0667377	-1	-1
TTCTA		0.00108867		0.127082		0.000181803	-1	-1	0.00108867	0.127082
TTCTC		0.00153694		0.177525		1.52652e-07	-1	-1	0.00153694	0.177525
TTCTT		0.00169551		0.124941		0.000233699	-1	-1	0.00169551	0.124941
TTCTG		0.00192728		0.199971		3.10498e-09	-1	-1	0.00192728	0.199971
TTCGA		0.000280553		0.0877272		0.00992625	-1	-1	0.000280553	0.0877272
TTCGC		0.000250058		0.110417		0.00115837	-1	-1	0.000250058	0.110417
TTCGT		0.000268355		0.134495		7.39146e-05	-1	-1	0.000268355	0.134495
TTCGG		0.000344592		0.062629		0.0659179	0.000344592	0.062629	-1	-1
TTTAA		0.00147595		0.12716		0.000180142	-1	-1	0.00147595	0.12716
TTTAC		0.000899599		0.0889423		0.00894258	-1	-1	0.000899599	0.0889423
TTTAT		0.00131433		0.0972838		0.00422923	-1	-1	0.00131433	0.0972838
TTTAG		0.000722728		0.106989		0.00164688	-1	-1	0.000722728	0.106989
TTTCA		0.00132653		0.107245		0.00160464	-1	-1	0.00132653	0.107245
TTTCC		0.00157963		0.170001		5.07493e-07	-1	-1	0.00157963	0.170001
TTTCT		0.0020706		0.136407		5.81501e-05	-1	-1	0.0020706	0.136407
TTTCG		0.000225662		0.0931865		0.00615284	-1	-1	0.000225662	0.0931865
TTTTA		0.00168027		0.0873312		0.0102671	-1	-1	0.00168027	0.0873312
TTTTC		0.00163148		0.0966827		0.00447218	-1	-1	0.00163148	0.0966827
TTTTT		0.00146375		0.080339		0.0182501	-1	-1	0.00146375	0.080339
TTTTG		0.00154304		0.0758753		0.0258165	-1	-1	0.00154304	0.0758753
TTTGA		0.00135702		0.131509		0.000106816	-1	-1	0.00135702	0.131509
TTTGC		0.00108867		0.0939795		0.00572837	-1	-1	0.00108867	0.0939795
TTTGT		0.00159488		0.0628661		0.0648982	0.00159488	0.0628661	-1	-1
TTTGG		0.00144851		0.0923948		0.00660466	-1	-1	0.00144851	0.0923948
TTGAA		0.00124114		0.104323		0.00215054	-1	-1	0.00124114	0.104323
TTGAC		0.000750174		0.0971403		0.00428613	-1	-1	0.000750174	0.0971403
TTGAT		0.000786768		0.0918332		0.00694296	-1	-1	0.000786768	0.0918332
TTGAG		0.00103073		0.139934		3.70429e-05	-1	-1	0.00103073	0.139934
TTGCA		0.000981935		0.105033		0.00200406	-1	-1	0.000981935	0.105033
TTGCC		0.000945341		0.128964		0.000145321	-1	-1	0.000945341	0.128964
TTGCT		0.00125029		0.077057		0.0235878	-1	-1	0.00125029	0.077057
TTGCG		0.000204316		0.097016		0.00433595	-1	-1	0.000204316	0.097016
TTGTA		0.000863005		0.1181		0.000507889	-1	-1	0.000863005	0.1181
TTGTC		0.000914846		0.113829		0.000808181	-1	-1	0.000914846	0.113829
TTGTT		0.00130213		0.111499		0.00103444	-1	-1	0.00130213	0.111499
TTGTG		0.00131128		0.101833		0.00274449	-1	-1	0.00131128	0.101833
TTGGA		0.00120455		0.0814425		0.0167098	-1	-1	0.00120455	0.0814425
TTGGC		0.000933143		0.144626		1.99949e-05	-1	-1	0.000933143	0.144626
TTGGT		0.000972786		0.134345		7.53049e-05	-1	-1	0.000972786	0.134345
TTGGG		0.0011893		0.172936		3.19566e-07	-1	-1	0.0011893	0.172936
TGAAA		0.0015156		0.104064		0.00220628	-1	-1	0.0015156	0.104064
TGAAC		0.000966687		0.0905746		0.0077582	-1	-1	0.000966687	0.0905746
TGAAT		0.00121065		0.107273		0.00160009	-1	-1	0.00121065	0.107273
TGAAG		0.00186019		0.124579		0.000243738	-1	-1	0.00186019	0.124579
TGACA		0.00131738		0.105175		0.00197602	-1	-1	0.00131738	0.105175
TGACC		0.0011954		0.117517		0.000541653	-1	-1	0.0011954	0.117517
TGACT		0.00113136		0.102104		0.00267343	-1	-1	0.00113136	0.102104
TGACG		0.000262256		0.040406		0.235715	0.000262256	0.040406	-1	-1
TGATA		0.000625145		0.0387596		0.255366	0.000625145	0.0387596	-1	-1
TGATC		0.000667838		0.0911652		0.00736557	-1	-1	0.000667838	0.0911652
TGATT		0.000823362		0.0689763		0.0427869	-1	-1	0.000823362	0.0689763
TGATG		0.00126859		0.0737798		0.0302172	-1	-1	0.00126859	0.0737798
TGAGA		0.00145765		0.0996975		0.00336935	-1	-1	0.00145765	0.0996975
TGAGC		0.00132653		0.218027		9.5635e-11	-1	-1	0.00132653	0.218027
TGAGT		0.00113136		0.124498		0.00024606	-1	-1	0.00113136	0.124498
TGAGG		0.00163453		0.159894		2.34958e-06	-1	-1	0.00163453	0.159894
TGCAA		0.000908747		0.0658737		0.0530567	0.000908747	0.0658737	-1	-1
TGCAC		0.00109782		0.138804		4.28511e-05	-1	-1	0.00109782	0.138804
TGCAT		0.00108257		0.138921		4.22145e-05	-1	-1	0.00108257	0.138921
TGCAG		0.00197607		0.105628		0.00188851	-1	-1	0.00197607	0.105628
TGCCA		0.00135092		0.158516		2.87486e-06	-1	-1	0.00135092	0.158516
TGCCC		0.00136922		0.10643		0.00174239	-1	-1	0.00136922	0.10643
TGCCT		0.00171076		0.155873		4.21356e-06	-1	-1	0.00171076	0.155873
TGCCG		0.000460473		0.0828372		0.0149266	-1	-1	0.000460473	0.0828372
TGCTA		0.000850807		0.148934		1.11598e-05	-1	-1	0.000850807	0.148934
TGCTC		0.00138447		0.160903		2.02462e-06	-1	-1	0.00138447	0.160903
TGCTT		0.00145156		0.146519		1.55065e-05	-1	-1	0.00145156	0.146519
TGCTG		0.00223527		0.123525		0.00027533	-1	-1	0.00223527	0.123525
TGCGA		0.000265305		0.106191		0.00178495	-1	-1	0.000265305	0.106191
TGCGC		0.000527561		0.149741		9.98605e-06	-1	-1	0.000527561	0.149741
TGCGT		0.000292751		0.110846		0.0011077	-1	-1	0.000292751	0.110846
TGCGG		0.000695283		0.11524		0.000694366	-1	-1	0.000695283	0.11524
TGTAA		0.00111916		0.11332		0.000853315	-1	-1	0.00111916	0.11332
TGTAC		0.000786768		0.132615		9.32787e-05	-1	-1	0.000786768	0.132615
TGTAT		0.000920945		0.141856		2.88421e-05	-1	-1	0.000920945	0.141856
TGTAG		0.000853856		0.136391		5.82666e-05	-1	-1	0.000853856	0.136391
TGTCA		0.00124419		0.0611164		0.0727362	0.00124419	0.0611164	-1	-1
TGTCC		0.00128993		0.187488		2.87135e-08	-1	-1	0.00128993	0.187488
TGTCT		0.00159793		0.192846		1.12526e-08	-1	-1	0.00159793	0.192846
TGTCG		0.000317147		0.0695416		0.0411094	-1	-1	0.000317147	0.0695416
TGTTA		0.00083251		0.0821532		0.015779	-1	-1	0.00083251	0.0821532
TGTTC		0.00114051		0.159346		2.5463e-06	-1	-1	0.00114051	0.159346
TGTTT		0.0017748		0.139721		3.80769e-05	-1	-1	0.0017748	0.139721
TGTTG		0.0012015		0.142941		2.50066e-05	-1	-1	0.0012015	0.142941
TGTGA		0.00156439		0.139894		3.72367e-05	-1	-1	0.00156439	0.139894
TGTGC		0.00136007		0.16399		1.27661e-06	-1	-1	0.00136007	0.16399
TGTGT		0.00170771		0.124192		0.000254931	-1	-1	0.00170771	0.124192
TGTGG		0.00218343		0.109281		0.00130301	-1	-1	0.00218343	0.109281
TGGAA		0.00168942		0.0964652		0.00456317	-1	-1	0.00168942	0.0964652
TGGAC		0.00109172		0.164166		1.24323e-06	-1	-1	0.00109172	0.164166
TGGAT		0.00114661		0.104366		0.00214133	-1	-1	0.00114661	0.104366
TGGAG		0.00225662		0.155064		4.73038e-06	-1	-1	0.00225662	0.155064
TGGCA		0.00142411		0.0877649		0.0098944	-1	-1	0.00142411	0.0877649
TGGCC		0.00164062		0.154194		5.35395e-06	-1	-1	0.00164062	0.154194
TGGCT		0.00198217		0.179671		1.07344e-07	-1	-1	0.00198217	0.179671
TGGCG		0.000622095		0.150248		9.31037e-06	-1	-1	0.000622095	0.150248
TGGTA		0.000826411		0.0554595		0.1035	0.000826411	0.0554595	-1	-1
TGGTC		0.000911797		0.123248		0.000284245	-1	-1	0.000911797	0.123248
TGGTT		0.00112831		0.116511		0.000604833	-1	-1	0.00112831	0.116511
TGGTG		0.00167112		0.131543		0.000106368	-1	-1	0.00167112	0.131543
TGGGA		0.00163148		0.180789		8.92097e-08	-1	-1	0.00163148	0.180789
TGGGC		0.0014973		0.190438		1.71992e-08	-1	-1	0.0014973	0.190438
TGGGT		0.00102463		0.175255		2.20554e-07	-1	-1	0.00102463	0.175255
TGGGG		0.00155219		0.148631		1.16326e-05	-1	-1	0.00155219	0.148631
GAAAA		0.00187239		0.0604246		0.0760413	0.00187239	0.0604246	-1	-1
GAAAC		0.00122284		0.0919985		0.00684182	-1	-1	0.00122284	0.0919985
GAAAT		0.00121065		0.0109134		0.748858	0.00121065	0.0109134	-1	-1
GAAAG		0.00161318		0.107414		0.00157741	-1	-1	0.00161318	0.107414
GAACA		0.00122589		0.0946762		0.00537737	-1	-1	0.00122589	0.0946762
GAACC		0.000838609		0.115401		0.00068238	-1	-1	0.000838609	0.115401
GAACT		0.00103683		0.107052		0.00163636	-1	-1	0.00103683	0.107052
GAACG		0.000277503		0.0405875		0.233615	0.000277503	0.0405875	-1	-1
GAATA		0.000805065		0.0465728		0.17165	0.000805065	0.0465728	-1	-1
GAATC		0.00065259		0.0564773		0.0973083	0.00065259	0.0564773	-1	-1
GAATT		0.000930094		0.0920425		0.00681508	-1	-1	0.000930094	0.0920425
GAATG		0.00119235		0.102687		0.00252587	-1	-1	0.00119235	0.102687
GAAGA		0.00205535		0.103514		0.00232921	-1	-1	0.00205535	0.103514
GAAGC		0.00161013		0.143354		2.36779e-05	-1	-1	0.00161013	0.143354
GAAGT		0.00121065		0.147581		1.34257e-05	-1	-1	0.00121065	0.147581
GAAGG		0.00162538		0.114296		0.000768717	-1	-1	0.00162538	0.114296
GACAA		0.000981935		0.119598		0.000429971	-1	-1	0.000981935	0.119598
GACAC		0.00108867		0.125052		0.000230708	-1	-1	0.00108867	0.125052
GACAT		0.000966687		0.0658265		0.0532276	0.000966687	0.0658265	-1	-1
GACAG		0.00146985		0.170661		4.57645e-07	-1	-1	0.00146985	0.170661
GACCA		0.00109782		0.139571		3.88232e-05	-1	-1	0.00109782	0.139571
GACCC		0.00106732		0.143992		2.17568e-05	-1	-1	0.00106732	0.143992
GACCT		0.0011954		0.125907		0.000208776	-1	-1	0.0011954	0.125907
GACCG		0.000408631		0.0734365		0.0309962	-1	-1	0.000408631	0.0734365
GACTA		0.00047267		0.0838074		0.013787	-1	-1	0.00047267	0.0838074
GACTC		0.000908747		0.178434		1.31577e-07	-1	-1	0.000908747	0.178434
GACTT		0.00104597		0.0959598		0.00478106	-1	-1	0.00104597	0.0959598
GACTG		0.00115576		0.164465		1.18834e-06	-1	-1	0.00115576	0.164465
GACGA		0.0002958		0.0537639		0.114504	0.0002958	0.0537639	-1	-1
GACGC		0.000368988		0.141458		3.03843e-05	-1	-1	0.000368988	0.141458
GACGT		0.000207365		0.0700704		0.0395906	-1	-1	0.000207365	0.0700704
GACGG		0.000372037		0.067918		0.0460834	-1	-1	0.000372037	0.067918
GATAA		0.000686135		0.0919729		0.00685737	-1	-1	0.000686135	0.0919729
GATAC		0.000518413		0.0926626		0.00644862	-1	-1	0.000518413	0.0926626
GATAT		0.000451324		0.0388523		0.25423	0.000451324	0.0388523	-1	-1
GATAG		0.000515363		0.0548396		0.107422	0.000515363	0.0548396	-1	-1
GATCA		0.000673937		0.111418		0.00104335	-1	-1	0.000673937	0.111418
GATCC		0.000765421		0.0950597		0.00519254	-1	-1	0.000765421	0.0950597
GATCT		0.000707481		0.112425		0.000938348	-1	-1	0.000707481	0.112425
GATCG		0.000268355		0.0589504		0.0834923	0.000268355	0.0589504	-1	-1
GATTA		0.000433027		0.0258217		0.448697	0.000433027	0.0258217	-1	-1
GATTC		0.000704432		0.157926		3.13243e-06	-1	-1	0.000704432	0.157926
GATTT		0.000966687		0.0781695		0.0216438	-1	-1	0.000966687	0.0781695
GATTG		0.000686135		0.122301		0.000316839	-1	-1	0.000686135	0.122301
GATGA		0.00114051		0.0544582		0.109892	0.00114051	0.0544582	-1	-1
GATGC		0.000969737		0.0990841		0.00357135	-1	-1	0.000969737	0.0990841
GATGT		0.000981935		0.0979345		0.00397975	-1	-1	0.000981935	0.0979345
GATGG		0.00125639		0.162926		1.49792e-06	-1	-1	0.00125639	0.162926
GAGAA		0.00208585		0.102578		0.00255283	-1	-1	0.00208585	0.102578
GAGAC		0.00122589		0.155905		4.19386e-06	-1	-1	0.00122589	0.155905
GAGAT		0.00113746		0.0673462		0.0479515	-1	-1	0.00113746	0.0673462
GAGAG		0.00154304		0.133464		8.40096e-05	-1	-1	0.00154304	0.133464
GAGCA		0.0015156		0.139163		4.09204e-05	-1	-1	0.0015156	0.139163
GAGCC		0.00161013		0.157128		3.51645e-06	-1	-1	0.00161013	0.157128
GAGCT		0.00154914		0.180608		9.19242e-08	-1	-1	0.00154914	0.180608
GAGCG		0.000756273		0.168317		6.59349e-07	-1	-1	0.000756273	0.168317
GAGTA		0.000570254		0.0937894		0.00582767	-1	-1	0.000570254	0.0937894
GAGTC		0.000899599		0.142868		2.52504e-05	-1	-1	0.000899599	0.142868
GAGTT		0.000960588		0.0660728		0.0523409	0.000960588	0.0660728	-1	-1
GAGTG		0.00119235		0.167804		7.13731e-07	-1	-1	0.00119235	0.167804
GAGGA		0.00215599		0.101628		0.00279947	-1	-1	0.00215599	0.101628
GAGGC		0.00179615		0.217153		1.14004e-10	-1	-1	0.00179615	0.217153
GAGGT		0.00095144		0.115721		0.000659142	-1	-1	0.00095144	0.115721
GAGGG		0.00129603		0.14197		2.84168e-05	-1	-1	0.00129603	0.14197
GCAAA		0.000908747		0.0980564		0.00393452	-1	-1	0.000908747	0.0980564
GCAAC		0.000783718		0.127824		0.000166494	-1	-1	0.000783718	0.127824
GCAAT		0.000634293		0.0446279		0.190271	0.000634293	0.0446279	-1	-1
GCAAG		0.0011954		0.0694453		0.0413912	-1	-1	0.0011954	0.0694453
GCACA		0.00140276		0.135313		6.67309e-05	-1	-1	0.00140276	0.135313
GCACC		0.000975836		0.129495		0.000136343	-1	-1	0.000975836	0.129495
GCACT		0.000975836		0.174558		2.46679e-07	-1	-1	0.000975836	0.174558
GCACG		0.000408631		0.0595195		0.0805485	0.000408631	0.0595195	-1	-1
GCATA		0.000558056		0.10172		0.00277481	-1	-1	0.000558056	0.10172
GCATC		0.000984984		0.110597		0.00113688	-1	-1	0.000984984	0.110597
GCATT		0.00082946		0.12212		0.00032344	-1	-1	0.00082946	0.12212
GCATG		0.000878252		0.111612		0.00102227	-1	-1	0.000878252	0.111612
GCAGA		0.00174126		0.169821		5.21898e-07	-1	-1	0.00174126	0.169821
GCAGC		0.00203096		0.177223		1.60361e-07	-1	-1	0.00203096	0.177223
GCAGT		0.00128993		0.134008		7.85247e-05	-1	-1	0.00128993	0.134008
GCAGG		0.00169247		0.155669		4.33845e-06	-1	-1	0.00169247	0.155669
GCCAA		0.00102463		0.145084		1.88078e-05	-1	-1	0.00102463	0.145084
GCCAC		0.00124419		0.15042		9.09098e-06	-1	-1	0.00124419	0.15042
GCCAT		0.00113441		0.112986		0.000884139	-1	-1	0.00113441	0.112986
GCCAG		0.00173211		0.132687		9.24554e-05	-1	-1	0.00173211	0.132687
GCCCA		0.0015095		0.121344		0.000353242	-1	-1	0.0015095	0.121344
GCCCC		0.00139362		0.166909		8.19036e-07	-1	-1	0.00139362	0.166909
GCCCT		0.00157658		0.125955		0.000207601	-1	-1	0.00157658	0.125955
GCCCG		0.000826411		0.164641		1.15718e-06	-1	-1	0.000826411	0.164641
GCCTA		0.000606848		0.0941198		0.00565605	-1	-1	0.000606848	0.0941198
GCCTC		0.0017626		0.179917		1.03084e-07	-1	-1	0.0017626	0.179917
GCCTT		0.00158573		0.135911		6.18998e-05	-1	-1	0.00158573	0.135911
GCCTG		0.00196692		0.15949		2.4929e-06	-1	-1	0.00196692	0.15949
GCCGA		0.000527561		0.119847		0.000418166	-1	-1	0.000527561	0.119847
GCCGC		0.00109782		0.13758		5.0109e-05	-1	-1	0.00109782	0.13758
GCCGT		0.000378136		0.124662		0.000241423	-1	-1	0.000378136	0.124662
GCCGG		0.000826411		0.12864		0.000151058	-1	-1	0.000826411	0.12864
GCTAA		0.000609897		0.144116		2.14009e-05	-1	-1	0.000609897	0.144116
GCTAC		0.000826411		0.0940795		0.00567674	-1	-1	0.000826411	0.0940795
GCTAT		0.000667838		0.0992333		0.00352122	-1	-1	0.000667838	0.0992333
GCTAG		0.00065564		0.124434		0.000247892	-1	-1	0.00065564	0.124434
GCTCA		0.00130518		0.156055		4.10457e-06	-1	-1	0.00130518	0.156055
GCTCC		0.0014973		0.207252		7.92341e-10	-1	-1	0.0014973	0.207252
GCTCT		0.00143631		0.194457		8.44546e-09	-1	-1	0.00143631	0.194457
GCTCG		0.000548908		0.143953		2.18698e-05	-1	-1	0.000548908	0.143953
GCTTA		0.00059465		0.12385		0.00026522	-1	-1	0.00059465	0.12385
GCTTC		0.00142106		0.141286		3.10769e-05	-1	-1	0.00142106	0.141286
GCTTT		0.00134177		0.143897		2.2033e-05	-1	-1	0.00134177	0.143897
GCTTG		0.000991083		0.128903		0.000146378	-1	-1	0.000991083	0.128903
GCTGA		0.00158878		0.129772		0.000131866	-1	-1	0.00158878	0.129772
GCTGC		0.00216209		0.176401		1.83283e-07	-1	-1	0.00216209	0.176401
GCTGT		0.00164672		0.128773		0.00014867	-1	-1	0.00164672	0.128773
GCTGG		0.00220783		0.185522		4.02216e-08	-1	-1	0.00220783	0.185522
GCGAA		0.000277503		0.0918305		0.00694464	-1	-1	0.000277503	0.0918305
GCGAC		0.000317147		0.11926		0.000446536	-1	-1	0.000317147	0.11926
GCGAT		0.000231761		0.0831988		0.0144926	-1	-1	0.000231761	0.0831988
GCGAG		0.000643442		0.127204		0.000179193	-1	-1	0.000643442	0.127204
GCGCA		0.000588551		0.174638		2.43524e-07	-1	-1	0.000588551	0.174638
GCGCC		0.00082946		0.144022		2.16717e-05	-1	-1	0.00082946	0.144022
GCGCT		0.000667838		0.138803		4.28572e-05	-1	-1	0.000667838	0.138803
GCGCG		0.000579403		0.169315		5.64768e-07	-1	-1	0.000579403	0.169315
GCGTA		0.000115881		0.0642893		0.0590484	0.000115881	0.0642893	-1	-1
GCGTC		0.000372037		0.111389		0.00104648	-1	-1	0.000372037	0.111389
GCGTT		0.000280553		0.110415		0.00115854	-1	-1	0.000280553	0.110415
GCGTG		0.000503165		0.142102		2.7929e-05	-1	-1	0.000503165	0.142102
GCGGA		0.000542809		0.142326		2.7117e-05	-1	-1	0.000542809	0.142326
GCGGC		0.00133263		0.179481		1.10775e-07	-1	-1	0.00133263	0.179481
GCGGT		0.000402532		0.136246		5.93406e-05	-1	-1	0.000402532	0.136246
GCGGG		0.000945341		0.176821		1.71196e-07	-1	-1	0.000945341	0.176821
GTAAA		0.00108562		0.0933161		0.00608158	-1	-1	0.00108562	0.0933161
GTAAC		0.000506215		0.187335		2.94803e-08	-1	-1	0.000506215	0.187335
GTAAT		0.000555007		0.13531		6.6751e-05	-1	-1	0.000555007	0.13531
GTAAG		0.00047572		0.0908236		0.00759048	-1	-1	0.00047572	0.0908236
GTACA		0.000734926		0.111204		0.00106692	-1	-1	0.000734926	0.111204
GTACC		0.000579403		0.105415		0.00192921	-1	-1	0.000579403	0.105415
GTACT		0.000609897		0.103572		0.00231586	-1	-1	0.000609897	0.103572
GTACG		0.000140276		0.0261269		0.443352	0.000140276	0.0261269	-1	-1
GTATA		0.00047572		0.0465069		0.172257	0.00047572	0.0465069	-1	-1
GTATC		0.000469621		0.107015		0.00164244	-1	-1	0.000469621	0.107015
GTATT		0.00065564		0.116813		0.000585183	-1	-1	0.00065564	0.116813
GTATG		0.000585502		0.0752584		0.0270505	-1	-1	0.000585502	0.0752584
GTAGA		0.00065259		0.173654		2.85053e-07	-1	-1	0.00065259	0.173654
GTAGC		0.000521462		0.0754701		0.0266216	-1	-1	0.000521462	0.0754701
GTAGT		0.000555007		0.0941484		0.00564141	-1	-1	0.000555007	0.0941484
GTAGG		0.000451324		0.0969867		0.00434779	-1	-1	0.000451324	0.0969867
GTCAA		0.000649541		0.0620949		0.0682628	0.000649541	0.0620949	-1	-1
GTCAC		0.000817263		0.0939237		0.00575735	-1	-1	0.000817263	0.0939237
GTCAT		0.000847757		0.0786934		0.0207777	-1	-1	0.000847757	0.0786934
GTCAG		0.00102463		0.120363		0.000394627	-1	-1	0.00102463	0.120363
GTCCA		0.000875203		0.161224		1.93063e-06	-1	-1	0.000875203	0.161224
GTCCC		0.00102768		0.195886		6.53409e-09	-1	-1	0.00102768	0.195886
GTCCT		0.00130823		0.146155		1.62874e-05	-1	-1	0.00130823	0.146155
GTCCG		0.000353741		0.0981658		0.00389432	-1	-1	0.000353741	0.0981658
GTCTA		0.000579403		0.137684		4.94502e-05	-1	-1	0.000579403	0.137684
GTCTC		0.00101548		0.191485		1.43122e-08	-1	-1	0.00101548	0.191485
GTCTT		0.00108257		0.164298		1.21876e-06	-1	-1	0.00108257	0.164298
GTCTG		0.00119845		0.15268		6.63075e-06	-1	-1	0.00119845	0.15268
GTCGA		0.000158573		0.0545788		0.109106	0.000158573	0.0545788	-1	-1
GTCGC		0.000335444		0.167914		7.01618e-07	-1	-1	0.000335444	0.167914
GTCGT		0.000240909		0.070288		0.0389798	-1	-1	0.000240909	0.070288
GTCGG		0.00035679		0.113128		0.000870855	-1	-1	0.00035679	0.113128
GTTAA		0.000600749		0.0926799		0.00643861	-1	-1	0.000600749	0.0926799
GTTAC		0.000603798		0.0912835		0.00728906	-1	-1	0.000603798	0.0912835
GTTAT		0.000524512		0.0910098		0.00746714	-1	-1	0.000524512	0.0910098
GTTAG		0.000426928		0.108756		0.00137541	-1	-1	0.000426928	0.108756
GTTCA		0.00095144		0.0838935		0.0136897	-1	-1	0.00095144	0.0838935
GTTCC		0.000997182		0.119753		0.000422586	-1	-1	0.000997182	0.119753
GTTCT		0.00122284		0.174692		2.41454e-07	-1	-1	0.00122284	0.174692
GTTCG		0.000240909		0.102293		0.00262465	-1	-1	0.000240909	0.102293
GTTTA		0.000661739		0.140713		3.34867e-05	-1	-1	0.000661739	0.140713
GTTTC		0.00104292		0.119745		0.000422961	-1	-1	0.00104292	0.119745
GTTTT		0.00142716		0.0885461		0.00925334	-1	-1	0.00142716	0.0885461
GTTTG		0.001171		0.097813		0.0040253	-1	-1	0.001171	0.097813
GTTGA		0.000701382		0.121366		0.000352364	-1	-1	0.000701382	0.121366
GTTGC		0.000676986		0.137788		4.88e-05	-1	-1	0.000676986	0.137788
GTTGT		0.000811164		0.155132		4.68499e-06	-1	-1	0.000811164	0.155132
GTTGG		0.000844708		0.154136		5.39838e-06	-1	-1	0.000844708	0.154136
GTGAA		0.00124724		0.125072		0.000230176	-1	-1	0.00124724	0.125072
GTGAC		0.00106732		0.122276		0.000317728	-1	-1	0.00106732	0.122276
GTGAT		0.000820312		0.036952		0.278218	0.000820312	0.036952	-1	-1
GTGAG		0.00117405		0.148203		1.23341e-05	-1	-1	0.00117405	0.148203
GTGCA		0.00110391		0.0923105		0.00665449	-1	-1	0.00110391	0.0923105
GTGCC		0.00101243		0.125307		0.000223959	-1	-1	0.00101243	0.125307
GTGCT		0.00129603		0.155242		4.61172e-06	-1	-1	0.00129603	0.155242
GTGCG		0.000457423		0.0911097		0.0074017	-1	-1	0.000457423	0.0911097
GTGTA		0.000802015		0.105706		0.00187385	-1	-1	0.000802015	0.105706
GTGTC		0.00101243		0.159115		2.63379e-06	-1	-1	0.00101243	0.159115
GTGTT		0.00106732		0.139553		3.89124e-05	-1	-1	0.00106732	0.139553
GTGTG		0.00165892		0.161235		1.9273e-06	-1	-1	0.00165892	0.161235
GTGGA		0.00141801		0.125708		0.000213697	-1	-1	0.00141801	0.125708
GTGGC		0.00160403		0.154763		4.93774e-06	-1	-1	0.00160403	0.154763
GTGGT		0.00126859		0.0794326		0.0196069	-1	-1	0.00126859	0.0794326
GTGGG		0.00133263		0.179688		1.07054e-07	-1	-1	0.00133263	0.179688
GGAAA		0.00161318		0.0273061		0.423043	0.00161318	0.0273061	-1	-1
GGAAC		0.000917896		0.129096		0.000143027	-1	-1	0.000917896	0.129096
GGAAT		0.000920945		0.0794103		0.0196413	-1	-1	0.000920945	0.0794103
GGAAG		0.00198217		0.148563		1.1741e-05	-1	-1	0.00198217	0.148563
GGACA		0.00133872		0.150876		8.53316e-06	-1	-1	0.00133872	0.150876
GGACC		0.00104902		0.162739		1.54062e-06	-1	-1	0.00104902	0.162739
GGACT		0.00100328		0.173165		3.0814e-07	-1	-1	0.00100328	0.173165
GGACG		0.000436077		0.112868		0.000895275	-1	-1	0.000436077	0.112868
GGATA		0.000622095		0.0712232		0.036444	-1	-1	0.000622095	0.0712232
GGATC		0.000722728		0.125008		0.000231895	-1	-1	0.000722728	0.125008
GGATT		0.000844708		0.168098		6.81993e-07	-1	-1	0.000844708	0.168098
GGATG		0.00116185		0.151307		8.03705e-06	-1	-1	0.00116185	0.151307
GGAGA		0.00200046		0.139502		3.91705e-05	-1	-1	0.00200046	0.139502
GGAGC		0.00187239		0.21591		1.46185e-10	-1	-1	0.00187239	0.21591
GGAGT		0.00112221		0.148249		1.22571e-05	-1	-1	0.00112221	0.148249
GGAGG		0.00200656		0.174788		2.37761e-07	-1	-1	0.00200656	0.174788
GGCAA		0.00104597		0.0945186		0.005455	-1	-1	0.00104597	0.0945186
GGCAC		0.000997182		0.122645		0.000304601	-1	-1	0.000997182	0.122645
GGCAT		0.000817263		0.112836		0.000898329	-1	-1	0.000817263	0.112836
GGCAG		0.00196387		0.221691		4.5411e-11	-1	-1	0.00196387	0.221691
GGCCA		0.0014668		0.173868		2.75474e-07	-1	-1	0.0014668	0.173868
GGCCC		0.00153084		0.201349		2.4068e-09	-1	-1	0.00153084	0.201349
GGCCT		0.00157049		0.143097		2.44983e-05	-1	-1	0.00157049	0.143097
GGCCG		0.000981935		0.15416		5.37971e-06	-1	-1	0.000981935	0.15416
GGCTA		0.000744075		0.134128		7.73671e-05	-1	-1	0.000744075	0.134128
GGCTC		0.00156744		0.214796		1.82416e-10	-1	-1	0.00156744	0.214796
GGCTT		0.00122894		0.166311		8.97529e-07	-1	-1	0.00122894	0.166311
GGCTG		0.00218648		0.220041		6.36095e-11	-1	-1	0.00218648	0.220041
GGCGA		0.000411681		0.0740905		0.0295267	-1	-1	0.000411681	0.0740905
GGCGC		0.000902648		0.193295		1.03906e-08	-1	-1	0.000902648	0.193295
GGCGT		0.000405582		0.144059		2.15633e-05	-1	-1	0.000405582	0.144059
GGCGG		0.00113136		0.210885		3.93307e-10	-1	-1	0.00113136	0.210885
GGTAA		0.000625145		0.122145		0.000322502	-1	-1	0.000625145	0.122145
GGTAC		0.000399483		0.0561637		0.0991837	0.000399483	0.0561637	-1	-1
GGTAT		0.000466572		0.100227		0.00320333	-1	-1	0.000466572	0.100227
GGTAG		0.000542809		0.0735031		0.0308439	-1	-1	0.000542809	0.0735031
GGTCA		0.000734926		0.0972474		0.00424361	-1	-1	0.000734926	0.0972474
GGTCC		0.000863005		0.151889		7.4094e-06	-1	-1	0.000863005	0.151889
GGTCT		0.000795916		0.108668		0.00138785	-1	-1	0.000795916	0.108668
GGTCG		0.000286652		0.0928705		0.00632975	-1	-1	0.000286652	0.0928705
GGTTA		0.00041473		0.0983888		0.00381354	-1	-1	0.00041473	0.0983888
GGTTC		0.000820312		0.103521		0.00232749	-1	-1	0.000820312	0.103521
GGTTT		0.000957539		0.116597		0.000599141	-1	-1	0.000957539	0.116597
GGTTG		0.000741025		0.17971		1.06661e-07	-1	-1	0.000741025	0.17971
GGTGA		0.00104597		0.105564		0.00190062	-1	-1	0.00104597	0.105564
GGTGC		0.000954489		0.158907		2.7154e-06	-1	-1	0.000954489	0.158907
GGTGT		0.00100633		0.128278		0.000157737	-1	-1	0.00100633	0.128278
GGTGG		0.00141191		0.147901		1.28542e-05	-1	-1	0.00141191	0.147901
GGGAA		0.00137532		0.118593		0.000480896	-1	-1	0.00137532	0.118593
GGGAC		0.00111611		0.188106		2.58078e-08	-1	-1	0.00111611	0.188106
GGGAT		0.000838609		0.174239		2.59601e-07	-1	-1	0.000838609	0.174239
GGGAG		0.00159793		0.197618		4.77524e-09	-1	-1	0.00159793	0.197618
GGGCA		0.00132043		0.162143		1.68389e-06	-1	-1	0.00132043	0.162143
GGGCC		0.0014729		0.177549		1.52062e-07	-1	-1	0.0014729	0.177549
GGGCT		0.00144546		0.197712		4.69411e-09	-1	-1	0.00144546	0.197712
GGGCG		0.000811164		0.168811		6.10735e-07	-1	-1	0.000811164	0.168811
GGGTA		0.000478769		0.130096		0.000126813	-1	-1	0.000478769	0.130096
GGGTC		0.000756273		0.116878		0.000581004	-1	-1	0.000756273	0.116878
GGGTT		0.000783718		0.15266		6.64967e-06	-1	-1	0.000783718	0.15266
GGGTG		0.000997182		0.131418		0.000108004	-1	-1	0.000997182	0.131418
GGGGA		0.00132348		0.207053		8.23006e-10	-1	-1	0.00132348	0.207053
GGGGC		0.00140276		0.185904		3.76824e-08	-1	-1	0.00140276	0.185904
GGGGT		0.000747124		0.0667549		0.0499499	-1	-1	0.000747124	0.0667549
GGGGG		0.000762372		0.147788		1.30537e-05	-1	-1	0.000762372	0.147788

## Sheet: Down
AAAAA		0.00127173		0.00471238		0.887421	0.00127173	0.00471238	-1	-1
AAAAC		0.00113997		-0.0609872		0.0666743	0.00113997	-0.0609872	-1	-1
AAAAT		0.00173573		-0.0245052		0.461557	0.00173573	-0.0245052	-1	-1
AAAAG		0.00120871		0.0194838		0.558292	0.00120871	0.0194838	-1	-1
AAACA		0.0013462		-0.0507876		0.126829	0.0013462	-0.0507876	-1	-1
AAACC		0.000882188		-0.0138177		0.678049	0.000882188	-0.0138177	-1	-1
AAACT		0.00115143		-0.00239529		0.942635	0.00115143	-0.00239529	-1	-1
AAACG		0.000166126		0.0299206		0.368618	0.000166126	0.0299206	-1	-1
AAATA		0.00124881		-0.0140111		0.6738	0.00124881	-0.0140111	-1	-1
AAATC		0.000801989		-0.0496718		0.1354	0.000801989	-0.0496718	-1	-1
AAATT		0.00132328		-0.0556384		0.0943734	0.00132328	-0.0556384	-1	-1
AAATG		0.00135192		-0.0188122		0.571937	0.00135192	-0.0188122	-1	-1
AAAGA		0.001266		0.0821839		0.0133938	-1	-1	0.001266	0.0821839
AAAGC		0.0011858		0.00093086		0.97769	0.0011858	0.00093086	-1	-1
AAAGT		0.0010254		-0.0876143		0.00836062	-1	-1	0.0010254	-0.0876143
AAAGG		0.00130037		-8.37379e-06		0.999799	0.00130037	-8.37379e-06	-1	-1
AACAA		0.00095093		-0.0392746		0.23787	0.00095093	-0.0392746	-1	-1
AACAC		0.000847817		0.0199205		0.549504	0.000847817	0.0199205	-1	-1
AACAT		0.000899373		-0.069864		0.035606	-1	-1	0.000899373	-0.069864
AACAG		0.00109414		-0.0162468		0.62547	0.00109414	-0.0162468	-1	-1
AACCA		0.000716062		-0.0200652		0.546606	0.000716062	-0.0200652	-1	-1
AACCC		0.000882188		0.0415521		0.211726	0.000882188	0.0415521	-1	-1
AACCT		0.0010254		0.0320323		0.335774	0.0010254	0.0320323	-1	-1
AACCG		0.000206226		0.0675548		0.0421761	-1	-1	0.000206226	0.0675548
AACTA		0.000635863		-0.0185615		0.577072	0.000635863	-0.0185615	-1	-1
AACTC		0.000996758		0.00687954		0.836264	0.000996758	0.00687954	-1	-1
AACTT		0.00100249		0.00798998		0.810302	0.00100249	0.00798998	-1	-1
AACTG		0.00113424		0.0224774		0.499457	0.00113424	0.0224774	-1	-1
AACGA		0.000108841		-0.00534933		0.872327	0.000108841	-0.00534933	-1	-1
AACGC		0.000166126		0.0541358		0.103627	0.000166126	0.0541358	-1	-1
AACGT		0.000211954		0.0297679		0.371068	0.000211954	0.0297679	-1	-1
AACGG		0.000206226		0.0846466		0.01085	-1	-1	0.000206226	0.0846466
AATAA		0.000962387		0.0149627		0.65305	0.000962387	0.0149627	-1	-1
AATAC		0.000572849		0.00131393		0.968513	0.000572849	0.00131393	-1	-1
AATAT		0.00100249		-0.0746258		0.0247673	-1	-1	0.00100249	-0.0746258
AATAG		0.000727519		-0.0542795		0.102711	0.000727519	-0.0542795	-1	-1
AATCA		0.000681691		-0.0289945		0.383631	0.000681691	-0.0289945	-1	-1
AATCC		0.000767618		0.0232867		0.484137	0.000767618	0.0232867	-1	-1
AATCT		0.000779075		-0.0955577		0.00401099	-1	-1	0.000779075	-0.0955577
AATCG		0.000160398		0.0213299		0.521615	0.000160398	0.0213299	-1	-1
AATTA		0.000905102		-0.0604436		0.0691428	0.000905102	-0.0604436	-1	-1
AATTC		0.000716062		0.0114165		0.731613	0.000716062	0.0114165	-1	-1
AATTT		0.00147795		-0.0689912		0.037979	-1	-1	0.00147795	-0.0689912
AATTG		0.000744704		-0.0291309		0.381397	0.000744704	-0.0291309	-1	-1
AATGA		0.000985301		-0.0255285		0.443055	0.000985301	-0.0255285	-1	-1
AATGC		0.000658777		-0.0241203		0.468624	0.000658777	-0.0241203	-1	-1
AATGT		0.00118007		-0.0663356		0.0460398	-1	-1	0.00118007	-0.0663356
AATGG		0.000842088		-0.0597783		0.072265	0.000842088	-0.0597783	-1	-1
AAGAA		0.00128891		0.0708381		0.0331081	-1	-1	0.00128891	0.0708381
AAGAC		0.000887916		-0.0221349		0.506019	0.000887916	-0.0221349	-1	-1
AAGAT		0.000991029		0.0236845		0.476699	0.000991029	0.0236845	-1	-1
AAGAG		0.00139775		0.0487878		0.142501	0.00139775	0.0487878	-1	-1
AAGCA		0.00119153		0.0252414		0.448204	0.00119153	0.0252414	-1	-1
AAGCC		0.00095093		0.0172674		0.603914	0.00095093	0.0172674	-1	-1
AAGCT		0.00113997		-0.0380108		0.253322	0.00113997	-0.0380108	-1	-1
AAGCG		0.000297882		0.0589103		0.0765105	0.000297882	0.0589103	-1	-1
AAGTA		0.000893645		-0.0608654		0.0672211	0.000893645	-0.0608654	-1	-1
AAGTC		0.000899373		-0.0634809		0.0562626	0.000899373	-0.0634809	-1	-1
AAGTT		0.0011056		-0.017472		0.599633	0.0011056	-0.017472	-1	-1
AAGTG		0.00116861		-0.0945678		0.00440842	-1	-1	0.00116861	-0.0945678
AAGGA		0.00139202		-0.013973		0.674636	0.00139202	-0.013973	-1	-1
AAGGC		0.00123163		-0.00382326		0.908558	0.00123163	-0.00382326	-1	-1
AAGGT		0.000922287		-0.00251399		0.939797	0.000922287	-0.00251399	-1	-1
AAGGG		0.00139202		0.0442436		0.183584	0.00139202	0.0442436	-1	-1
ACAAA		0.00115716		-0.0267494		0.421548	0.00115716	-0.0267494	-1	-1
ACAAC		0.000544207		0.0391468		0.239401	0.000544207	0.0391468	-1	-1
ACAAT		0.000733247		-0.0805185		0.0153996	-1	-1	0.000733247	-0.0805185
ACAAG		0.000801989		-0.0662949		0.0461737	-1	-1	0.000801989	-0.0662949
ACACA		0.00156961		0.0421155		0.205591	0.00156961	0.0421155	-1	-1
ACACC		0.000928016		0.0318569		0.338427	0.000928016	0.0318569	-1	-1
ACACT		0.00112278		0.0317157		0.340575	0.00112278	0.0317157	-1	-1
ACACG		0.000337981		0.0990337		0.00285934	-1	-1	0.000337981	0.0990337
ACATA		0.000824903		-0.0175198		0.598636	0.000824903	-0.0175198	-1	-1
ACATC		0.000767618		-0.00309738		0.925863	0.000767618	-0.00309738	-1	-1
ACATT		0.00115716		-0.0889931		0.00738828	-1	-1	0.00115716	-0.0889931
ACATG		0.00105977		0.012494		0.707397	0.00105977	0.012494	-1	-1
ACAGA		0.00149514		-0.0328087		0.324186	0.00149514	-0.0328087	-1	-1
ACAGC		0.00125454		0.00277897		0.933466	0.00125454	0.00277897	-1	-1
ACAGT		0.00113424		-0.0197237		0.553456	0.00113424	-0.0197237	-1	-1
ACAGG		0.00160398		0.0320457		0.335571	0.00160398	0.0320457	-1	-1
ACCAA		0.000704605		-0.0139039		0.676155	0.000704605	-0.0139039	-1	-1
ACCAC		0.000790532		-0.0651238		0.0501708	0.000790532	-0.0651238	-1	-1
ACCAT		0.000779075		-0.0531092		0.110352	0.000779075	-0.0531092	-1	-1
ACCAG		0.000905102		-0.0166169		0.617616	0.000905102	-0.0166169	-1	-1
ACCCA		0.00121444		-0.0151694		0.648577	0.00121444	-0.0151694	-1	-1
ACCCC		0.00111133		-0.0219343		0.509882	0.00111133	-0.0219343	-1	-1
ACCCT		0.00112851		-0.0378427		0.255427	0.00112851	-0.0378427	-1	-1
ACCCG		0.000435365		0.086937		0.00887878	-1	-1	0.000435365	0.086937
ACCTA		0.000590035		0.00844074		0.799822	0.000590035	0.00844074	-1	-1
ACCTC		0.00101394		-0.0213917		0.520409	0.00101394	-0.0213917	-1	-1
ACCTT		0.00113424		-0.0124635		0.708079	0.00113424	-0.0124635	-1	-1
ACCTG		0.00142067		0.0157003		0.637147	0.00142067	0.0157003	-1	-1
ACCGA		0.000240597		0.0214551		0.519172	0.000240597	0.0214551	-1	-1
ACCGC		0.000366624		0.112068		0.000731871	-1	-1	0.000366624	0.112068
ACCGT		0.000252054		0.0374766		0.260058	0.000252054	0.0374766	-1	-1
ACCGG		0.000395266		0.0793931		0.0169002	-1	-1	0.000395266	0.0793931
ACTAA		0.000733247		-0.0892924		0.00719113	-1	-1	0.000733247	-0.0892924
ACTAC		0.000429637		0.0326083		0.327152	0.000429637	0.0326083	-1	-1
ACTAT		0.000601492		-0.0921934		0.00551079	-1	-1	0.000601492	-0.0921934
ACTAG		0.000618677		-0.0354582		0.286624	0.000618677	-0.0354582	-1	-1
ACTCA		0.00112851		0.0391863		0.238928	0.00112851	0.0391863	-1	-1
ACTCC		0.000865002		-0.0018849		0.954843	0.000865002	-0.0018849	-1	-1
ACTCT		0.00115716		-0.0246635		0.458667	0.00115716	-0.0246635	-1	-1
ACTCG		0.000257782		0.0467939		0.159565	0.000257782	0.0467939	-1	-1
ACTTA		0.000744704		-0.018012		0.588402	0.000744704	-0.018012	-1	-1
ACTTC		0.000916559		-0.00105101		0.974812	0.000916559	-0.00105101	-1	-1
ACTTT		0.00147222		-0.00466803		0.888473	0.00147222	-0.00466803	-1	-1
ACTTG		0.00101967		0.0147261		0.658185	0.00101967	0.0147261	-1	-1
ACTGA		0.00113424		-0.0224124		0.500699	0.00113424	-0.0224124	-1	-1
ACTGC		0.000916559		-0.0107712		0.746245	0.000916559	-0.0107712	-1	-1
ACTGT		0.00137484		-0.0311616		0.349081	0.00137484	-0.0311616	-1	-1
ACTGG		0.0013061		-0.00897295		0.787493	0.0013061	-0.00897295	-1	-1
ACGAA		0.000160398		0.0685585		0.0392043	-1	-1	0.000160398	0.0685585
ACGAC		0.000137484		-0.0186645		0.57496	0.000137484	-0.0186645	-1	-1
ACGAT		0.000154669		-0.0375649		0.258935	0.000154669	-0.0375649	-1	-1
ACGAG		0.000200497		0.0645425		0.05226	0.000200497	0.0645425	-1	-1
ACGCA		0.000217683		0.0331965		0.318496	0.000217683	0.0331965	-1	-1
ACGCC		0.000297882		0.102169		0.00208832	-1	-1	0.000297882	0.102169
ACGCT		0.000223411		0.0519484		0.118366	0.000223411	0.0519484	-1	-1
ACGCG		0.00030361		0.0733368		0.027375	-1	-1	0.00030361	0.0733368
ACGTA		0.000177583		0.00227423		0.94553	0.000177583	0.00227423	-1	-1
ACGTC		0.000211954		0.059474		0.0737311	0.000211954	0.059474	-1	-1
ACGTT		0.00018904		0.0582889		0.0796733	0.00018904	0.0582889	-1	-1
ACGTG		0.000366624		0.0489785		0.140946	0.000366624	0.0489785	-1	-1
ACGGA		0.000234868		0.0776836		0.0194249	-1	-1	0.000234868	0.0776836
ACGGC		0.000292153		0.0483156		0.14641	0.000292153	0.0483156	-1	-1
ACGGT		0.000326524		0.0361776		0.276953	0.000326524	0.0361776	-1	-1
ACGGG		0.000458279		0.125789		0.000148253	-1	-1	0.000458279	0.125789
ATAAA		0.000956658		-0.0235473		0.479257	0.000956658	-0.0235473	-1	-1
ATAAC		0.000515564		-0.0415331		0.211936	0.000515564	-0.0415331	-1	-1
ATAAT		0.000698876		-0.0517954		0.119455	0.000698876	-0.0517954	-1	-1
ATAAG		0.000635863		-0.0228435		0.492495	0.000635863	-0.0228435	-1	-1
ATACA		0.000870731		-0.0317434		0.340152	0.000870731	-0.0317434	-1	-1
ATACC		0.000469736		-0.014574		0.661494	0.000469736	-0.014574	-1	-1
ATACT		0.000761889		-0.0576404		0.0830863	0.000761889	-0.0576404	-1	-1
ATACG		0.000108841		0.00914031		0.783627	0.000108841	0.00914031	-1	-1
ATATA		0.000928016		-0.0827538		0.0127624	-1	-1	0.000928016	-0.0827538
ATATC		0.000618677		-0.0461472		0.165419	0.000618677	-0.0461472	-1	-1
ATATT		0.00112851		-0.0838215		0.0116499	-1	-1	0.00112851	-0.0838215
ATATG		0.000744704		-0.0187766		0.572666	0.000744704	-0.0187766	-1	-1
ATAGA		0.000801989		-0.0210895		0.52632	0.000801989	-0.0210895	-1	-1
ATAGC		0.000704605		-0.0487002		0.14322	0.000704605	-0.0487002	-1	-1
ATAGT		0.000675962		-0.00834831		0.801968	0.000675962	-0.00834831	-1	-1
ATAGG		0.000704605		0.0414897		0.212414	0.000704605	0.0414897	-1	-1
ATCAA		0.000687419		0.00952496		0.774762	0.000687419	0.00952496	-1	-1
ATCAC		0.000653048		0.00173305		0.958478	0.000653048	0.00173305	-1	-1
ATCAT		0.000727519		-0.0416513		0.210636	0.000727519	-0.0416513	-1	-1
ATCAG		0.000842088		-0.0153614		0.644433	0.000842088	-0.0153614	-1	-1
ATCCA		0.00091083		-0.0384375		0.248027	0.00091083	-0.0384375	-1	-1
ATCCC		0.00104259		-0.0241203		0.468624	0.00104259	-0.0241203	-1	-1
ATCCT		0.0010254		-0.00994613		0.765089	0.0010254	-0.00994613	-1	-1
ATCCG		0.000183312		0.0340576		0.306099	0.000183312	0.0340576	-1	-1
ATCTA		0.000641591		-0.0478256		0.150553	0.000641591	-0.0478256	-1	-1
ATCTC		0.000893645		-0.0106746		0.748443	0.000893645	-0.0106746	-1	-1
ATCTT		0.00119725		-0.0317541		0.33999	0.00119725	-0.0317541	-1	-1
ATCTG		0.0013061		0.00142821		0.965777	0.0013061	0.00142821	-1	-1
ATCGA		0.000126027		-0.030715		0.356035	0.000126027	-0.030715	-1	-1
ATCGC		0.000183312		0.036829		0.26839	0.000183312	0.036829	-1	-1
ATCGT		0.00018904		-0.0570461		0.0863169	0.00018904	-0.0570461	-1	-1
ATCGG		0.000148941		0.0167481		0.614841	0.000148941	0.0167481	-1	-1
ATTAA		0.000882188		-0.102575		0.00200371	-1	-1	0.000882188	-0.102575
ATTAC		0.000504107		-0.0698764		0.0355732	-1	-1	0.000504107	-0.0698764
ATTAT		0.000876459		-0.0172585		0.604101	0.000876459	-0.0172585	-1	-1
ATTAG		0.000567121		-0.0509938		0.125292	0.000567121	-0.0509938	-1	-1
ATTCA		0.000916559		0.0442929		0.183095	0.000916559	0.0442929	-1	-1
ATTCC		0.00064732		-0.0106362		0.749318	0.00064732	-0.0106362	-1	-1
ATTCT		0.00131755		-0.130947		7.78595e-05	-1	-1	0.00131755	-0.130947
ATTCG		0.000154669		-0.03956		0.234474	0.000154669	-0.03956	-1	-1
ATTTA		0.00128318		-0.0766636		0.021083	-1	-1	0.00128318	-0.0766636
ATTTC		0.00125454		-0.050984		0.125365	0.00125454	-0.050984	-1	-1
ATTTT		0.00214818		-0.0727212		0.0287017	-1	-1	0.00214818	-0.0727212
ATTTG		0.00116288		-0.000605129		0.985496	0.00116288	-0.000605129	-1	-1
ATTGA		0.00072179		-0.0743873		0.025233	-1	-1	0.00072179	-0.0743873
ATTGC		0.00064732		-0.00375426		0.910201	0.00064732	-0.00375426	-1	-1
ATTGT		0.000945201		-0.129291		9.5991e-05	-1	-1	0.000945201	-0.129291
ATTGG		0.000687419		-0.057281		0.0850279	0.000687419	-0.057281	-1	-1
ATGAA		0.00105404		-0.0491456		0.139593	0.00105404	-0.0491456	-1	-1
ATGAC		0.00072179		-0.0638735		0.0547537	0.00072179	-0.0638735	-1	-1
ATGAT		0.000830631		-0.0404049		0.224624	0.000830631	-0.0404049	-1	-1
ATGAG		0.000996758		-0.00861629		0.795749	0.000996758	-0.00861629	-1	-1
ATGCA		0.000882188		-0.0157808		0.63542	0.000882188	-0.0157808	-1	-1
ATGCC		0.000859274		-0.0135071		0.684894	0.000859274	-0.0135071	-1	-1
ATGCT		0.00105977		-0.0491913		0.139225	0.00105977	-0.0491913	-1	-1
ATGCG		0.000171855		0.0344023		0.301226	0.000171855	0.0344023	-1	-1
ATGTA		0.00119725		-0.016431		0.621555	0.00119725	-0.016431	-1	-1
ATGTC		0.00083636		0.00526062		0.874426	0.00083636	0.00526062	-1	-1
ATGTT		0.000939473		-0.0565216		0.0892514	0.000939473	-0.0565216	-1	-1
ATGTG		0.00140348		-0.0409887		0.217992	0.00140348	-0.0409887	-1	-1
ATGGA		0.000968115		-0.00473224		0.88695	0.000968115	-0.00473224	-1	-1
ATGGC		0.000847817		-0.0621152		0.0617834	0.000847817	-0.0621152	-1	-1
ATGGT		0.000973844		-0.0344008		0.301248	0.000973844	-0.0344008	-1	-1
ATGGG		0.00130037		-0.0113066		0.734098	0.00130037	-0.0113066	-1	-1
AGAAA		0.00164981		0.0104937		0.752567	0.00164981	0.0104937	-1	-1
AGAAC		0.00117434		0.0362263		0.276306	0.00117434	0.0362263	-1	-1
AGAAT		0.00107696		-0.0383192		0.249487	0.00107696	-0.0383192	-1	-1
AGAAG		0.00168991		0.0227567		0.494142	0.00168991	0.0227567	-1	-1
AGACA		0.0012259		0.00396189		0.905258	0.0012259	0.00396189	-1	-1
AGACC		0.00105977		-0.04212		0.205543	0.00105977	-0.04212	-1	-1
AGACT		0.00107696		-0.00187253		0.955139	0.00107696	-0.00187253	-1	-1
AGACG		0.000297882		0.0704069		0.0341947	-1	-1	0.000297882	0.0704069
AGATA		0.000658777		-0.01892		0.569738	0.000658777	-0.01892	-1	-1
AGATC		0.000905102		0.0139698		0.674708	0.000905102	0.0139698	-1	-1
AGATT		0.00100821		-0.0545992		0.100699	0.00100821	-0.0545992	-1	-1
AGATG		0.00142067		-0.0120199		0.718017	0.00142067	-0.0120199	-1	-1
AGAGA		0.00164408		0.0197289		0.553352	0.00164408	0.0197289	-1	-1
AGAGC		0.00135765		-0.0212506		0.523164	0.00135765	-0.0212506	-1	-1
AGAGT		0.00132901		-0.0308607		0.353757	0.00132901	-0.0308607	-1	-1
AGAGG		0.0017701		0.0879694		0.00809984	-1	-1	0.0017701	0.0879694
AGCAA		0.000985301		0.0140263		0.673467	0.000985301	0.0140263	-1	-1
AGCAC		0.000996758		0.0135114		0.684798	0.000996758	0.0135114	-1	-1
AGCAT		0.00101967		-0.0313627		0.345979	0.00101967	-0.0313627	-1	-1
AGCAG		0.00182166		0.0219332		0.509903	0.00182166	0.0219332	-1	-1
AGCCA		0.00144931		-0.02774		0.404555	0.00144931	-0.02774	-1	-1
AGCCC		0.00151805		0.0334824		0.314344	0.00151805	0.0334824	-1	-1
AGCCT		0.00146077		0.00720099		0.828729	0.00146077	0.00720099	-1	-1
AGCCG		0.000458279		0.0598783		0.0717882	0.000458279	0.0598783	-1	-1
AGCTA		0.000865002		-0.0331921		0.318561	0.000865002	-0.0331921	-1	-1
AGCTC		0.00132901		0.0148415		0.655678	0.00132901	0.0148415	-1	-1
AGCTT		0.00140921		-0.00416736		0.900369	0.00140921	-0.00416736	-1	-1
AGCTG		0.00179302		0.0341406		0.304921	0.00179302	0.0341406	-1	-1
AGCGA		0.000297882		0.0574492		0.084115	0.000297882	0.0574492	-1	-1
AGCGC		0.000383809		0.0654352		0.0490807	-1	-1	0.000383809	0.0654352
AGCGT		0.000320796		0.0442969		0.183056	0.000320796	0.0442969	-1	-1
AGCGG		0.000549935		0.0798318		0.0163006	-1	-1	0.000549935	0.0798318
AGTAA		0.000767618		-0.0676558		0.0418688	-1	-1	0.000767618	-0.0676558
AGTAC		0.000527021		-0.0403955		0.224731	0.000527021	-0.0403955	-1	-1
AGTAT		0.000664505		-0.00547803		0.869282	0.000664505	-0.00547803	-1	-1
AGTAG		0.000801989		-0.0485983		0.14406	0.000801989	-0.0485983	-1	-1
AGTCA		0.0010254		-0.0801347		0.0158977	-1	-1	0.0010254	-0.0801347
AGTCC		0.00108269		-0.0327429		0.325158	0.00108269	-0.0327429	-1	-1
AGTCT		0.0011457		-0.00482775		0.884684	0.0011457	-0.00482775	-1	-1
AGTCG		0.000183312		-0.0410878		0.21688	0.000183312	-0.0410878	-1	-1
AGTTA		0.000905102		-0.097331		0.00337932	-1	-1	0.000905102	-0.097331
AGTTC		0.0011858		0.0224365		0.500239	0.0011858	0.0224365	-1	-1
AGTTT		0.00140348		-0.0687284		0.0387193	-1	-1	0.00140348	-0.0687284
AGTTG		0.00101394		-0.0477775		0.150964	0.00101394	-0.0477775	-1	-1
AGTGA		0.00122017		-0.0349768		0.293221	0.00122017	-0.0349768	-1	-1
AGTGC		0.0010655		0.00522428		0.875287	0.0010655	0.00522428	-1	-1
AGTGT		0.001266		-0.0322936		0.331844	0.001266	-0.0322936	-1	-1
AGTGG		0.00143212		-0.0147411		0.657859	0.00143212	-0.0147411	-1	-1
AGGAA		0.00167845		-0.0123375		0.710897	0.00167845	-0.0123375	-1	-1
AGGAC		0.00120871		0.00697052		0.834129	0.00120871	0.00697052	-1	-1
AGGAT		0.00109414		-0.00616537		0.853057	0.00109414	-0.00616537	-1	-1
AGGAG		0.00187895		0.0458012		0.168616	0.00187895	0.0458012	-1	-1
AGGCA		0.00151805		-0.0459232		0.167483	0.00151805	-0.0459232	-1	-1
AGGCC		0.00151805		0.0678762		0.0412044	-1	-1	0.00151805	0.0678762
AGGCT		0.00178729		0.0169848		0.609849	0.00178729	0.0169848	-1	-1
AGGCG		0.000572849		0.106223		0.00137341	-1	-1	0.000572849	0.106223
AGGTA		0.000687419		0.00240914		0.942304	0.000687419	0.00240914	-1	-1
AGGTC		0.00101967		0.0282016		0.396778	0.00101967	0.0282016	-1	-1
AGGTT		0.00113424		0.0157824		0.635386	0.00113424	0.0157824	-1	-1
AGGTG		0.00143212		-0.00155749		0.962681	0.00143212	-0.00155749	-1	-1
AGGGA		0.0020107		0.0632504		0.0571646	0.0020107	0.0632504	-1	-1
AGGGC		0.00143212		-0.00909066		0.784773	0.00143212	-0.00909066	-1	-1
AGGGT		0.00159825		-0.0214191		0.519874	0.00159825	-0.0214191	-1	-1
AGGGG		0.0018102		0.0828559		0.0126521	-1	-1	0.0018102	0.0828559
CAAAA		0.00107696		0.0294627		0.375995	0.00107696	0.0294627	-1	-1
CAAAC		0.000830631		0.0168254		0.613209	0.000830631	0.0168254	-1	-1
CAAAT		0.000905102		-0.0100756		0.762122	0.000905102	-0.0100756	-1	-1
CAAAG		0.00111706		-0.0370109		0.266031	0.00111706	-0.0370109	-1	-1
CAACA		0.000710333		0.0255366		0.442912	0.000710333	0.0255366	-1	-1
CAACC		0.000693148		0.0317703		0.339743	0.000693148	0.0317703	-1	-1
CAACT		0.000756161		0.0527488		0.112793	0.000756161	0.0527488	-1	-1
CAACG		0.000166126		0.0365196		0.272434	0.000166126	0.0365196	-1	-1
CAATA		0.000515564		-0.0428089		0.19822	0.000515564	-0.0428089	-1	-1
CAATC		0.000446822		-0.0400603		0.228605	0.000446822	-0.0400603	-1	-1
CAATT		0.000641591		-0.0502392		0.130987	0.000641591	-0.0502392	-1	-1
CAATG		0.000727519		-0.0510317		0.125011	0.000727519	-0.0510317	-1	-1
CAAGA		0.00105404		0.00853795		0.797566	0.00105404	0.00853795	-1	-1
CAAGC		0.000744704		0.0293953		0.377088	0.000744704	0.0293953	-1	-1
CAAGT		0.000928016		-0.072899		0.0283128	-1	-1	0.000928016	-0.072899
CAAGG		0.00128318		-0.0178215		0.592353	0.00128318	-0.0178215	-1	-1
CACAA		0.000801989		-0.0255947		0.441873	0.000801989	-0.0255947	-1	-1
CACAC		0.00154096		0.0553252		0.0962458	0.00154096	0.0553252	-1	-1
CACAT		0.00115716		0.0344108		0.301106	0.00115716	0.0344108	-1	-1
CACAG		0.00180448		0.0147451		0.657772	0.00180448	0.0147451	-1	-1
CACCA		0.000968115		-0.060023		0.0711035	0.000968115	-0.060023	-1	-1
CACCC		0.00125454		-0.0653081		0.0495232	-1	-1	0.00125454	-0.0653081
CACCT		0.00130037		-0.0299283		0.368494	0.00130037	-0.0299283	-1	-1
CACCG		0.000458279		0.0781255		0.0187426	-1	-1	0.000458279	0.0781255
CACTA		0.000756161		-0.0684641		0.039476	-1	-1	0.000756161	-0.0684641
CACTC		0.00104831		0.0524779		0.114655	0.00104831	0.0524779	-1	-1
CACTT		0.0011457		0.0242146		0.466886	0.0011457	0.0242146	-1	-1
CACTG		0.00156961		-0.0307672		0.355218	0.00156961	-0.0307672	-1	-1
CACGA		0.000217683		0.0530155		0.110983	0.000217683	0.0530155	-1	-1
CACGC		0.000429637		0.0706887		0.0334813	-1	-1	0.000429637	0.0706887
CACGT		0.000337981		0.0229576		0.490336	0.000337981	0.0229576	-1	-1
CACGG		0.000538478		0.115359		0.000506685	-1	-1	0.000538478	0.115359
CATAA		0.000549935		-0.0179756		0.589155	0.000549935	-0.0179756	-1	-1
CATAC		0.000595763		-0.0378613		0.255194	0.000595763	-0.0378613	-1	-1
CATAT		0.000756161		-0.0513936		0.122354	0.000756161	-0.0513936	-1	-1
CATAG		0.000784803		0.0185668		0.576963	0.000784803	0.0185668	-1	-1
CATCA		0.000922287		-0.0299284		0.368493	0.000922287	-0.0299284	-1	-1
CATCC		0.000996758		-0.0400895		0.228266	0.000996758	-0.0400895	-1	-1
CATCT		0.00127745		0.000760732		0.981767	0.00127745	0.000760732	-1	-1
CATCG		0.000211954		-0.0510395		0.124954	0.000211954	-0.0510395	-1	-1
CATTA		0.000658777		-0.0397262		0.232513	0.000658777	-0.0397262	-1	-1
CATTC		0.000928016		-0.0224854		0.499305	0.000928016	-0.0224854	-1	-1
CATTT		0.00154096		-0.0300985		0.365776	0.00154096	-0.0300985	-1	-1
CATTG		0.000807717		-0.126526		0.000135408	-1	-1	0.000807717	-0.126526
CATGA		0.00091083		-0.0398453		0.231114	0.00091083	-0.0398453	-1	-1
CATGC		0.000933744		-0.0399361		0.230052	0.000933744	-0.0399361	-1	-1
CATGT		0.00119725		-0.0518914		0.118771	0.00119725	-0.0518914	-1	-1
CATGG		0.00120871		0.00843669		0.799915	0.00120871	0.00843669	-1	-1
CAGAA		0.00163835		0.0153231		0.645259	0.00163835	0.0153231	-1	-1
CAGAC		0.00100249		-0.0543309		0.102385	0.00100249	-0.0543309	-1	-1
CAGAT		0.00123163		-0.00770585		0.816926	0.00123163	-0.00770585	-1	-1
CAGAG		0.00214818		0.00686399		0.836629	0.00214818	0.00686399	-1	-1
CAGCA		0.00151232		0.0410718		0.21706	0.00151232	0.0410718	-1	-1
CAGCC		0.00187895		0.00298854		0.928461	0.00187895	0.00298854	-1	-1
CAGCT		0.00178156		0.0260833		0.433206	0.00178156	0.0260833	-1	-1
CAGCG		0.000504107		0.0589963		0.0760813	0.000504107	0.0589963	-1	-1
CAGTA		0.000761889		-0.0012445		0.970177	0.000761889	-0.0012445	-1	-1
CAGTC		0.000905102		-0.0352272		0.289776	0.000905102	-0.0352272	-1	-1
CAGTT		0.00128891		-0.0793439		0.0169687	-1	-1	0.00128891	-0.0793439
CAGTG		0.00175292		0.0500294		0.132605	0.00175292	0.0500294	-1	-1
CAGGA		0.00185603		0.00224936		0.946124	0.00185603	0.00224936	-1	-1
CAGGC		0.00188467		0.059728		0.0725055	0.00188467	0.059728	-1	-1
CAGGT		0.00140348		-0.0131389		0.693042	0.00140348	-0.0131389	-1	-1
CAGGG		0.00214246		-0.00679236		0.83831	0.00214246	-0.00679236	-1	-1
CCAAA		0.00091083		0.00371062		0.911241	0.00091083	0.00371062	-1	-1
CCAAC		0.000801989		0.003276		0.921601	0.000801989	0.003276	-1	-1
CCAAT		0.000538478		-0.0265114		0.425691	0.000538478	-0.0265114	-1	-1
CCAAG		0.00123735		0.0289431		0.384475	0.00123735	0.0289431	-1	-1
CCACA		0.00129464		0.0255366		0.442912	0.00129464	0.0255366	-1	-1
CCACC		0.00129464		-0.0806644		0.0152139	-1	-1	0.00129464	-0.0806644
CCACT		0.0011056		-0.0549306		0.0986463	0.0011056	-0.0549306	-1	-1
CCACG		0.000481193		0.080934		0.0148759	-1	-1	0.000481193	0.080934
CCATA		0.000624406		-0.0159456		0.631893	0.000624406	-0.0159456	-1	-1
CCATC		0.00108841		-0.0291999		0.38027	0.00108841	-0.0291999	-1	-1
CCATT		0.000773346		-0.0663122		0.0461169	-1	-1	0.000773346	-0.0663122
CCATG		0.00116861		-0.0362921		0.275435	0.00116861	-0.0362921	-1	-1
CCAGA		0.00151232		-0.00119325		0.971404	0.00151232	-0.00119325	-1	-1
CCAGC		0.00169563		0.0610723		0.0662946	0.00169563	0.0610723	-1	-1
CCAGT		0.0011457		-0.0637897		0.0550727	0.0011457	-0.0637897	-1	-1
CCAGG		0.00223411		0.0294799		0.375716	0.00223411	0.0294799	-1	-1
CCCAA		0.00108841		-0.0105824		0.750544	0.00108841	-0.0105824	-1	-1
CCCAC		0.0013462		0.00810267		0.807679	0.0013462	0.00810267	-1	-1
CCCAT		0.000991029		-0.0702512		0.0345946	-1	-1	0.000991029	-0.0702512
CCCAG		0.00230858		0.0278636		0.402463	0.00230858	0.0278636	-1	-1
CCCCA		0.00167845		-0.0087011		0.793784	0.00167845	-0.0087011	-1	-1
CCCCC		0.00123735		0.00668487		0.840834	0.00123735	0.00668487	-1	-1
CCCCT		0.00164981		-0.0418223		0.208768	0.00164981	-0.0418223	-1	-1
CCCCG		0.00095093		0.0534587		0.108024	0.00095093	0.0534587	-1	-1
CCCTA		0.000756161		-0.0290041		0.383474	0.000756161	-0.0290041	-1	-1
CCCTC		0.00186176		-0.019771		0.552505	0.00186176	-0.019771	-1	-1
CCCTT		0.00151232		-0.0284626		0.39242	0.00151232	-0.0284626	-1	-1
CCCTG		0.00207944		-0.0808248		0.015012	-1	-1	0.00207944	-0.0808248
CCCGA		0.00053275		0.0031594		0.924383	0.00053275	0.0031594	-1	-1
CCCGC		0.000968115		0.105898		0.0014212	-1	-1	0.000968115	0.105898
CCCGT		0.000315067		0.0345439		0.299239	0.000315067	0.0345439	-1	-1
CCCGG		0.0011858		0.143095		1.55287e-05	-1	-1	0.0011858	0.143095
CCTAA		0.000830631		0.00885312		0.790264	0.000830631	0.00885312	-1	-1
CCTAC		0.000670234		-0.0403596		0.225144	0.000670234	-0.0403596	-1	-1
CCTAT		0.000521293		-0.0212943		0.522309	0.000521293	-0.0212943	-1	-1
CCTAG		0.0010254		0.0264095		0.427473	0.0010254	0.0264095	-1	-1
CCTCA		0.00145504		-0.0251442		0.449953	0.00145504	-0.0251442	-1	-1
CCTCC		0.00226848		-0.0488555		0.141948	0.00226848	-0.0488555	-1	-1
CCTCT		0.00199352		-0.0202086		0.543745	0.00199352	-0.0202086	-1	-1
CCTCG		0.000527021		0.0670742		0.043665	-1	-1	0.000527021	0.0670742
CCTTA		0.000842088		-0.0441223		0.184789	0.000842088	-0.0441223	-1	-1
CCTTC		0.00177583		-0.00935086		0.778771	0.00177583	-0.00935086	-1	-1
CCTTT		0.00172428		-0.0581741		0.0802689	0.00172428	-0.0581741	-1	-1
CCTTG		0.00147795		-0.029452		0.376168	0.00147795	-0.029452	-1	-1
CCTGA		0.00146649		0.00528537		0.87384	0.00146649	0.00528537	-1	-1
CCTGC		0.00191904		0.00428177		0.897649	0.00191904	0.00428177	-1	-1
CCTGT		0.00178156		-0.0259732		0.435149	0.00178156	-0.0259732	-1	-1
CCTGG		0.00250908		0.0080839		0.808116	0.00250908	0.0080839	-1	-1
CCGAA		0.000252054		0.052659		0.113408	0.000252054	0.052659	-1	-1
CCGAC		0.000263511		0.0830018		0.012496	-1	-1	0.000263511	0.0830018
CCGAT		0.000137484		-0.0260715		0.433414	0.000137484	-0.0260715	-1	-1
CCGAG		0.000675962		0.0699878		0.0352801	-1	-1	0.000675962	0.0699878
CCGCA		0.000441094		0.0829802		0.0125189	-1	-1	0.000441094	0.0829802
CCGCC		0.000899373		0.149961		5.87854e-06	-1	-1	0.000899373	0.149961
CCGCT		0.000458279		0.0749809		0.0240878	-1	-1	0.000458279	0.0749809
CCGCG		0.000710333		0.150889		5.13767e-06	-1	-1	0.000710333	0.150889
CCGTA		0.000166126		-0.0215287		0.51774	0.000166126	-0.0215287	-1	-1
CCGTC		0.000320796		0.0561994		0.0910936	0.000320796	0.0561994	-1	-1
CCGTT		0.000252054		0.00725542		0.827454	0.000252054	0.00725542	-1	-1
CCGTG		0.000544207		0.101163		0.00231198	-1	-1	0.000544207	0.101163
CCGGA		0.000641591		0.148261		7.50689e-06	-1	-1	0.000641591	0.148261
CCGGC		0.000681691		0.088161		0.00796218	-1	-1	0.000681691	0.088161
CCGGT		0.000332253		0.0576943		0.0827981	0.000332253	0.0576943	-1	-1
CCGGG		0.00132901		0.151917		4.42204e-06	-1	-1	0.00132901	0.151917
CTAAA		0.000876459		-0.0582279		0.0799895	0.000876459	-0.0582279	-1	-1
CTAAC		0.000521293		-0.0501994		0.131293	0.000521293	-0.0501994	-1	-1
CTAAT		0.000630134		-0.00673886		0.839566	0.000630134	-0.00673886	-1	-1
CTAAG		0.000991029		0.00431503		0.896858	0.000991029	0.00431503	-1	-1
CTACA		0.000899373		0.0193012		0.561986	0.000899373	0.0193012	-1	-1
CTACC		0.000658777		-0.0510217		0.125085	0.000658777	-0.0510217	-1	-1
CTACT		0.000670234		0.00799935		0.810084	0.000670234	0.00799935	-1	-1
CTACG		0.000137484		0.0195336		0.557287	0.000137484	0.0195336	-1	-1
CTATA		0.000658777		-0.0461788		0.165128	0.000658777	-0.0461788	-1	-1
CTATC		0.000555664		0.0108663		0.744083	0.000555664	0.0108663	-1	-1
CTATT		0.000847817		-0.030857		0.353814	0.000847817	-0.030857	-1	-1
CTATG		0.000630134		-0.0916533		0.00579387	-1	-1	0.000630134	-0.0916533
CTAGA		0.00103113		-0.0530429		0.110798	0.00103113	-0.0530429	-1	-1
CTAGC		0.000658777		0.00804052		0.809126	0.000658777	0.00804052	-1	-1
CTAGT		0.000681691		-0.0425134		0.201338	0.000681691	-0.0425134	-1	-1
CTAGG		0.000973844		0.00832857		0.802426	0.000973844	0.00832857	-1	-1
CTCAA		0.000842088		0.00784784		0.813615	0.000842088	0.00784784	-1	-1
CTCAC		0.00138057		0.00567033		0.864737	0.00138057	0.00567033	-1	-1
CTCAT		0.000973844		-0.0613003		0.065286	0.000973844	-0.0613003	-1	-1
CTCAG		0.00200497		0.0161771		0.626954	0.00200497	0.0161771	-1	-1
CTCCA		0.00144358		-0.0082114		0.80515	0.00144358	-0.0082114	-1	-1
CTCCC		0.00196487		-0.00761982		0.818935	0.00196487	-0.00761982	-1	-1
CTCCT		0.00206799		-0.0831178		0.012373	-1	-1	0.00206799	-0.0831178
CTCCG		0.000664505		0.139164		2.65524e-05	-1	-1	0.000664505	0.139164
CTCTA		0.000928016		-0.000245705		0.994111	0.000928016	-0.000245705	-1	-1
CTCTC		0.00156961		-0.0366901		0.270201	0.00156961	-0.0366901	-1	-1
CTCTT		0.00182739		-0.00699946		0.833451	0.00182739	-0.00699946	-1	-1
CTCTG		0.00266948		0.0258739		0.436909	0.00266948	0.0258739	-1	-1
CTCGA		0.000234868		0.0292236		0.379883	0.000234868	0.0292236	-1	-1
CTCGC		0.00037808		0.0650093		0.0505767	0.00037808	0.0650093	-1	-1
CTCGT		0.000309339		0.123947		0.000185492	-1	-1	0.000309339	0.123947
CTCGG		0.00072179		0.0963842		0.00370436	-1	-1	0.00072179	0.0963842
CTTAA		0.000842088		-0.039485		0.235363	0.000842088	-0.039485	-1	-1
CTTAC		0.000779075		-0.0152036		0.647839	0.000779075	-0.0152036	-1	-1
CTTAT		0.000767618		-0.092977		0.00512221	-1	-1	0.000767618	-0.092977
CTTAG		0.000985301		0.0185498		0.577314	0.000985301	0.0185498	-1	-1
CTTCA		0.00144358		0.0188276		0.571624	0.00144358	0.0188276	-1	-1
CTTCC		0.00195342		-0.0375802		0.258741	0.00195342	-0.0375802	-1	-1
CTTCT		0.00194769		-0.0329692		0.321824	0.00194769	-0.0329692	-1	-1
CTTCG		0.000383809		-0.0171359		0.606674	0.000383809	-0.0171359	-1	-1
CTTTA		0.00133474		-0.061351		0.0650635	0.00133474	-0.061351	-1	-1
CTTTC		0.00192477		-0.0588204		0.0769616	0.00192477	-0.0588204	-1	-1
CTTTT		0.00199924		-0.0598288		0.0720241	0.00199924	-0.0598288	-1	-1
CTTTG		0.00183885		-0.0541541		0.103509	0.00183885	-0.0541541	-1	-1
CTTGA		0.00128891		0.00611252		0.854302	0.00128891	0.00611252	-1	-1
CTTGC		0.00108269		-0.0103701		0.755387	0.00108269	-0.0103701	-1	-1
CTTGT		0.00118007		-0.00184139		0.955885	0.00118007	-0.00184139	-1	-1
CTTGG		0.00150659		-0.00554971		0.867587	0.00150659	-0.00554971	-1	-1
CTGAA		0.00132901		0.0254456		0.444539	0.00132901	0.0254456	-1	-1
CTGAC		0.00127745		-0.0521658		0.116831	0.00127745	-0.0521658	-1	-1
CTGAT		0.000996758		-0.052705		0.113093	0.000996758	-0.052705	-1	-1
CTGAG		0.00211954		0.00364263		0.912861	0.00211954	0.00364263	-1	-1
CTGCA		0.00155815		0.0284784		0.392158	0.00155815	0.0284784	-1	-1
CTGCC		0.00190186		-0.0185676		0.576948	0.00190186	-0.0185676	-1	-1
CTGCT		0.00202216		-0.0160585		0.629482	0.00202216	-0.0160585	-1	-1
CTGCG		0.000693148		0.0893668		0.00714289	-1	-1	0.000693148	0.0893668
CTGTA		0.00115143		-0.0407518		0.220666	0.00115143	-0.0407518	-1	-1
CTGTC		0.00181593		0.0291582		0.38095	0.00181593	0.0291582	-1	-1
CTGTT		0.00148368		-0.0256923		0.440134	0.00148368	-0.0256923	-1	-1
CTGTG		0.00262938		-0.0132322		0.690973	0.00262938	-0.0132322	-1	-1
CTGGA		0.00187322		0.0107476		0.746783	0.00187322	0.0107476	-1	-1
CTGGC		0.00184457		0.0199558		0.548797	0.00184457	0.0199558	-1	-1
CTGGT		0.00135765		-0.0306343		0.357301	0.00135765	-0.0306343	-1	-1
CTGGG		0.00292726		0.0334573		0.314707	0.00292726	0.0334573	-1	-1
CGAAA		0.000211954		0.06717		0.0433648	-1	-1	0.000211954	0.06717
CGAAC		0.000126027		0.0810418		0.0147426	-1	-1	0.000126027	0.0810418
CGAAT		0.000143212		0.0216263		0.515844	0.000143212	0.0216263	-1	-1
CGAAG		0.000252054		0.00607687		0.855143	0.000252054	0.00607687	-1	-1
CGACA		0.000148941		0.0156834		0.637509	0.000148941	0.0156834	-1	-1
CGACC		0.000315067		0.0644761		0.0525032	0.000315067	0.0644761	-1	-1
CGACT		0.000211954		0.00291106		0.930311	0.000211954	0.00291106	-1	-1
CGACG		8.01989e-05		0.0700629		0.0350835	-1	-1	8.01989e-05	0.0700629
CGATA		9.73844e-05		-0.00205701		0.950725	9.73844e-05	-0.00205701	-1	-1
CGATC		0.000126027		0.0219971		0.508671	0.000126027	0.0219971	-1	-1
CGATT		0.000103113		-0.107056		0.00125791	-1	-1	0.000103113	-0.107056
CGATG		0.000234868		0.0253174		0.446837	0.000234868	0.0253174	-1	-1
CGAGA		0.000360895		0.0883731		0.00781224	-1	-1	0.000360895	0.0883731
CGAGC		0.000406723		0.0592001		0.0750711	0.000406723	0.0592001	-1	-1
CGAGT		0.00034371		0.0259927		0.434806	0.00034371	0.0259927	-1	-1
CGAGG		0.000612949		0.0786879		0.0179046	-1	-1	0.000612949	0.0786879
CGCAA		0.000148941		0.0332948		0.317066	0.000148941	0.0332948	-1	-1
CGCAC		0.000372352		0.0999101		0.00262114	-1	-1	0.000372352	0.0999101
CGCAT		0.00022914		0.0232044		0.485682	0.00022914	0.0232044	-1	-1
CGCAG		0.000567121		0.0922127		0.00550088	-1	-1	0.000567121	0.0922127
CGCCA		0.000389537		0.04248		0.201692	0.000389537	0.04248	-1	-1
CGCCC		0.000681691		0.145085		1.17701e-05	-1	-1	0.000681691	0.145085
CGCCT		0.000635863		0.147643		8.19984e-06	-1	-1	0.000635863	0.147643
CGCCG		0.000567121		0.128749		0.000102754	-1	-1	0.000567121	0.128749
CGCTA		0.000108841		0.0121971		0.714042	0.000108841	0.0121971	-1	-1
CGCTC		0.000498379		0.0841464		0.0113288	-1	-1	0.000498379	0.0841464
CGCTT		0.000280696		0.0304676		0.359924	0.000280696	0.0304676	-1	-1
CGCTG		0.000572849		0.111462		0.000782306	-1	-1	0.000572849	0.111462
CGCGA		0.000171855		0.0282911		0.39528	0.000171855	0.0282911	-1	-1
CGCGC		0.000567121		0.124279		0.000178182	-1	-1	0.000567121	0.124279
CGCGT		0.000286425		0.0874981		0.00844752	-1	-1	0.000286425	0.0874981
CGCGG		0.000968115		0.145997		1.03544e-05	-1	-1	0.000968115	0.145997
CGTAA		0.000131755		-0.00416319		0.900468	0.000131755	-0.00416319	-1	-1
CGTAC		0.000160398		-0.0319961		0.33632	0.000160398	-0.0319961	-1	-1
CGTAT		0.000143212		-0.00948969		0.775573	0.000143212	-0.00948969	-1	-1
CGTAG		0.00018904		0.0555384		0.0949683	0.00018904	0.0555384	-1	-1
CGTCA		0.000177583		0.0526871		0.113215	0.000177583	0.0526871	-1	-1
CGTCC		0.000372352		0.0929651		0.00512789	-1	-1	0.000372352	0.0929651
CGTCT		0.000366624		0.014235		0.668895	0.000366624	0.014235	-1	-1
CGTCG		0.000160398		0.0598097		0.0721149	0.000160398	0.0598097	-1	-1
CGTTA		0.000126027		-0.0646242		0.0519618	0.000126027	-0.0646242	-1	-1
CGTTC		0.000257782		0.0322502		0.332495	0.000257782	0.0322502	-1	-1
CGTTT		0.000332253		0.0775256		0.019674	-1	-1	0.000332253	0.0775256
CGTTG		0.00022914		0.0250005		0.452549	0.00022914	0.0250005	-1	-1
CGTGA		0.000332253		0.00877155		0.792152	0.000332253	0.00877155	-1	-1
CGTGC		0.000464008		0.14711		8.84505e-06	-1	-1	0.000464008	0.14711
CGTGT		0.000452551		0.0610016		0.0666101	0.000452551	0.0610016	-1	-1
CGTGG		0.000555664		0.091055		0.00612271	-1	-1	0.000555664	0.091055
CGGAA		0.000349438		0.0652729		0.0496463	-1	-1	0.000349438	0.0652729
CGGAC		0.000309339		0.144402		1.29502e-05	-1	-1	0.000309339	0.144402
CGGAT		0.000148941		0.0663966		0.0458397	-1	-1	0.000148941	0.0663966
CGGAG		0.000738976		0.15941		1.43707e-06	-1	-1	0.000738976	0.15941
CGGCA		0.00034371		0.022326		0.502352	0.00034371	0.022326	-1	-1
CGGCC		0.000779075		0.112225		0.000719322	-1	-1	0.000779075	0.112225
CGGCT		0.000446822		-0.00140896		0.966238	0.000446822	-0.00140896	-1	-1
CGGCG		0.000612949		0.127171		0.000125046	-1	-1	0.000612949	0.127171
CGGTA		0.000131755		0.0284735		0.392239	0.000131755	0.0284735	-1	-1
CGGTC		0.000383809		0.0659392		0.0473583	-1	-1	0.000383809	0.0659392
CGGTT		0.000315067		0.0103859		0.755028	0.000315067	0.0103859	-1	-1
CGGTG		0.000464008		0.0847045		0.0107957	-1	-1	0.000464008	0.0847045
CGGGA		0.000933744		0.101442		0.00224786	-1	-1	0.000933744	0.101442
CGGGC		0.00105977		0.151046		5.02179e-06	-1	-1	0.00105977	0.151046
CGGGT		0.000624406		0.0905143		0.0064342	-1	-1	0.000624406	0.0905143
CGGGG		0.00151805		0.138776		2.79767e-05	-1	-1	0.00151805	0.138776
TAAAA		0.00146077		-0.0430199		0.196015	0.00146077	-0.0430199	-1	-1
TAAAC		0.00064732		-0.0157976		0.635062	0.00064732	-0.0157976	-1	-1
TAAAT		0.00105977		-0.0654048		0.0491863	-1	-1	0.00105977	-0.0654048
TAAAG		0.00113424		-0.0373431		0.261761	0.00113424	-0.0373431	-1	-1
TAACA		0.00079626		-0.0656238		0.0484303	-1	-1	0.00079626	-0.0656238
TAACC		0.000486922		-0.0298528		0.369704	0.000486922	-0.0298528	-1	-1
TAACT		0.00072179		-0.0441348		0.184665	0.00072179	-0.0441348	-1	-1
TAACG		0.000131755		0.03508		0.291798	0.000131755	0.03508	-1	-1
TAATA		0.000761889		-0.0354152		0.28721	0.000761889	-0.0354152	-1	-1
TAATC		0.000567121		-0.0176748		0.595403	0.000567121	-0.0176748	-1	-1
TAATT		0.000996758		-0.0254529		0.444407	0.000996758	-0.0254529	-1	-1
TAATG		0.000687419		-0.0536901		0.106505	0.000687419	-0.0536901	-1	-1
TAAGA		0.000842088		0.0465513		0.161742	0.000842088	0.0465513	-1	-1
TAAGC		0.000612949		-0.00134927		0.967667	0.000612949	-0.00134927	-1	-1
TAAGT		0.000945201		-0.0376034		0.258448	0.000945201	-0.0376034	-1	-1
TAAGG		0.000876459		-0.00704926		0.832283	0.000876459	-0.00704926	-1	-1
TACAA		0.000738976		-0.0281563		0.397537	0.000738976	-0.0281563	-1	-1
TACAC		0.000761889		0.0567242		0.0881082	0.000761889	0.0567242	-1	-1
TACAT		0.000899373		-0.0350043		0.292841	0.000899373	-0.0350043	-1	-1
TACAG		0.00103686		-0.0511473		0.124157	0.00103686	-0.0511473	-1	-1
TACCA		0.000618677		-0.0566107		0.0887474	0.000618677	-0.0566107	-1	-1
TACCC		0.000693148		-0.0242489		0.466257	0.000693148	-0.0242489	-1	-1
TACCT		0.000813446		-0.0672796		0.0430234	-1	-1	0.000813446	-0.0672796
TACCG		0.000131755		0.0586396		0.0778758	0.000131755	0.0586396	-1	-1
TACTA		0.000509836		-0.0500187		0.132688	0.000509836	-0.0500187	-1	-1
TACTC		0.000538478		-0.0157412		0.636269	0.000538478	-0.0157412	-1	-1
TACTT		0.0011056		-0.0495155		0.136635	0.0011056	-0.0495155	-1	-1
TACTG		0.000842088		-0.0455279		0.171173	0.000842088	-0.0455279	-1	-1
TACGA		0.000108841		0.0282034		0.396748	0.000108841	0.0282034	-1	-1
TACGC		0.000126027		0.000795075		0.980944	0.000126027	0.000795075	-1	-1
TACGT		0.000160398		0.0337951		0.309844	0.000160398	0.0337951	-1	-1
TACGG		0.000154669		0.000507478		0.987836	0.000154669	0.000507478	-1	-1
TATAA		0.000813446		-0.0689497		0.038095	-1	-1	0.000813446	-0.0689497
TATAC		0.000578578		-0.0723213		0.0295926	-1	-1	0.000578578	-0.0723213
TATAT		0.00109987		-0.0585701		0.0782292	0.00109987	-0.0585701	-1	-1
TATAG		0.00072179		0.00401512		0.903991	0.00072179	0.00401512	-1	-1
TATCA		0.000687419		0.000609064		0.985402	0.000687419	0.000609064	-1	-1
TATCC		0.000567121		-0.0460147		0.166638	0.000567121	-0.0460147	-1	-1
TATCT		0.00107696		-0.00400144		0.904316	0.00107696	-0.00400144	-1	-1
TATCG		0.000126027		0.0120377		0.717617	0.000126027	0.0120377	-1	-1
TATTA		0.000733247		-0.0480607		0.148555	0.000733247	-0.0480607	-1	-1
TATTC		0.000761889		-0.0793756		0.0169246	-1	-1	0.000761889	-0.0793756
TATTT		0.00179302		-0.0806357		0.0152503	-1	-1	0.00179302	-0.0806357
TATTG		0.000773346		-0.0560493		0.0919623	0.000773346	-0.0560493	-1	-1
TATGA		0.000716062		-0.110584		0.000861182	-1	-1	0.000716062	-0.110584
TATGC		0.000486922		-0.0440152		0.185859	0.000486922	-0.0440152	-1	-1
TATGT		0.00108269		-0.0110855		0.739107	0.00108269	-0.0110855	-1	-1
TATGG		0.000670234		0.0199223		0.549467	0.000670234	0.0199223	-1	-1
TAGAA		0.00131182		-0.109192		0.00100133	-1	-1	0.00131182	-0.109192
TAGAC		0.000601492		-0.0110767		0.739306	0.000601492	-0.0110767	-1	-1
TAGAT		0.000681691		-0.0371915		0.263703	0.000681691	-0.0371915	-1	-1
TAGAG		0.00103113		-0.034129		0.305085	0.00103113	-0.034129	-1	-1
TAGCA		0.000790532		-0.0952348		0.0041369	-1	-1	0.000790532	-0.0952348
TAGCC		0.000807717		0.0499878		0.132928	0.000807717	0.0499878	-1	-1
TAGCT		0.00101967		0.00290509		0.930454	0.00101967	0.00290509	-1	-1
TAGCG		0.000160398		-0.00576898		0.862407	0.000160398	-0.00576898	-1	-1
TAGTA		0.000469736		-0.0586162		0.0779948	0.000469736	-0.0586162	-1	-1
TAGTC		0.000635863		0.00586402		0.860163	0.000635863	0.00586402	-1	-1
TAGTT		0.000899373		-0.129016		9.93742e-05	-1	-1	0.000899373	-0.129016
TAGTG		0.000784803		0.00993132		0.765428	0.000784803	0.00993132	-1	-1
TAGGA		0.000991029		0.0010306		0.975301	0.000991029	0.0010306	-1	-1
TAGGC		0.000601492		0.00173146		0.958516	0.000601492	0.00173146	-1	-1
TAGGT		0.000784803		0.0402431		0.226487	0.000784803	0.0402431	-1	-1
TAGGG		0.000956658		0.0104619		0.753292	0.000956658	0.0104619	-1	-1
TCAAA		0.000991029		0.027158		0.414487	0.000991029	0.027158	-1	-1
TCAAC		0.000498379		0.0755034		0.0231174	-1	-1	0.000498379	0.0755034
TCAAT		0.000584306		-0.0928798		0.00516902	-1	-1	0.000584306	-0.0928798
TCAAG		0.00103686		-0.0182408		0.583671	0.00103686	-0.0182408	-1	-1
TCACA		0.0013462		0.0146365		0.660134	0.0013462	0.0146365	-1	-1
TCACC		0.000870731		-0.0550385		0.0979849	0.000870731	-0.0550385	-1	-1
TCACT		0.00143785		0.012045		0.717454	0.00143785	0.012045	-1	-1
TCACG		0.000309339		0.0598044		0.0721403	0.000309339	0.0598044	-1	-1
TCATA		0.000658777		-0.0195298		0.557363	0.000658777	-0.0195298	-1	-1
TCATC		0.00083636		-0.0481434		0.147856	0.00083636	-0.0481434	-1	-1
TCATT		0.00118007		0.0166334		0.617267	0.00118007	0.0166334	-1	-1
TCATG		0.00105977		-0.0569605		0.0867906	0.00105977	-0.0569605	-1	-1
TCAGA		0.00160398		-0.0142473		0.668626	0.00160398	-0.0142473	-1	-1
TCAGC		0.00121444		0.0166027		0.617916	0.00121444	0.0166027	-1	-1
TCAGT		0.00124881		-0.0361421		0.277425	0.00124881	-0.0361421	-1	-1
TCAGG		0.00148368		-0.0159011		0.632845	0.00148368	-0.0159011	-1	-1
TCCAA		0.000928016		0.0222455		0.503895	0.000928016	0.0222455	-1	-1
TCCAC		0.00108269		0.0184917		0.578506	0.00108269	0.0184917	-1	-1
TCCAT		0.000933744		-0.0441481		0.184533	0.000933744	-0.0441481	-1	-1
TCCAG		0.00164981		-0.00525815		0.874485	0.00164981	-0.00525815	-1	-1
TCCCA		0.00172428		-0.00870723		0.793642	0.00172428	-0.00870723	-1	-1
TCCCC		0.00173		-0.035743		0.282768	0.00173	-0.035743	-1	-1
TCCCT		0.00197633		-0.0691735		0.0374727	-1	-1	0.00197633	-0.0691735
TCCCG		0.000819174		0.0776143		0.0195338	-1	-1	0.000819174	0.0776143
TCCTA		0.00105404		-0.01931		0.561808	0.00105404	-0.01931	-1	-1
TCCTC		0.00181593		-0.0388403		0.243102	0.00181593	-0.0388403	-1	-1
TCCTT		0.00178729		-0.0885276		0.00770464	-1	-1	0.00178729	-0.0885276
TCCTG		0.0020508		-0.0251823		0.449267	0.0020508	-0.0251823	-1	-1
TCCGA		0.000274968		0.0979241		0.00318917	-1	-1	0.000274968	0.0979241
TCCGC		0.000423908		0.103084		0.00190225	-1	-1	0.000423908	0.103084
TCCGT		0.000326524		0.0219516		0.509548	0.000326524	0.0219516	-1	-1
TCCGG		0.000486922		0.0998186		0.00264514	-1	-1	0.000486922	0.0998186
TCTAA		0.00091083		-0.0476062		0.152436	0.00091083	-0.0476062	-1	-1
TCTAC		0.000670234		-0.0157038		0.637071	0.000670234	-0.0157038	-1	-1
TCTAT		0.000899373		-0.064445		0.0526173	0.000899373	-0.064445	-1	-1
TCTAG		0.000853545		-0.0262381		0.430479	0.000853545	-0.0262381	-1	-1
TCTCA		0.0013863		-0.00955		0.774186	0.0013863	-0.00955	-1	-1
TCTCC		0.00166126		-0.0158265		0.634442	0.00166126	-0.0158265	-1	-1
TCTCT		0.0020909		-0.015249		0.646859	0.0020909	-0.015249	-1	-1
TCTCG		0.000309339		0.0457442		0.169147	0.000309339	0.0457442	-1	-1
TCTTA		0.0010254		-0.0205748		0.536466	0.0010254	-0.0205748	-1	-1
TCTTC		0.00179302		-0.0385176		0.247042	0.00179302	-0.0385176	-1	-1
TCTTT		0.0023716		-0.0478817		0.150074	0.0023716	-0.0478817	-1	-1
TCTTG		0.00135192		-0.0140174		0.673662	0.00135192	-0.0140174	-1	-1
TCTGA		0.0017701		-0.046586		0.161429	0.0017701	-0.046586	-1	-1
TCTGC		0.00171282		0.0205486		0.536985	0.00171282	0.0205486	-1	-1
TCTGT		0.00223411		-0.0402061		0.226915	0.00223411	-0.0402061	-1	-1
TCTGG		0.00199352		-0.00196655		0.95289	0.00199352	-0.00196655	-1	-1
TCGAA		0.000126027		-9.76408e-05		0.99766	0.000126027	-9.76408e-05	-1	-1
TCGAC		7.44704e-05		-0.0155625		0.640107	7.44704e-05	-0.0155625	-1	-1
TCGAT		0.00011457		-0.0341359		0.304987	0.00011457	-0.0341359	-1	-1
TCGAG		0.000309339		-0.0264704		0.426408	0.000309339	-0.0264704	-1	-1
TCGCA		0.000234868		0.0296099		0.373613	0.000234868	0.0296099	-1	-1
TCGCC		0.000400994		0.0925207		0.00534536	-1	-1	0.000400994	0.0925207
TCGCT		0.000309339		0.0488849		0.141708	0.000309339	0.0488849	-1	-1
TCGCG		0.000286425		0.112871		0.000669666	-1	-1	0.000286425	0.112871
TCGTA		0.000137484		0.0195336		0.557287	0.000137484	0.0195336	-1	-1
TCGTC		0.000177583		0.0308799		0.353458	0.000177583	0.0308799	-1	-1
TCGTT		0.000246325		-0.0336653		0.311707	0.000246325	-0.0336653	-1	-1
TCGTG		0.00037808		0.0624784		0.0602734	0.00037808	0.0624784	-1	-1
TCGGA		0.000223411		0.0540362		0.104264	0.000223411	0.0540362	-1	-1
TCGGC		0.000332253		0.0401819		0.227195	0.000332253	0.0401819	-1	-1
TCGGT		0.000274968		0.0112387		0.735635	0.000274968	0.0112387	-1	-1
TCGGG		0.000641591		0.0969355		0.00351181	-1	-1	0.000641591	0.0969355
TTAAA		0.00156388		-0.0707345		0.0333665	-1	-1	0.00156388	-0.0707345
TTAAC		0.000653048		-0.0420632		0.206156	0.000653048	-0.0420632	-1	-1
TTAAT		0.00104259		-0.0845603		0.0109312	-1	-1	0.00104259	-0.0845603
TTAAG		0.000945201		-0.0098112		0.768184	0.000945201	-0.0098112	-1	-1
TTACA		0.00103113		-0.0355362		0.285564	0.00103113	-0.0355362	-1	-1
TTACC		0.000635863		-0.0538391		0.105536	0.000635863	-0.0538391	-1	-1
TTACT		0.000979572		-0.0713833		0.0317766	-1	-1	0.000979572	-0.0713833
TTACG		0.00011457		0.0455838		0.170648	0.00011457	0.0455838	-1	-1
TTATA		0.000928016		-0.0744955		0.0250208	-1	-1	0.000928016	-0.0744955
TTATC		0.000738976		-0.039105		0.239904	0.000738976	-0.039105	-1	-1
TTATT		0.00138057		-0.111985		0.000738616	-1	-1	0.00138057	-0.111985
TTATG		0.000859274		-0.0101998		0.759279	0.000859274	-0.0101998	-1	-1
TTAGA		0.000996758		-0.0880533		0.00803928	-1	-1	0.000996758	-0.0880533
TTAGC		0.000675962		-0.028717		0.388202	0.000675962	-0.028717	-1	-1
TTAGT		0.000807717		-0.0732408		0.0275784	-1	-1	0.000807717	-0.0732408
TTAGG		0.000853545		-0.000879039		0.978932	0.000853545	-0.000879039	-1	-1
TTCAA		0.00107123		-0.020797		0.532074	0.00107123	-0.020797	-1	-1
TTCAC		0.000979572		0.0244473		0.462615	0.000979572	0.0244473	-1	-1
TTCAT		0.00124881		-0.0179792		0.589081	0.00124881	-0.0179792	-1	-1
TTCAG		0.00154669		0.0114349		0.731196	0.00154669	0.0114349	-1	-1
TTCCA		0.00142067		-0.01795		0.589687	0.00142067	-0.01795	-1	-1
TTCCC		0.00164981		-0.0846281		0.0108673	-1	-1	0.00164981	-0.0846281
TTCCT		0.00211381		-0.0864912		0.00923532	-1	-1	0.00211381	-0.0864912
TTCCG		0.000337981		0.0716576		0.031124	-1	-1	0.000337981	0.0716576
TTCTA		0.0011056		-0.106265		0.00136743	-1	-1	0.0011056	-0.106265
TTCTC		0.00178156		-0.0237046		0.476325	0.00178156	-0.0237046	-1	-1
TTCTT		0.00230858		-0.0800951		0.0159499	-1	-1	0.00230858	-0.0800951
TTCTG		0.00225703		-0.0306996		0.356277	0.00225703	-0.0306996	-1	-1
TTCGA		0.000143212		-0.0765467		0.0212807	-1	-1	0.000143212	-0.0765467
TTCGC		0.000274968		0.0674022		0.0426441	-1	-1	0.000274968	0.0674022
TTCGT		0.000257782		-0.0355043		0.285997	0.000257782	-0.0355043	-1	-1
TTCGG		0.000315067		0.0426338		0.200063	0.000315067	0.0426338	-1	-1
TTTAA		0.0018102		-0.0665346		0.0453896	-1	-1	0.0018102	-0.0665346
TTTAC		0.000928016		-0.0579062		0.0816734	0.000928016	-0.0579062	-1	-1
TTTAT		0.00173573		-0.0903919		0.00650664	-1	-1	0.00173573	-0.0903919
TTTAG		0.00108269		-0.0967207		0.00358571	-1	-1	0.00108269	-0.0967207
TTTCA		0.00156961		-0.0561157		0.0915769	0.00156961	-0.0561157	-1	-1
TTTCC		0.00189613		-0.100507		0.0024694	-1	-1	0.00189613	-0.100507
TTTCT		0.00262938		-0.0712775		0.0320313	-1	-1	0.00262938	-0.0712775
TTTCG		0.00022914		0.0459285		0.167434	0.00022914	0.0459285	-1	-1
TTTTA		0.00206799		-0.0932556		0.00499013	-1	-1	0.00206799	-0.0932556
TTTTC		0.00199924		-0.0985374		0.00300281	-1	-1	0.00199924	-0.0985374
TTTTT		0.00222838		-0.0698731		0.0355822	-1	-1	0.00222838	-0.0698731
TTTTG		0.00213673		-0.0497583		0.13472	0.00213673	-0.0497583	-1	-1
TTTGA		0.00139202		-0.0954038		0.00407056	-1	-1	0.00139202	-0.0954038
TTTGC		0.001266		-0.030787		0.354908	0.001266	-0.030787	-1	-1
TTTGT		0.0022513		-0.00562455		0.865819	0.0022513	-0.00562455	-1	-1
TTTGG		0.00154096		0.0403006		0.225823	0.00154096	0.0403006	-1	-1
TTGAA		0.00128891		-0.0546438		0.100421	0.00128891	-0.0546438	-1	-1
TTGAC		0.000716062		0.0225591		0.497898	0.000716062	0.0225591	-1	-1
TTGAT		0.000928016		-0.0999534		0.00260986	-1	-1	0.000928016	-0.0999534
TTGAG		0.0011056		-0.0526524		0.113453	0.0011056	-0.0526524	-1	-1
TTGCA		0.000962387		-0.0186106		0.576066	0.000962387	-0.0186106	-1	-1
TTGCC		0.00103113		0.0254317		0.444788	0.00103113	0.0254317	-1	-1
TTGCT		0.00148368		-0.0693937		0.0368685	-1	-1	0.00148368	-0.0693937
TTGCG		0.000257782		0.0569297		0.086961	0.000257782	0.0569297	-1	-1
TTGTA		0.00103686		-0.0314495		0.344645	0.00103686	-0.0314495	-1	-1
TTGTC		0.0010254		0.0214298		0.519665	0.0010254	0.0214298	-1	-1
TTGTT		0.00178729		-0.0719158		0.0305204	-1	-1	0.00178729	-0.0719158
TTGTG		0.00142639		-0.0333322		0.316522	0.00142639	-0.0333322	-1	-1
TTGGA		0.001266		-0.0269045		0.41886	0.001266	-0.0269045	-1	-1
TTGGC		0.000939473		0.00155493		0.962742	0.000939473	0.00155493	-1	-1
TTGGT		0.00123163		-0.00159407		0.961805	0.00123163	-0.00159407	-1	-1
TTGGG		0.00153524		0.016058		0.629493	0.00153524	0.016058	-1	-1
TGAAA		0.00143785		-0.0269582		0.417932	0.00143785	-0.0269582	-1	-1
TGAAC		0.000853545		0.043706		0.188971	0.000853545	0.043706	-1	-1
TGAAT		0.00100821		-0.0656441		0.0483607	-1	-1	0.00100821	-0.0656441
TGAAG		0.00139775		-0.0198609		0.5507	0.00139775	-0.0198609	-1	-1
TGACA		0.0012259		-0.0499993		0.132838	0.0012259	-0.0499993	-1	-1
TGACC		0.00108841		-0.028252		0.395934	0.00108841	-0.028252	-1	-1
TGACT		0.00107696		-0.0422296		0.204365	0.00107696	-0.0422296	-1	-1
TGACG		0.000246325		0.0089336		0.788403	0.000246325	0.0089336	-1	-1
TGATA		0.000819174		-0.106181		0.00137958	-1	-1	0.000819174	-0.106181
TGATC		0.000590035		-0.0331491		0.319189	0.000590035	-0.0331491	-1	-1
TGATT		0.00100821		-0.0971101		0.00345277	-1	-1	0.00100821	-0.0971101
TGATG		0.00113997		-0.0309708		0.352042	0.00113997	-0.0309708	-1	-1
TGAGA		0.00145504		0.0062609		0.850806	0.00145504	0.0062609	-1	-1
TGAGC		0.00119725		-0.0320168		0.336008	0.00119725	-0.0320168	-1	-1
TGAGT		0.00139775		-0.0271513		0.414603	0.00139775	-0.0271513	-1	-1
TGAGG		0.00173573		-0.0309194		0.352842	0.00173573	-0.0309194	-1	-1
TGCAA		0.000750433		0.0231335		0.487018	0.000750433	0.0231335	-1	-1
TGCAC		0.000916559		0.00932959		0.779261	0.000916559	0.00932959	-1	-1
TGCAT		0.000996758		-0.0268476		0.419844	0.000996758	-0.0268476	-1	-1
TGCAG		0.00178729		0.0240266		0.470355	0.00178729	0.0240266	-1	-1
TGCCA		0.00123735		0.00876043		0.79241	0.00123735	0.00876043	-1	-1
TGCCC		0.00145504		-0.0492252		0.138953	0.00145504	-0.0492252	-1	-1
TGCCT		0.00182739		0.0241879		0.467378	0.00182739	0.0241879	-1	-1
TGCCG		0.00034371		0.113604		0.000617188	-1	-1	0.00034371	0.113604
TGCTA		0.00083636		0.00176955		0.957604	0.00083636	0.00176955	-1	-1
TGCTC		0.00144358		-0.043442		0.19166	0.00144358	-0.043442	-1	-1
TGCTT		0.00164981		-0.0687827		0.0385653	-1	-1	0.00164981	-0.0687827
TGCTG		0.00207944		-0.0272014		0.413742	0.00207944	-0.0272014	-1	-1
TGCGA		0.000223411		0.0938862		0.00470241	-1	-1	0.000223411	0.0938862
TGCGC		0.000481193		0.0808518		0.0149783	-1	-1	0.000481193	0.0808518
TGCGT		0.000274968		0.0882757		0.00788076	-1	-1	0.000274968	0.0882757
TGCGG		0.00064732		0.0878786		0.00816578	-1	-1	0.00064732	0.0878786
TGTAA		0.00116861		0.013383		0.687636	0.00116861	0.013383	-1	-1
TGTAC		0.000698876		-0.0262876		0.42961	0.000698876	-0.0262876	-1	-1
TGTAT		0.00130037		-0.0364193		0.273754	0.00130037	-0.0364193	-1	-1
TGTAG		0.0011056		-0.0660975		0.0468281	-1	-1	0.0011056	-0.0660975
TGTCA		0.00128891		0.000569251		0.986356	0.00128891	0.000569251	-1	-1
TGTCC		0.00149514		0.0246234		0.459398	0.00149514	0.0246234	-1	-1
TGTCT		0.00186176		-0.0377343		0.256793	0.00186176	-0.0377343	-1	-1
TGTCG		0.000297882		0.0788525		0.0176657	-1	-1	0.000297882	0.0788525
TGTTA		0.000801989		-0.0388843		0.242568	0.000801989	-0.0388843	-1	-1
TGTTC		0.00117434		-0.0426665		0.199718	0.00117434	-0.0426665	-1	-1
TGTTT		0.00225703		-0.0926971		0.00525806	-1	-1	0.00225703	-0.0926971
TGTTG		0.00125454		0.0160575		0.629504	0.00125454	0.0160575	-1	-1
TGTGA		0.00156961		-0.0588583		0.0767713	0.00156961	-0.0588583	-1	-1
TGTGC		0.00143785		-0.00536043		0.872064	0.00143785	-0.00536043	-1	-1
TGTGT		0.00240597		-0.0440979		0.185032	0.00240597	-0.0440979	-1	-1
TGTGG		0.00201643		-0.0105126		0.752136	0.00201643	-0.0105126	-1	-1
TGGAA		0.00137484		-0.0318902		0.337923	0.00137484	-0.0318902	-1	-1
TGGAC		0.000876459		0.0429889		0.196338	0.000876459	0.0429889	-1	-1
TGGAT		0.00111133		0.00223667		0.946428	0.00111133	0.00223667	-1	-1
TGGAG		0.00202789		-0.000370454		0.99112	0.00202789	-0.000370454	-1	-1
TGGCA		0.001266		-0.0253141		0.446897	0.001266	-0.0253141	-1	-1
TGGCC		0.00139775		-0.0158331		0.6343	0.00139775	-0.0158331	-1	-1
TGGCT		0.00187322		-0.00820798		0.805229	0.00187322	-0.00820798	-1	-1
TGGCG		0.000578578		0.092178		0.00551866	-1	-1	0.000578578	0.092178
TGGTA		0.000928016		-0.0351951		0.290217	0.000928016	-0.0351951	-1	-1
TGGTC		0.000985301		0.00116105		0.972176	0.000985301	0.00116105	-1	-1
TGGTT		0.00127173		0.00345109		0.917426	0.00127173	0.00345109	-1	-1
TGGTG		0.00170709		-0.00493098		0.882236	0.00170709	-0.00493098	-1	-1
TGGGA		0.00212527		-0.00196012		0.953043	0.00212527	-0.00196012	-1	-1
TGGGC		0.00156388		0.0165786		0.618426	0.00156388	0.0165786	-1	-1
TGGGT		0.00172428		0.0102673		0.757735	0.00172428	0.0102673	-1	-1
TGGGG		0.00245752		0.0543571		0.10222	0.00245752	0.0543571	-1	-1
GAAAA		0.00151805		-0.0670747		0.0436634	-1	-1	0.00151805	-0.0670747
GAAAC		0.000939473		0.0102791		0.757467	0.000939473	0.0102791	-1	-1
GAAAT		0.00105404		-0.0241015		0.468971	0.00105404	-0.0241015	-1	-1
GAAAG		0.00136911		0.0700266		0.0351783	-1	-1	0.00136911	0.0700266
GAACA		0.000956658		-0.00293641		0.929706	0.000956658	-0.00293641	-1	-1
GAACC		0.000756161		0.104425		0.00165681	-1	-1	0.000756161	0.104425
GAACT		0.00113424		0.0325699		0.327721	0.00113424	0.0325699	-1	-1
GAACG		0.000240597		0.063014		0.0581019	0.000240597	0.063014	-1	-1
GAATA		0.000716062		-0.040545		0.223019	0.000716062	-0.040545	-1	-1
GAATC		0.000572849		0.0120966		0.716296	0.000572849	0.0120966	-1	-1
GAATT		0.000893645		-0.0475772		0.152687	0.000893645	-0.0475772	-1	-1
GAATG		0.000922287		-0.0677926		0.0414555	-1	-1	0.000922287	-0.0677926
GAAGA		0.00139775		0.00491898		0.88252	0.00139775	0.00491898	-1	-1
GAAGC		0.00105977		0.0137938		0.678575	0.00105977	0.0137938	-1	-1
GAAGT		0.00118007		-0.0277428		0.404506	0.00118007	-0.0277428	-1	-1
GAAGG		0.00147222		0.0519217		0.118555	0.00147222	0.0519217	-1	-1
GACAA		0.000733247		-0.0164873		0.620361	0.000733247	-0.0164873	-1	-1
GACAC		0.000865002		0.0479736		0.149292	0.000865002	0.0479736	-1	-1
GACAT		0.000865002		-0.0558432		0.0931656	0.000865002	-0.0558432	-1	-1
GACAG		0.00157534		0.00124981		0.970049	0.00157534	0.00124981	-1	-1
GACCA		0.000916559		-0.00643543		0.846698	0.000916559	-0.00643543	-1	-1
GACCC		0.00107123		0.0389636		0.241609	0.00107123	0.0389636	-1	-1
GACCT		0.00101967		0.0401118		0.228007	0.00101967	0.0401118	-1	-1
GACCG		0.000452551		0.0559167		0.0927347	0.000452551	0.0559167	-1	-1
GACTA		0.000486922		-0.0372165		0.263383	0.000486922	-0.0372165	-1	-1
GACTC		0.000801989		0.00418146		0.900034	0.000801989	0.00418146	-1	-1
GACTT		0.000882188		-0.000231817		0.994443	0.000882188	-0.000231817	-1	-1
GACTG		0.00117434		0.00549887		0.868789	0.00117434	0.00549887	-1	-1
GACGA		0.000206226		-0.00610321		0.854522	0.000206226	-0.00610321	-1	-1
GACGC		0.000315067		0.110379		0.000880618	-1	-1	0.000315067	0.110379
GACGT		0.000240597		0.0621989		0.0614326	0.000240597	0.0621989	-1	-1
GACGG		0.000412451		0.0832752		0.0122079	-1	-1	0.000412451	0.0832752
GATAA		0.000515564		-0.0620749		0.061953	0.000515564	-0.0620749	-1	-1
GATAC		0.000481193		-0.0387194		0.244573	0.000481193	-0.0387194	-1	-1
GATAT		0.000572849		-0.0277012		0.405212	0.000572849	-0.0277012	-1	-1
GATAG		0.000664505		0.000506652		0.987856	0.000664505	0.000506652	-1	-1
GATCA		0.000612949		-0.00533362		0.872698	0.000612949	-0.00533362	-1	-1
GATCC		0.000842088		0.019879		0.550336	0.000842088	0.019879	-1	-1
GATCT		0.000853545		-0.000750849		0.982004	0.000853545	-0.000750849	-1	-1
GATCG		0.000154669		0.0035221		0.915733	0.000154669	0.0035221	-1	-1
GATTA		0.000555664		-0.0548814		0.098949	0.000555664	-0.0548814	-1	-1
GATTC		0.000641591		-0.0309903		0.351738	0.000641591	-0.0309903	-1	-1
GATTT		0.00103113		-0.040355		0.225197	0.00103113	-0.040355	-1	-1
GATTG		0.000681691		-0.099594		0.00270487	-1	-1	0.000681691	-0.099594
GATGA		0.00100249		-0.0382192		0.250727	0.00100249	-0.0382192	-1	-1
GATGC		0.000887916		0.0203249		0.541427	0.000887916	0.0203249	-1	-1
GATGT		0.000905102		0.00299777		0.928241	0.000905102	0.00299777	-1	-1
GATGG		0.00137484		-0.0406385		0.221953	0.00137484	-0.0406385	-1	-1
GAGAA		0.00137484		0.0611154		0.0661028	0.00137484	0.0611154	-1	-1
GAGAC		0.00118007		0.0692932		0.0371432	-1	-1	0.00118007	0.0692932
GAGAT		0.00109414		-0.0385831		0.24624	0.00109414	-0.0385831	-1	-1
GAGAG		0.00152378		0.0442385		0.183635	0.00152378	0.0442385	-1	-1
GAGCA		0.00136338		0.0167936		0.61388	0.00136338	0.0167936	-1	-1
GAGCC		0.00124881		-0.0142712		0.668104	0.00124881	-0.0142712	-1	-1
GAGCT		0.00148941		-0.00361472		0.913526	0.00148941	-0.00361472	-1	-1
GAGCG		0.000584306		0.0871539		0.00870984	-1	-1	0.000584306	0.0871539
GAGTA		0.000630134		-0.0216891		0.514626	0.000630134	-0.0216891	-1	-1
GAGTC		0.000985301		-0.0707077		0.0334335	-1	-1	0.000985301	-0.0707077
GAGTT		0.00122017		0.026042		0.433934	0.00122017	0.026042	-1	-1
GAGTG		0.00128891		-0.0289596		0.384204	0.00128891	-0.0289596	-1	-1
GAGGA		0.00160971		0.0343955		0.301321	0.00160971	0.0343955	-1	-1
GAGGC		0.00170709		0.0567795		0.0877985	0.00170709	0.0567795	-1	-1
GAGGT		0.00118007		0.0497605		0.134703	0.00118007	0.0497605	-1	-1
GAGGG		0.00233722		0.0566767		0.0883754	0.00233722	0.0566767	-1	-1
GCAAA		0.000859274		-0.0201871		0.544173	0.000859274	-0.0201871	-1	-1
GCAAC		0.00049265		0.0415247		0.212028	0.00049265	0.0415247	-1	-1
GCAAT		0.000475465		0.030655		0.356975	0.000475465	0.030655	-1	-1
GCAAG		0.000928016		0.0232657		0.484531	0.000928016	0.0232657	-1	-1
GCACA		0.00108269		0.0101219		0.761062	0.00108269	0.0101219	-1	-1
GCACC		0.000887916		0.0180985		0.586611	0.000887916	0.0180985	-1	-1
GCACT		0.000853545		-0.00363902		0.912947	0.000853545	-0.00363902	-1	-1
GCACG		0.000406723		0.0420832		0.20594	0.000406723	0.0420832	-1	-1
GCATA		0.000590035		0.0323165		0.331501	0.000590035	0.0323165	-1	-1
GCATC		0.000698876		0.0303759		0.361373	0.000698876	0.0303759	-1	-1
GCATT		0.000824903		-0.0638559		0.0548206	0.000824903	-0.0638559	-1	-1
GCATG		0.000968115		-0.0640669		0.0540226	0.000968115	-0.0640669	-1	-1
GCAGA		0.00146649		0.0121462		0.715182	0.00146649	0.0121462	-1	-1
GCAGC		0.00151805		0.0426433		0.199963	0.00151805	0.0426433	-1	-1
GCAGT		0.00115716		0.0202023		0.543869	0.00115716	0.0202023	-1	-1
GCAGG		0.00197633		0.0420727		0.206053	0.00197633	0.0420727	-1	-1
GCCAA		0.000779075		0.0102872		0.757281	0.000779075	0.0102872	-1	-1
GCCAC		0.000928016		-0.0104958		0.752518	0.000928016	-0.0104958	-1	-1
GCCAT		0.000945201		0.00591778		0.858895	0.000945201	0.00591778	-1	-1
GCCAG		0.00175865		0.0686816		0.0388524	-1	-1	0.00175865	0.0686816
GCCCA		0.00113997		-0.00225015		0.946105	0.00113997	-0.00225015	-1	-1
GCCCC		0.00143785		0.0530976		0.11043	0.00143785	0.0530976	-1	-1
GCCCT		0.00150659		-0.00794796		0.811281	0.00150659	-0.00794796	-1	-1
GCCCG		0.000756161		0.134711		4.79311e-05	-1	-1	0.000756161	0.134711
GCCTA		0.000618677		0.0111341		0.738005	0.000618677	0.0111341	-1	-1
GCCTC		0.00155242		0.0551879		0.0970753	0.00155242	0.0551879	-1	-1
GCCTT		0.00138057		-0.000206811		0.995043	0.00138057	-0.000206811	-1	-1
GCCTG		0.00210236		0.0621254		0.0617405	0.00210236	0.0621254	-1	-1
GCCGA		0.000286425		0.0724433		0.0293183	-1	-1	0.000286425	0.0724433
GCCGC		0.000744704		0.119293		0.000322383	-1	-1	0.000744704	0.119293
GCCGT		0.000389537		0.0793805		0.0169177	-1	-1	0.000389537	0.0793805
GCCGG		0.000882188		0.123676		0.00019167	-1	-1	0.000882188	0.123676
GCTAA		0.000549935		0.00682097		0.837638	0.000549935	0.00682097	-1	-1
GCTAC		0.00060722		0.0322509		0.332484	0.00060722	0.0322509	-1	-1
GCTAT		0.000653048		0.00127963		0.969335	0.000653048	0.00127963	-1	-1
GCTAG		0.000813446		-0.0842331		0.0112445	-1	-1	0.000813446	-0.0842331
GCTCA		0.00120298		0.0188155		0.571871	0.00120298	0.0188155	-1	-1
GCTCC		0.00131755		0.0396414		0.233512	0.00131755	0.0396414	-1	-1
GCTCT		0.00170709		0.0191322		0.565416	0.00170709	0.0191322	-1	-1
GCTCG		0.000544207		0.118033		0.00037318	-1	-1	0.000544207	0.118033
GCTTA		0.000773346		-0.0286933		0.388594	0.000773346	-0.0286933	-1	-1
GCTTC		0.00126027		-0.0515781		0.121016	0.00126027	-0.0515781	-1	-1
GCTTT		0.00149514		-0.0467683		0.159793	0.00149514	-0.0467683	-1	-1
GCTTG		0.00121444		0.018582		0.576651	0.00121444	0.018582	-1	-1
GCTGA		0.00134047		-0.00906526		0.78536	0.00134047	-0.00906526	-1	-1
GCTGC		0.00160971		0.0254993		0.443577	0.00160971	0.0254993	-1	-1
GCTGT		0.00169563		0.0316785		0.34114	0.00169563	0.0316785	-1	-1
GCTGG		0.00215391		0.0355364		0.285562	0.00215391	0.0355364	-1	-1
GCGAA		0.000194769		0.0347075		0.296955	0.000194769	0.0347075	-1	-1
GCGAC		0.000269239		0.0348909		0.294409	0.000269239	0.0348909	-1	-1
GCGAT		0.000160398		0.0537204		0.106307	0.000160398	0.0537204	-1	-1
GCGAG		0.000527021		0.103707		0.00178443	-1	-1	0.000527021	0.103707
GCGCA		0.000435365		0.0839718		0.0115003	-1	-1	0.000435365	0.0839718
GCGCC		0.000653048		0.12149		0.000248944	-1	-1	0.000653048	0.12149
GCGCT		0.000469736		0.0675725		0.042122	-1	-1	0.000469736	0.0675725
GCGCG		0.000653048		0.0825137		0.0130251	-1	-1	0.000653048	0.0825137
GCGTA		0.000148941		-0.000245038		0.994127	0.000148941	-0.000245038	-1	-1
GCGTC		0.000372352		0.0863856		0.00932164	-1	-1	0.000372352	0.0863856
GCGTT		0.000257782		0.0801871		0.0158289	-1	-1	0.000257782	0.0801871
GCGTG		0.000515564		0.0900481		0.0067141	-1	-1	0.000515564	0.0900481
GCGGA		0.000475465		0.140643		2.17355e-05	-1	-1	0.000475465	0.140643
GCGGC		0.000865002		0.0923691		0.0054214	-1	-1	0.000865002	0.0923691
GCGGT		0.000360895		0.0810262		0.0147619	-1	-1	0.000360895	0.0810262
GCGGG		0.00166699		0.115827		0.000480494	-1	-1	0.00166699	0.115827
GTAAA		0.000882188		-0.0513642		0.122568	0.000882188	-0.0513642	-1	-1
GTAAC		0.000446822		-0.00108325		0.974039	0.000446822	-0.00108325	-1	-1
GTAAT		0.000653048		0.00470213		0.887664	0.000653048	0.00470213	-1	-1
GTAAG		0.000681691		0.0124187		0.70908	0.000681691	0.0124187	-1	-1
GTACA		0.000624406		-0.0160095		0.63053	0.000624406	-0.0160095	-1	-1
GTACC		0.000469736		-0.0273559		0.411093	0.000469736	-0.0273559	-1	-1
GTACT		0.000590035		-0.0392245		0.238469	0.000590035	-0.0392245	-1	-1
GTACG		0.000194769		0.0129307		0.697664	0.000194769	0.0129307	-1	-1
GTATA		0.000704605		-0.0200955		0.546002	0.000704605	-0.0200955	-1	-1
GTATC		0.000561392		0.0503724		0.129968	0.000561392	0.0503724	-1	-1
GTATT		0.000687419		-0.0527555		0.112747	0.000687419	-0.0527555	-1	-1
GTATG		0.000727519		-0.00834287		0.802094	0.000727519	-0.00834287	-1	-1
GTAGA		0.00079626		-0.0750285		0.0239981	-1	-1	0.00079626	-0.0750285
GTAGC		0.000744704		0.021962		0.509348	0.000744704	0.021962	-1	-1
GTAGT		0.000630134		-0.0808187		0.0150196	-1	-1	0.000630134	-0.0808187
GTAGG		0.000819174		-0.00465392		0.888808	0.000819174	-0.00465392	-1	-1
GTCAA		0.000509836		0.00805893		0.808697	0.000509836	0.00805893	-1	-1
GTCAC		0.000945201		-0.0515651		0.12111	0.000945201	-0.0515651	-1	-1
GTCAT		0.00079626		0.0241928		0.467289	0.00079626	0.0241928	-1	-1
GTCAG		0.00116288		-0.041084		0.216922	0.00116288	-0.041084	-1	-1
GTCCA		0.000842088		0.0316737		0.341215	0.000842088	0.0316737	-1	-1
GTCCC		0.00158106		0.0461773		0.165143	0.00158106	0.0461773	-1	-1
GTCCT		0.00151232		0.0178661		0.591427	0.00151232	0.0178661	-1	-1
GTCCG		0.000326524		0.0447391		0.178719	0.000326524	0.0447391	-1	-1
GTCTA		0.000658777		0.0273238		0.411643	0.000658777	0.0273238	-1	-1
GTCTC		0.001266		0.0350897		0.291665	0.001266	0.0350897	-1	-1
GTCTT		0.00123163		-0.0360691		0.278397	0.00123163	-0.0360691	-1	-1
GTCTG		0.00145504		-0.0506035		0.128213	0.00145504	-0.0506035	-1	-1
GTCGA		0.000120298		-0.00996963		0.76455	0.000120298	-0.00996963	-1	-1
GTCGC		0.000389537		0.124457		0.000174396	-1	-1	0.000389537	0.124457
GTCGT		0.00018904		0.0215897		0.516554	0.00018904	0.0215897	-1	-1
GTCGG		0.000257782		0.0423398		0.203186	0.000257782	0.0423398	-1	-1
GTTAA		0.000664505		0.00642538		0.846935	0.000664505	0.00642538	-1	-1
GTTAC		0.000549935		-0.073453		0.0271306	-1	-1	0.000549935	-0.073453
GTTAT		0.000549935		-0.0971568		0.0034371	-1	-1	0.000549935	-0.0971568
GTTAG		0.000710333		-0.0775388		0.019653	-1	-1	0.000710333	-0.0775388
GTTCA		0.000916559		0.0180547		0.587518	0.000916559	0.0180547	-1	-1
GTTCC		0.00100249		-0.0314797		0.344181	0.00100249	-0.0314797	-1	-1
GTTCT		0.00152951		0.00974963		0.769597	0.00152951	0.00974963	-1	-1
GTTCG		0.000217683		0.0256006		0.441768	0.000217683	0.0256006	-1	-1
GTTTA		0.000882188		-0.0690763		0.0377419	-1	-1	0.000882188	-0.0690763
GTTTC		0.00118007		-0.0218888		0.510761	0.00118007	-0.0218888	-1	-1
GTTTT		0.00195342		-0.0836394		0.0118334	-1	-1	0.00195342	-0.0836394
GTTTG		0.00135192		0.0270947		0.415578	0.00135192	0.0270947	-1	-1
GTTGA		0.000670234		-0.0217691		0.513074	0.000670234	-0.0217691	-1	-1
GTTGC		0.000733247		-0.00254667		0.939016	0.000733247	-0.00254667	-1	-1
GTTGT		0.00091083		0.0141981		0.669702	0.00091083	0.0141981	-1	-1
GTTGG		0.00120871		0.00246874		0.940879	0.00120871	0.00246874	-1	-1
GTGAA		0.00100249		-0.00386039		0.907674	0.00100249	-0.00386039	-1	-1
GTGAC		0.000899373		-0.0597266		0.0725123	0.000899373	-0.0597266	-1	-1
GTGAT		0.000813446		-0.0631047		0.057741	0.000813446	-0.0631047	-1	-1
GTGAG		0.00159252		-0.0364834		0.272909	0.00159252	-0.0364834	-1	-1
GTGCA		0.00103113		0.00155412		0.962762	0.00103113	0.00155412	-1	-1
GTGCC		0.00104259		0.00808365		0.808121	0.00104259	0.00808365	-1	-1
GTGCT		0.00148941		-0.00842543		0.800177	0.00148941	-0.00842543	-1	-1
GTGCG		0.000504107		0.146398		9.78431e-06	-1	-1	0.000504107	0.146398
GTGTA		0.000905102		-0.0361694		0.277062	0.000905102	-0.0361694	-1	-1
GTGTC		0.00126027		-0.0212121		0.523918	0.00126027	-0.0212121	-1	-1
GTGTT		0.00124881		-0.03375		0.31049	0.00124881	-0.03375	-1	-1
GTGTG		0.00205653		0.00231157		0.944637	0.00205653	0.00231157	-1	-1
GTGGA		0.0013061		0.0216345		0.515684	0.0013061	0.0216345	-1	-1
GTGGC		0.00143212		0.056601		0.0888018	0.00143212	0.056601	-1	-1
GTGGT		0.00135192		0.0213626		0.520976	0.00135192	0.0213626	-1	-1
GTGGG		0.00209663		0.0439336		0.186677	0.00209663	0.0439336	-1	-1
GGAAA		0.00156961		-0.0188906		0.570338	0.00156961	-0.0188906	-1	-1
GGAAC		0.000922287		0.0194195		0.559591	0.000922287	0.0194195	-1	-1
GGAAT		0.000876459		-0.0347384		0.296525	0.000876459	-0.0347384	-1	-1
GGAAG		0.00177583		0.054712		0.0999966	0.00177583	0.054712	-1	-1
GGACA		0.00142639		0.011851		0.721813	0.00142639	0.011851	-1	-1
GGACC		0.00100821		0.151005		5.05181e-06	-1	-1	0.00100821	0.151005
GGACT		0.000991029		0.0251527		0.449801	0.000991029	0.0251527	-1	-1
GGACG		0.000555664		0.099088		0.00284401	-1	-1	0.000555664	0.099088
GGATA		0.000670234		0.00876831		0.792227	0.000670234	0.00876831	-1	-1
GGATC		0.000842088		0.00613738		0.853716	0.000842088	0.00613738	-1	-1
GGATT		0.000790532		-0.00348851		0.916534	0.000790532	-0.00348851	-1	-1
GGATG		0.00132901		-0.0103731		0.75532	0.00132901	-0.0103731	-1	-1
GGAGA		0.00170709		0.0671183		0.0435267	-1	-1	0.00170709	0.0671183
GGAGC		0.00173573		0.0699709		0.0353244	-1	-1	0.00173573	0.0699709
GGAGT		0.0010655		-0.0158414		0.634123	0.0010655	-0.0158414	-1	-1
GGAGG		0.00269239		0.0949696		0.00424299	-1	-1	0.00269239	0.0949696
GGCAA		0.000882188		-0.0420032		0.206804	0.000882188	-0.0420032	-1	-1
GGCAC		0.000945201		-0.0533272		0.108895	0.000945201	-0.0533272	-1	-1
GGCAT		0.000819174		-0.025316		0.446863	0.000819174	-0.025316	-1	-1
GGCAG		0.00189613		0.0188405		0.57136	0.00189613	0.0188405	-1	-1
GGCCA		0.00131755		0.050249		0.130912	0.00131755	0.050249	-1	-1
GGCCC		0.00121444		0.0728765		0.0283617	-1	-1	0.00121444	0.0728765
GGCCT		0.00173573		0.0449722		0.176464	0.00173573	0.0449722	-1	-1
GGCCG		0.000916559		0.115006		0.000527323	-1	-1	0.000916559	0.115006
GGCTA		0.000824903		0.0121731		0.714578	0.000824903	0.0121731	-1	-1
GGCTC		0.00150087		0.0713336		0.0318961	-1	-1	0.00150087	0.0713336
GGCTT		0.0013863		-0.0407827		0.220316	0.0013863	-0.0407827	-1	-1
GGCTG		0.00238305		0.00641145		0.847263	0.00238305	0.00641145	-1	-1
GGCGA		0.000452551		0.0692992		0.0371268	-1	-1	0.000452551	0.0692992
GGCGC		0.000784803		0.122768		0.000213778	-1	-1	0.000784803	0.122768
GGCGT		0.00041818		0.056096		0.0916909	0.00041818	0.056096	-1	-1
GGCGG		0.0012259		0.138652		2.84476e-05	-1	-1	0.0012259	0.138652
GGTAA		0.00060722		0.00452914		0.891771	0.00060722	0.00452914	-1	-1
GGTAC		0.00049265		0.0166119		0.61772	0.00049265	0.0166119	-1	-1
GGTAT		0.000572849		0.0329777		0.321699	0.000572849	0.0329777	-1	-1
GGTAG		0.000887916		-0.024484		0.461944	0.000887916	-0.024484	-1	-1
GGTCA		0.000916559		-0.0425284		0.201179	0.000916559	-0.0425284	-1	-1
GGTCC		0.00132901		0.0535859		0.107187	0.00132901	0.0535859	-1	-1
GGTCT		0.00124308		0.0344008		0.301248	0.00124308	0.0344008	-1	-1
GGTCG		0.000326524		0.118035		0.000373122	-1	-1	0.000326524	0.118035
GGTTA		0.000658777		-0.0286029		0.39009	0.000658777	-0.0286029	-1	-1
GGTTC		0.00103686		0.0329908		0.321506	0.00103686	0.0329908	-1	-1
GGTTT		0.00134047		0.0134982		0.68509	0.00134047	0.0134982	-1	-1
GGTTG		0.00101394		0.0179546		0.58959	0.00101394	0.0179546	-1	-1
GGTGA		0.00119153		-0.0363904		0.274135	0.00119153	-0.0363904	-1	-1
GGTGC		0.0010655		0.0372205		0.263331	0.0010655	0.0372205	-1	-1
GGTGT		0.001266		-0.00834689		0.802001	0.001266	-0.00834689	-1	-1
GGTGG		0.00212527		0.0853023		0.0102493	-1	-1	0.00212527	0.0853023
GGGAA		0.00175865		0.0448421		0.17772	0.00175865	0.0448421	-1	-1
GGGAC		0.00156388		0.0991322		0.00283161	-1	-1	0.00156388	0.0991322
GGGAT		0.00128318		-0.0174181		0.600761	0.00128318	-0.0174181	-1	-1
GGGAG		0.00264083		0.0834975		0.011978	-1	-1	0.00264083	0.0834975
GGGCA		0.00142067		-0.014511		0.662868	0.00142067	-0.014511	-1	-1
GGGCC		0.00152378		0.107951		0.00114383	-1	-1	0.00152378	0.107951
GGGCT		0.00199924		0.052279		0.116038	0.00199924	0.052279	-1	-1
GGGCG		0.00113997		0.116598		0.000440084	-1	-1	0.00113997	0.116598
GGGTA		0.000807717		0.0249854		0.452821	0.000807717	0.0249854	-1	-1
GGGTC		0.00143785		0.0514496		0.121946	0.00143785	0.0514496	-1	-1
GGGTT		0.00133474		-0.01453		0.662453	0.00133474	-0.01453	-1	-1
GGGTG		0.00202216		0.0497728		0.134606	0.00202216	0.0497728	-1	-1
GGGGA		0.00214246		0.0895382		0.00703275	-1	-1	0.00214246	0.0895382
GGGGC		0.00198779		0.0922452		0.00548431	-1	-1	0.00198779	0.0922452
GGGGT		0.00164408		0.0796084		0.0166037	-1	-1	0.00164408	0.0796084
GGGGG		0.00156388		0.0999346		0.00261474	-1	-1	0.00156388	0.0999346
